# Supplementary material for: A Cross-Sectional Survey of HIV Testing and Prevalence in Twelve Brazilian Correctional Facilities
Source: PLoS One. 2015 Oct 14;10(10):e0139487. doi: 10.1371/journal.pone.0139487 (PMC4605759; doi:10.1371/journal.pone.0139487)
Supplement: S1 File — (CSV) [file pone.0139487.s001.csv]

n3	n6	n7	n8	n9	n12	n13	denc	mov	dmov	movp	n14	n15	n16	n17	n21	n22	n23	n24	n25	n26	n27	n28	n29	n30	n31	n32	n33	n35	n36	n37	n38	n39	n40	n41	n42	n43	n44	n45	n46	n47	n48	n49	n50	n51	n52	n53	n54	n55	n56
2013-01-07	(4) Corumba	M	2	1	Masculino	1961-02-17					66	180	TRAFICO DE DROGAS	Yes	29	CORUMBA	MS	4		1	3 SERIE	1	400	02	58	162	No	Yes	16	10	No	No	No	No	No	No	No	No	No	No
2013-01-07	(4) Corumba	M	2	1	Masculino	1976-12-14					60	216	HOMICIDIO	Yes	27	CORUMBA	MS	4		4	3 SERIE	1	800	05	72	173	No	Yes	14	10		Yes	Yes	Yes	No	No	No	Yes	Yes	No	Menos de uma vez na semana	Todos os dias	1-2 vezes na semana				1-2 vezes na semana	Menos de uma vez na semana
2013-01-07	(4) Corumba	M	2	1	Masculino	1941-05-07					16	42	TRAFICO DE DROGAS	Yes	27	CORUMBA	MS	4		1	4 SERIE	1	400	05		160	No	No			Yes	No	Yes	Yes	No	No	No	No	No	No		1-2 vezes na semana	Todos os dias
2013-01-07	(4) Corumba	M	2	1	Masculino	1986-04-29					2	2	PENSAO	2	27	CORUMBA	MS	2		3		1	540	03	98	186	No	Yes	12	20		Yes	No	No	No	No	No	No	No	No	1-2 vezes na semana
2013-01-07	(4) Corumba	M	2	2	Masculino	1984-07-20					11	97	TRAFICO	2	27	PRESIDENTE EPITACIO	SP	1		1	5 SERIE	1	1800	3	58		No	Yes	14	20		No	No	No	No	No	No	No	No	No
2013-01-07	(4) Corumba	M	2	1	Masculino	1969-07-09					7		TRAFICO	Yes	29	SAO PAULO	SP	1		1	2 COLEGIAL	1	500	05	74	180	No	No			Yes	No	No	No	No	No	No	No	No	No
2013-01-07	(4) Corumba	M	2	1	Masculino	1978-12-10					12		TRAFICO	2	29	JALES	SP	4		4	3 COLEGIAL	1	2000	02	63	178	No	Yes	14	20		Yes	Yes	Yes	No	No	No	No	No	No	Todos os dias	Menos de uma vez na semana	Todos os dias
2013-01-07	(4) Corumba	M	2	2	Masculino	1982-05-01					9		TRAFICO	2	27	ESPANHA	CALIS	1		3		1	3500	06	53	157	Yes	Yes	29	05		No	No	No	No	No	No	No	No	No
2013-01-07	(4) Corumba	M	2	2	Masculino	1969-05-03					1	2	PENSAO	Yes	27	CORUMBA	MS	4		3		1	540	01	75	175	No	No			Yes	Yes	No	No	No	No	No	No	No	No	+ de 3 vezes na semana
2013-01-07	(4) Corumba	M	2	1	Masculino	1986-05-01					21	132	TRAFICO	Yes	29	CAMPO GRANDE	MS	2		4	4 SERIE	1	540	05	101	175	No	No			Yes	No	No	No	No	No	No	No	No	No
2013-01-07	(4) Corumba	M	2	4	Masculino	1988-04-06					4	10	ASSALTO	Yes	35	CORUMBA	MS	4		1	6 SERIE	1		4	59		Yes	Yes	12	10		No	Yes	No	No	No	No	No	No	No		Todos os dias
2013-01-07	(4) Corumba	M	2	4	Masculino	1988-02-19					13	348	HOMICIDIO	Yes	34	CORUMBA	MS	4		3	2 ANO	2	800	4	72	179	Yes	Yes	15	10		Yes	No	No	No	No	No	No	No	No	Todos os dias
2013-01-07	(4) Corumba	M	2	4	Masculino	1988-07-20					20	24	33	Yes	35	CORUMBA	MS	4		4	8 SERIE	1	400	15			No	No			No	Yes	Yes	No	No	No	No	No	Yes	No	+ de 3 vezes na semana	Todos os dias						1-2 vezes na semana
2013-01-07	(4) Corumba	M	2	4	Masculino	1975-11-21	2011-01-11	Transferência para outro presidio	2014-07-17	Presidio 12 - Masculino Dourados	98	839	157	Yes	35	CORUMBA	MS	4		4	4 SERIE	2	600	7	89	169	Yes	Yes	9	20		No	Yes	No	No	No	No	No	No	No		Menos de uma vez na semana
2013-01-07	(4) Corumba	M	2	4	Masculino	1976-05-30					7		FURTO	Yes	35	CORUMBA	MS	4		4	2 SERIE	1	100	3	70	170	No	Yes	12	20		Yes	Yes	No	No	No	No	Yes	No	No	1-2 vezes na semana	Menos de uma vez na semana					Todos os dias
2013-01-07	(4) Corumba	M	2	4	Masculino	1990-05-05					4	13	QUEBRA DE ALBERGUE	Yes	35	LADARIO	MS	4		4	6 SERIE	2	800	5	68		No	Yes	15	3		Yes	Yes	No	No	No	No	No	No	No	Todos os dias	Menos de uma vez na semana
2013-01-07	(4) Corumba	M	2	4	Masculino	1970-08-17					02	54	QUEBRA DE ALBERGUE	Yes	35	CORUMBA	MS	4		4	2 ANO	1	3800	5	67	168	No	Yes	19	5		Yes	No	No	No	No	No	No	No	No	Menos de uma vez na semana
2013-01-07	(4) Corumba	M	2	4	Masculino	1988-02-17					12	90	TRAFICO	Yes	35	AQUIDAUANA	MS	4		4	6 SERIE	1	3500	5	70	170	No	Yes	14	20		Yes	Yes	No	No	No	No	No	Yes	No	Menos de uma vez na semana	1-2 vezes na semana						1-2 vezes na semana
2013-01-07	(4) Corumba	M	2	4	Masculino	1982-05-29	2009-03-14	Saída para comunidade	2013-05-13		29	102	HOMICIDIO	Yes	35	CORUMBA	MS	4		4	6 SERIE	1	800	4	78		No	Yes	18	20		Yes	No	Yes	No	No	No	No	No	No	1-2 vezes na semana		1-2 vezes na semana
2013-01-07	(4) Corumba	M	2	3	Masculino	1977-01-17	2012-06-27	Saída para comunidade	2015-01-26		8		ASSALTO	Yes	22	CORUMBA	MS	4		4	4 SERIE	1	.	3	70		No	Yes	10			Yes	No	No	No	No	No	Yes	No	No	Todos os dias						Todos os dias
2013-01-07	(4) Corumba	M	2	3	Masculino	1944-05-17					06		ACUSACAO	2	22	JOAO PESSOA	PB	1		1	6 SERIE	1	700	2		156	No	No			Yes	Yes	No	No	No	No	No	No	No	No	Menos de uma vez na semana
2013-01-07	(4) Corumba	M	2	3	Masculino	1968-05-28					6		VIOLENCIA DOMESTICA	2	22	LADARIO	MS	4		1	2 GRAU COMPLETO	1	1800	6	62	168	Yes	No			No	No	No	No	No	No	No	No	No	No
2013-01-07	(4) Corumba	M	2	2	Masculino	1959-09-30					5		TRAFICO DE DROGAS	2	28	RIO NEGRO	MS	3		3	3 ANO	1	1500	5	50	150	No	Yes	18	15		No	No	No	No	No	No	No	No	No
2013-01-07	(4) Corumba	M	2	1	Masculino	1962-09-24					31	156	HOMICIDIO	2	27	VALPARAISO	SP	4		1	1 ANO	1	1200	7	75	175	No	No			No	No	No	No	No	No	No	No	No	No
2013-01-07	(4) Corumba	M	2	1	Masculino	1981-03-17					18	120	TRAFICO DE DROGAS	Yes	27	CORUMBA	MS	4		1	7 SERIE	1	2000	4	84	176	No	No			Yes	No	Yes	No	No	No	No	No	No	No		1-2 vezes na semana
2013-01-07	(4) Corumba	M	2	1	Masculino	1984-03-09					13	288	LATROCINIO	2	27	CORUMBA	MS	1		1	4 ANO	1	1200	3	79	192	Yes	Yes	23	8		No	No	No	No	No	No	No	No	No
2013-01-07	(4) Corumba	M	2	1	Masculino	1985-08-18					24		TRAFICO DE DROGAS	2	30	CORUMBA	MS	2		1	3 ANO	1	1800	4	63	181	No	No			No	Yes	No	No	No	No	No	No	No	No	1-2 vezes na semana
2013-01-07	(4) Corumba	M	2	1	Masculino						25	84	TRAFICO DE DROGAS	Yes	29	POTOSI - BOLIVIA		1		4	1 ANO	1	400	5	85	155	No	No			Yes	No	No	No	No	No	No	No	No	No
2013-01-07	(4) Corumba	M	2	1	Masculino	1991-09-17					21	70	TRAFICO DE DROGAS	Yes	28	SANTA CRUZ - BOLIVIA		2		4	3 ANO	2		8	67	170	No	Yes	17	2		No	No	No	No	No	No	No	No	No
2013-01-07	(4) Corumba	M	2	2	Masculino	1959-08-24					10	60	TRAFICO DE DROGAS	2	29	PANORAMA	SP	4		1	NAO ESTUDOU	1	5000	6	65	159	Yes	No			No	No	No	No	No	No	No	No	No	No
2013-01-07	(4) Corumba	M	2	2	Masculino	1948-06-18					9		TRAFICO DE DROGAS	2	27	CRISTIANOPOLIS	GO	1		1	3 ANO	1	6000	2	79	173	Yes	Yes	9	30		Yes	No	No	No	No	No	No	No	No	Menos de uma vez na semana
2013-01-08	(4) Corumba	M	PAVILHAO 1 - BLOCO 6	18	Masculino	1983-12-15					13		TRAFICO DE DROGAS	2	11	PUERTO QUIJARRO - BOLIVIA		4		1	2 ANO	1	500	4	65	160	No	No			Yes	No	No	No	No	No	No	No	No	No
2013-01-07	(4) Corumba	M	2	4	Masculino	1984-06-18					10		HOMICIDIO	Yes	35	CORUMBA	MS	4		1	7 SERIE	1	1800	03	56	163	No	Yes	14	20		No	Yes	No	No	No	No	No	No	No		Todos os dias
2013-01-07	(4) Corumba	M	2	4	Masculino	1981-11-12					18	.	FURTO	Yes	35	CAMPO GRANDE	MS	4		3	8 SERIE	1	600	00	54	181	No	Yes	12	04		No	Yes	No	Yes	No	No	No	No	No		Todos os dias		1-2 vezes na semana
2013-01-07	(4) Corumba	M	2	4	Masculino	1994-11-13					2		TENTATIVA DE HOMICIDIO	2	35	ALBUQUERQUE	MS	4		4	4 SERIE	2	600	04		180	No	Yes	16	10		Yes	No	No	No	No	No	No	No	No	1-2 vezes na semana
2013-01-07	(4) Corumba	M	2	4	Masculino	1978-07-19					3		FURTO	Yes	35	CORUMBA	MS	4		1	5 SERIE	2	600	02	97		No	Yes	11	03		Yes	Yes	Yes	No	No	No	Yes	No	No	1-2 vezes na semana	Todos os dias	1-2 vezes na semana				Todos os dias
2013-01-07	(4) Corumba	M	2	4	Masculino	1987-11-27					29	70	TRAFICO	2	35	LA PAZ - BOLIVIA		5	8	4	4 SERIE	1	800	00	66	165	No	No			No	No	No	No	No	No	No	No	No	No
2013-01-07	(4) Corumba	M	2	4	Masculino	1983-11-23					1	188	FURTO	Yes	35	CORUMBA	MS	4		1	4 SERIE	1	1200	05	90	163	No	No			No	Yes	No	No	No	No	No	No	No	No	1-2 vezes na semana
2013-01-07	(4) Corumba	M	2	4	Masculino	1986-07-20					10	119	TRAFICO	Yes	35	CORUMBA	MS	2		4	3 SERIE	2	1200	06	70		No	Yes	18	30		Yes	Yes	No	Yes	No	No	Yes	No	No	1-2 vezes na semana	1-2 vezes na semana		1-2 vezes na semana			1-2 vezes na semana
2013-01-07	(4) Corumba	M	2	4	Masculino	1981-02-01	2011-12-09	Saída para comunidade	2013-05-25		13	96	FURTO	Yes	35	CAMPO GRANDE	MS	4		4	NUNCA ESTUDOU	1	150	00	63		No	Yes	09	20		No	Yes	Yes	Yes	No	No	Yes	No	No		Todos os dias	Todos os dias	Menos de uma vez na semana			Todos os dias
2013-01-07	(4) Corumba	M	2	3	Masculino	1964-12-02					25	168	TENTATIVA DE ESTUPRO	Yes	22	CORUMBA	MS	4		3	8 SERIE	1	1200	07	85	172	No	Yes	18	10		No	No	No	No	No	No	No	No	No
2013-01-07	(4) Corumba	M	2	3	Masculino	1994-10-08					2		TENTATIVA DE ESTUPRO	Yes	22	LADARIO	MS	4		4	5 SERIE	2	1200	02			No	Yes	13	05		No	No	No	No	No	No	No	No	No
2013-01-07	(4) Corumba	M	2	3	Masculino	1974-06-24					1		DANO AO PATRIMONIO	2	22	CORUMBA	MS	4		3	8 SERIE	1	2700	00	82	168	No	Yes	12	20		Yes	Yes	No	No	No	No	No	No	No	Todos os dias	Todos os dias
2013-01-07	(4) Corumba	M	1	27	Masculino	1988-07-29					17	17	TRAFICO INTERNACIONAL DE DROGAS	2	11	PARANAIBA	MS	3		1	3 ANO	2		05		180	Yes	Yes	13	20		No	Yes	Yes	No	No	No	No	Yes	No		Todos os dias	Todos os dias					Todos os dias
2013-01-07	(4) Corumba	M	1	30	Masculino	1993-05-16					16	16	TRAFICO DE DROGAS	2		BOLIVIA		2		4	3 ANO	2		04		170	No	No			No	No	No	No	No	No	No	No	No	No
2013-01-07	(4) Corumba	M	1	31	Masculino	1969-07-10					8	8	ATROPELAMENTO DE DUAS PESSOAS	2	5	LINDOIA DO SUL	SC	1		1	ENSINO MEDIO INCOMPLETO	1	2500	05	84	187	Yes	No			No	Yes	No	No	No	No	No	No	No	No	1-2 vezes na semana
2014-01-07	(4) Corumba	M	1	28	Masculino	1987-02-12					2	5	ASSALTO	Yes	15	CORUMBA	MS	2		3	8 SERIE	2	2000	03	62	166	No	No			Yes	No	Yes	No	No	No	No	No	No	No		Todos os dias
2013-01-07	(4) Corumba	M	1	29	Masculino	1986-03-04					14	20	RECEPTACAO	Yes	6	CORUMBA	MS	4		4	5 SERIE	1	650	00	84	175	No	Yes	10	04		No	No	No	No	No	No	No	No	No
2013-01-07	(4) Corumba	M	1	28	Masculino	1980-02-17					6		ROUBO	Yes	14	CORUMBA	MS	4		1	4 SERIE	1	1100	02	86	168	No	No			No	Yes	No	No	No	No	No	No	No	No	1-2 vezes na semana
2013-01-07	(4) Corumba	M	1	28	Masculino	1991-04-02					2		FURTO	Yes	14	CORUMBA	MS	1		1	6 SERIE	1	550	06	76	189	Yes	Yes	16	20		Yes	Yes	Yes	No	No	No	No	Yes	No	Todos os dias	Todos os dias	Todos os dias					Todos os dias
2013-01-07	(4) Corumba	M	1	27	Masculino	1982-05-10					7		TRAFICO DE DROGAS	Yes	10	CORUMBA	MS	4		4	4 SERIE	1	330	00		173	No	No			No	Yes	No	No	No	No	No	No	No	No	1-2 vezes na semana
2013-01-07	(4) Corumba	M	1	25	Masculino	1990-02-01					24		FURTO	Yes		MIRANDA	MS	2		4	5 SERIE	1		04	65	165	No	Yes	11	40		No	No	No	No	No	No	No	No	No
2013-01-07	(4) Corumba	M	1	25	Masculino	1982-07-12					30		TENTATIVA DE LATROCINIO	Yes	9	SAO JOSE DOS QUATRO MARCOS	MT	4		4	5 SERIE	1	600	00	60	163	No	Yes	16	20		No	Yes	Yes	No	No	No	No	No	No		Todos os dias	1-2 vezes na semana
2013-01-07	(4) Corumba	M	1	24	Masculino	1985-10-14					13	48	TRAFICO DE DROGAS	Yes	17	LADARIO	MS	4		4	4 SERIE	1		07	98	187	No	Yes	13	40		No	No	No	No	No	No	No	No	No
2013-01-07	(4) Corumba	M	1	28	Masculino	1988-05-04					28	52	TRAFICO	2	15	BRASILEIRO	SP	4		4	3 ANO	1		0	59	173	No	No			No	No	No	No	No	No	No	No	No	No
2013-01-07	(4) Corumba	M	1	28	Masculino	1983-03-11					7	180	ASSALTO A MAO ARMADA	Yes	14	BRASILEIRO	MS	1		4	5 SERIE	1		3	72	173	No	Yes	15	20		Yes	Yes	Yes	No	No	No	No	No	No	1-2 vezes na semana
2013-01-07	(4) Corumba	M	1	28	Masculino	1963-02-07					5		TRAFICO	2	14	PORTUGUES		1		4	2 ANO	1		0	49	165	Yes	Yes	14	15		Yes	Yes	Yes	No	No	No	No	Yes	No	1-2 vezes na semana	1-2 vezes na semana	1-2 vezes na semana					1-2 vezes na semana
2013-01-07	(4) Corumba	M	1	28	Masculino	1986-08-27					12	75	HOMICIDIO	Yes	14	BRASILEIRO	MS	4		1	6 SERIE	1		05	74	177	No	Yes	13	20		No	No	No	No	No	No	No	No	No
2013-01-07	(4) Corumba	M	1	30	Masculino	1987-02-08					6		TRAFICO	2	6	BOLIVIANO		4		4	5 SERIE	1		12	87	165	No	Yes	25	2		Yes	No	No	No	No	No	No	No	No	1-2 vezes na semana
2013-01-07	(4) Corumba	M	1	31	Masculino	1992-06-16					08		TRAFICO INTERNACIONAL	2		BRASILEIRO	AC	4		4	1 ANO	1		05	66	175	No	No			No	No	No	No	No	No	No	No	No	No
2013-01-07	(4) Corumba	M	1	27	Masculino	1990-08-19					18		TRAFICO	2	10	BRASILEIRO	MS	1		4	5 SERIE	1	840	06	76	175	No	Yes	15	20		No	No	No	No	No	No	No	No	No
2013-01-07	(4) Corumba	M	1	29	Masculino	1978-02-18					12	80	ASSALTO A MAO ARMADA	Yes		BRASILEIRO	SP	4		1	5 SERIE	1		06	54	165	No	Yes	16	40		Yes	No	No	No	No	No	No	No	No	1-2 vezes na semana
2013-01-07	(4) Corumba	M	1	28	Masculino	1988-04-20					25	156	TRAFICO	Yes	16	BRASILEIRO	MS	4		4	5 SERIE	1		00	65	178	No	Yes	18	7		No	No	Yes	No	No	No	No	No	No			Todos os dias
2013-01-07	(4) Corumba	M	2	4	Masculino	1978-05-23					4	24	ACUSADO DE ROUBO	2	34	CORUMBA	MS	4		4	2 SERIE	1		01	78	170	No	No			No	Yes	No	No	No	No	No	No	No	No	Menos de uma vez na semana
2013-01-07	(4) Corumba	M	2	4	Masculino	1971-01-22					22	64	TRAFICO DE DROGAS	Yes	35	LADARIO	MS	4		4	5 SERIE	1	2000	06	87	180	Yes	Yes	13	20		No	No	Yes	Yes	No	Yes	Yes	Yes	No			Todos os dias	Todos os dias		Todos os dias	Todos os dias	Menos de uma vez na semana
2013-01-07	(4) Corumba	M	2	4	Masculino	1990-05-04					23	78	ESTUPRO	2	35	PIRAPORA	MG	4		4	2 ANO	1	900	04	75	169	No	Yes	16	20		No	No	No	No	No	No	No	No	No
2013-01-07	(4) Corumba	M	2	4	Masculino	1985-09-12					8	57	HOMICIDIO	2	35	CORUMBA	MS	4		4	8 SERIE	1	900	01	75	173	No	Yes	14	20		No	Yes	No	No	No	No	No	No	No		Menos de uma vez na semana
2013-01-07	(4) Corumba	M	2	4	Masculino	1988-09-30					16		TRAFICO DE DROGAS	2	35	BOLIVIANO		4		4		1	680	01	83	168	No	Yes	18	5		No	No	No	No	No	No	No	No	No
2013-01-07	(4) Corumba	M	2	4	Masculino	1992-07-19					2		FURTO	Yes	35	CORUMBA	MS	1		1	1 ANO	1	1700	07	74	170	No	Yes	09	20		Yes	Yes	Yes	Yes	No	No	Yes	No	No	Menos de uma vez na semana	+ de 3 vezes na semana	Menos de uma vez na semana	Menos de uma vez na semana			Todos os dias
2013-01-07	(4) Corumba	M	2	4	Masculino	1986-10-22					18	360	LATROCINIO E TRAFICO	Yes	35	CORUMBA	MS	4		1	4 SERIE	1	680	04	64	175	No	Yes	16	20		No	No	Yes	No	No	No	No	No	No			Menos de uma vez na semana
2013-01-07	(4) Corumba	M	2	4	Masculino	1991-05-27					13	96	ESTUPRO	2	35	CORUMBA	MS	1		4	1 ANO	1	1500	06		162	No	Yes	15	40		No	No	No	No	No	No	No	No	No
2013-01-07	(4) Corumba	M	2	3	Masculino	1977-02-01					0		AMEACA VERBAL VIOLENCIA DOMESTICA DESACATO	Yes	22	CORUMBA	MS	4		1	5 SERIE	1	1200	05	82	165	Yes	Yes	16	10		Yes	No	No	No	No	No	No	No	No	1-2 vezes na semana
2013-01-07	(4) Corumba	M	2	3	Masculino	1983-10-04					3	84	ASSALTO A MAO ARMADA	Yes	23	CORUMBA	MS	4		3	7 SERIE	1	1500	02	70	170	Yes	Yes	15	40		Yes	Yes	Yes	Yes	Yes	Yes	Yes	Yes	No	Todos os dias	Todos os dias	Todos os dias	Todos os dias	1-2 vezes na semana	1-2 vezes na semana	Todos os dias	Todos os dias
2013-01-07	(4) Corumba	M	2	4	Masculino	1983-12-21					24	180	ASSALTO, FURTO, PORTE DROGAS	Yes	35	CORUMBA	MS	2		4	3 SERIE	1	1000	06	76	180	Yes	Yes	10	20		No	Yes	Yes	No	No	No	Yes	No	No		Todos os dias	Menos de uma vez na semana				Todos os dias
2013-01-07	(4) Corumba	M	1	27	Masculino	1987-12-20					20	46	TRAFICO DE DROGAS	Yes	11	MACAE	RJ	1		4	2 SERIE	1	870	05	60		No	Yes	13	40		No	Yes	No	No	No	No	Yes	Yes	No		Todos os dias					Todos os dias	Menos de uma vez na semana
2013-01-07	(4) Corumba	M	1	27	Masculino	1970-10-13					19	70	TRAFICO DE DROGAS	2	11	ALMEIRIM	PA	1		1	5 SERIE	1	15000	02	101	186	Yes	No			No	No	No	No	No	No	No	No	No	No
2013-01-07	(4) Corumba	M	1	28	Masculino	1967-07-31					2	226	FURTO	Yes	15	CORUMBA	MS	4		3	3 ANO	1	1600	07	72	169	Yes	Yes	13	10		Yes	No	Yes	No	Yes	No	No	No	No	1-2 vezes na semana		Todos os dias		Todos os dias
2013-01-07	(4) Corumba	M	1	29	Masculino	1969-06-18					1		TRAFICO DE DROGAS	2	6	CORUMBA	MS	5	8	4	5 SERIE	1	600	10	82	175	No	Yes	51	03		Yes	No	No	No	No	No	No	No	No	Todos os dias
2013-01-07	(4) Corumba	M	1	28	Masculino	1963-04-01					9		TRAFICO DE DROGAS	Yes	14	PETIABREU	SP	4		3	3 ANO	1	1700	04	62	170	No	Yes	14	20		Yes	Yes	No	Yes	No	No	No	No	No	+ de 3 vezes na semana	Todos os dias		+ de 3 vezes na semana
2013-01-07	(4) Corumba	M	1	31	Masculino	1981-07-05					7	60	ARTIGO 33	Yes	5	PORTO MURTINHO	MS	4		1	3 ANO	2		03	106	167	No	Yes	21	15		No	No	Yes	No	No	No	No	No	No			Todos os dias
2013-01-07	(4) Corumba	M	1	31	Masculino	1993-03-11					11	60	ASSALTO A MAO ARMADA	Yes		BRASILEIRO	MS	4		4	7 SERIE	1	.	05	75	170	No	Yes	12	20		Yes	Yes	Yes	No	No	No	No	Yes	No	1-2 vezes na semana	Todos os dias	+ de 3 vezes na semana					+ de 3 vezes na semana
2013-01-07	(4) Corumba	M	1	30	Masculino	1993-12-17					2	.	TRAFICO DE DROGAS	2		BOLIVIA				4	4 SERIE	1	26	01	54	151	Yes	No			No	No	No	No	No	No	No	No	No	No
2013-01-07	(4) Corumba	M	1	25	Masculino	1986-08-02					12	72	TRAFICO DE DROGAS	2	9	CORUMBA	MS	4		1	3 ANO	1	2300	03	105	186	No	No			No	No	No	No	No	No	No	No	No	No
2013-01-07	(4) Corumba	M	1	23	Masculino	1982-08-15					6	8	FURTO	Yes	8	CORUMBA	MS	4		4	5 SERIE	1		06	63	171	No	Yes	20	20		Yes	Yes	No	No	No	No	No	No	No	1-2 vezes na semana	Todos os dias
2013-01-07	(4) Corumba	M	1	24	Masculino	1969-03-24					8	720	HOMICIDIO / ASSALTO / TRAFICO DE ENTORPECENTE	Yes	15	CAMPO GRANDE	MS	1		4	3 ANO	1		03	65	172	No	Yes	15	06		Yes	No	No	No	No	No	No	No	No	Menos de uma vez na semana
2013-01-07	(4) Corumba	M	1	26	Masculino	1977-12-21					4		HOMICIDIO	2	7	ANASTACIO	MS	3		3	SEM ESCOLARIDADE	1	1200	01			No	No			Yes	No	No	No	No	No	No	No	No	No
2013-01-07	(4) Corumba	M	2	1	Masculino	1966-04-12					31	96	33 E 180	Yes	28	CORUMBA	MS	2		1	4 SERIE	1	2000	9	74		Yes	Yes	16	10	Yes	No	Yes	No	No	No	No	Yes	No	No		1-2 vezes na semana					1-2 vezes na semana
2013-01-07	(4) Corumba	M	2	1	Masculino	1969-11-30					25		TRAFICO, SEQUESTRO, AGIOTAGEM, TORTURA	Yes	27	CORUMBA	MS	4		1	5 SERIE	1	1500	4	113	190	No	No			Yes	No	No	No	No	No	No	No	No	No
2013-01-07	(4) Corumba	M	2	1	Masculino	1983-12-12					42	174	TRAFICO DE DROGAS	Yes	28	CORUMBA	MS	4		3	8 SERIE	1	1300	5	82	187	No	No			Yes	No	No	No	No	No	No	No	No	No
2013-01-07	(4) Corumba	M	2	1	Masculino	1969-10-05					11	75	TRAFICO	Yes	29	CAMPO GRANDE	MS	4		1	5 SERIE	1	900	4	79	171	No	Yes	14	40		No	No	No	No	No	No	No	No	No
2013-01-07	(4) Corumba	M	2	2	Masculino	1982-01-28					10		TRAFICO	2	27	CUIABA	MT	4		1	8 SERIE	1	1800	4	81	175	No	No			Yes	Yes	Yes	Yes	No	No	No	No	No	No	+ de 3 vezes na semana	Menos de uma vez na semana	+ de 3 vezes na semana
2013-01-07	(4) Corumba	M	2	1	Masculino	1982-11-29					24	39	TRAFICO DE DROGAS	2	28	SANTA CRUZ - BOLIVIA		1		1	3 ANO	1	2000	3	100	170	No	No			Yes	No	No	No	No	No	No	No	No	No
2013-01-07	(4) Corumba	M	2	2	Masculino	1973-07-31					7		TRAFICO	2	28	AQUIDAUANA	MS	4		3	6 SERIE	1	1200	4	90	175	No	No			No	Yes	No	No	No	No	No	No	No	No	1-2 vezes na semana
2013-01-07	(4) Corumba	M	2	1	Masculino	1964-06-01					25	46	TRAFICO	2	29	SANTA CRUZ - BOLIVIA	BOLIVIA	1		3	3 ANO	1	600	6	89	175	No	No			No	Yes	No	No	No	No	No	No	No	No	1-2 vezes na semana
2013-01-07	(4) Corumba	M	2	1	Masculino	1972-02-21					8		TRAFICO	Yes	20	CORUMBA	MS	1		1	2 ANO	1	700	2	88	170	No	Yes	40	10		Yes	No	No	No	No	No	No	No	No	+ de 3 vezes na semana
	(4) Corumba	M	2	2	Masculino	1952-03-03					5		TRAFICO	2	27	VOTUPORANGA	SP	1		1	NAO ALFABETIZADO	1	4800	3	85	172	Yes	No			Yes	Yes	No	No	No	No	No	No	No	No	Todos os dias
2013-01-07	(4) Corumba	M	2	1	Masculino	1969-01-09					23	46	TRAFICO	2	29	SANTA CRUZ - BOLIVIA		4		1	8 SERIE	1	600	4	87	172	No	Yes	15	5	Yes	No	No	No	No	No	No	No	No	No
	(4) Corumba	M	2	2	Masculino	1977-11-27					17	58	TRAFICO	2	28	LA PAZ - BOLIVIA		5	8	4	8 SERIE	1	700	1	65	165	No	No			No	No	No	No	No	No	No	No	No	No
2013-01-07	(4) Corumba	M	1	24	Masculino	1970-12-19					19	58	TRAFICO INTERNACIONAL DE DROGAS	Yes	16	SAO PAULO	SP	4		1	8 SERIE	1	12000	03	067	178	Yes	Yes	15	20		No	No	No	No	No	No	No	No	No
2013-01-07	(4) Corumba	M	2	1	Masculino	1980-10-26					42	268	TRAFICO	Yes	29	COXIM	MS	2		4	3 ANO	1	1200	05	78	170	No	No			No	No	No	No	No	No	No	No	No	No
2013-01-07	(4) Corumba	M	2	1	Masculino	1975-03-30					13	13	TRAFICO	2	29	BOLIVIA	MISQUE	2		3	5 SERIE	1	250	6	75	175	No	No			No	No	No	No	No	No	No	No	No	No
2013-01-08	(4) Corumba	M	1	17	Masculino	1980-08-25					11	11	TRAFICO DE DROGAS	2	10	ASSUNCAO	PY	1		4	ENSINO SUPERIOR INCOMPLETO	1	3000	1	79	168	No	Yes	15	3		No	No	No	No	No	No	No	No	No
2013-01-08	(4) Corumba	M	1	1	Masculino	1989-07-22					1	28	RECEPTACAO	Yes	9	CORUMBA	MS	4		1	7 SERIE	1	2100	8	70	174	No	Yes	14	20		Yes	Yes	Yes	No	No	No	No	No	No	1-2 vezes na semana	1-2 vezes na semana	1-2 vezes na semana
2013-01-09	(4) Corumba	M	1	14	Masculino	1986-04-04					6	18	QUEBRA DE ALBERGUE	Yes	12	CORUMBA	MS	4		1	8 SERIE	1	1300	6	68	170	No	No			No	Yes	No	No	No	No	No	No	No	No	Menos de uma vez na semana
2013-01-07	(4) Corumba	M	2	3	Masculino	1993-04-01					0	0	DESACATO	2	24	CORUMBA	MS	2		1	6 SERIE	2	640	2	60	160	No	Yes	13	5		Yes	No	Yes	No	No	No	No	No	No	Menos de uma vez na semana		Menos de uma vez na semana
2013-01-07	(4) Corumba	M	2	3	Masculino						18	60	FURTO	Yes	22	CORUMBA	MS	2		4	8 SERIE	1	1000	3	72	174	Yes	Yes	15	30		Yes	Yes	Yes	No	No	No	Yes	Yes	No	Todos os dias	Todos os dias	Todos os dias				Todos os dias	Menos de uma vez na semana
2013-01-07	(4) Corumba	M	2	3	Masculino	1986-02-15					2	2	ASSALTO	2	22	CAMPO GRANDE	MS	4		1	7 SERIE	1	2200	6	93	193	No	Yes	17	40		Yes	Yes	No	No	No	No	No	No	No	+ de 3 vezes na semana	+ de 3 vezes na semana
2013-01-07	(4) Corumba	M	2	3	Masculino	1986-01-08					6	14	QUEBRA DE ALBERGUE	Yes	22	LADARIO	MS	4		4	4 SERIE	1	1600	8	75	175	Yes	Yes	12	20		No	Yes	Yes	No	No	No	Yes	No	No		1-2 vezes na semana	1-2 vezes na semana				1-2 vezes na semana
2013-01-07	(4) Corumba	M	2	3	Masculino	1966-12-06					5	.	FURTO	Yes	22	CORUMBA	MS	4		1	3 SERIE	2	600	7	52	171	No	Yes	18	40		No	No	Yes	Yes	No	No	Yes	No	No			1-2 vezes na semana	1-2 vezes na semana			1-2 vezes na semana
2013-01-07	(4) Corumba	M	2	3	Masculino	1983-05-02					12	204	ROUBO	Yes	22	CORUMBA	MS	4		4	2 SERIE	1	3500	9	77	170	No	Yes	14	5		Yes	No	No	No	No	No	No	No	No	Menos de uma vez na semana
2013-01-07	(4) Corumba	M	2	3	Masculino	1985-12-24					7	132	FURTO	Yes	22	LADARIO	MS	4		4	3 SERIE	1	600	2	71	180	No	Yes	12	20		Yes	Yes	Yes	Yes	No	No	Yes	Yes	No	Todos os dias	Todos os dias	Todos os dias	Todos os dias			Todos os dias	Todos os dias
2013-01-07	(4) Corumba	M	2	3	Masculino	1986-10-08					9	180	HOMICIDIO	Yes	22	CORUMBA	MS	4		1	5 SERIE	1		7	62		No	Yes	12	5		No	Yes	Yes	Yes	No	No	Yes	Yes	No		Todos os dias	Todos os dias	Todos os dias			Todos os dias	Todos os dias
2013-01-07	(4) Corumba	M	2	3	Masculino	1984-10-15					1	36	QUEBRA DE ALBERGUE	Yes	22	CORUMBA	MS	4		1	8 SERIE	1	900	3	65	175	No	No			Yes	No	No	No	No	No	No	No	No	No
2013-01-07	(4) Corumba	M	2	3	Masculino	1980-06-28					1	4	ROUBO	Yes	22	CORUMBA	MS	1		4	5 SERIE	2	600	7	65	175	No	Yes	20	10		Yes	No	No	No	No	No	Yes	No	No	Todos os dias						Todos os dias
2013-01-07	(4) Corumba	M	1	22	Masculino	1989-09-03					5	5	TRAFICO	2	10	BRASILEIRO	SP	1		4	6 SERIE	1	3000	4	65	157	No	Yes	15	5		No	No	No	No	No	No	No	No	No
2013-01-08	(4) Corumba	M	2	2	Masculino	1971-07-23					10	70	TRAFICO	2	27	INOCENCIA	MS	1		1	3 EM	1	5000	3	100	172	No	No			No	No	No	No	No	No	No	No	No	No
2013-01-08	(4) Corumba	M	2	2	Masculino	1981-04-19					9	70	TRAFICO	Yes	30	SLOBOZIA	ROMANIA	1		4	5 SERIE	2		0	80	190	No	Yes	16	40		Yes	No	Yes	No	No	No	No	No	No	Todos os dias		Todos os dias
2013-01-08	(4) Corumba	M	2	2	Masculino	1982-03-06					15	56	TRAFICO	Yes	15	CORUMBA	MS	1		1	4	1	1800	4	85	180	No	Yes	20	20		No	Yes	No	No	No	No	No	No	No		1-2 vezes na semana
2013-01-08	(4) Corumba	M	1	21	Masculino	1981-07-06					1	4	ASSALTO	Yes	9	CORUMBA	MS	4		4	4	1	1000	0	58	172	No	Yes	17	5		No	No	No	No	No	No	Yes	No	No							Todos os dias
2013-01-08	(4) Corumba	M	1	22	Masculino	1990-11-07					48	68	SEQUESTRO	Yes	10	LADARIO	MS	4		1	5	2		1			No	Yes	13	60		No	No	No	No	No	No	No	No	No
2013-01-08	(4) Corumba	M	1	19	Masculino	1990-01-20					11	11	TRAFICO	2	17	CAMPO GRANDE	MS	2		4	3 SERIE	1	1500	5	80	180	No	Yes	14	20		No	No	No	No	No	No	No	No	No
2013-01-08	(4) Corumba	M	1	19	Masculino	1989-05-22					1	5	FURTO	Yes	17	CORUMBA	MS	4		4	5 SERIE	2	600	7			No	Yes	14	5		Yes	Yes	No	No	No	No	No	No	No	1-2 vezes na semana	1-2 vezes na semana
2013-01-08	(4) Corumba	M	1	18	Masculino	1972-10-01					16	256	TRAFICO	Yes	11	SANTIAGO	CHILE	5		1	EM COMPLETO	2		1	67	168	Yes	Yes	14	20		No	No	No	No	No	No	No	No	No
	(4) Corumba	M	1	19	Masculino	1981-05-22					9	119	TRAFICO	Yes	17	CAMPO GRANDE	MS	4		1	3 EM COMPLETO	1	3500	4		164	No	Yes	17	60		No	Yes	No	No	No	No	No	No	No		Menos de uma vez na semana
	(4) Corumba	M	1	14	Masculino	1985-06-14					24	96	ASSALTO	Yes	11	LADARIO	MS	4		1	ENSINO FUNDAMENTAL INCOMPLETO	1	600	3	64	185	No	Yes	14	40		No	Yes	Yes	No	No	No	No	No	No		+ de 3 vezes na semana	Todos os dias
	(4) Corumba	M	1	17	Masculino	1987-05-14					6	30	ROUBO	Yes	10	CORUMBA	MS	4		4	7 SERIE	1	1200	7		165	No	Yes	13	20		Yes	Yes	No	No	No	No	Yes	No	No	1-2 vezes na semana	1-2 vezes na semana					Todos os dias
2013-01-08	(4) Corumba	M	1	22	Masculino	1973-04-30					18	18	TRAFICO DE DROGAS	2	10	LIMA	PERU	1		4	ENSINO SUPERIOR COMPLETO	1	5000	1	78	172	Yes	Yes	13	2		Yes	No	No	No	No	No	No	No	No	+ de 3 vezes na semana
2013-01-08	(4) Corumba	M	1	18	Masculino	1991-03-26					2	2	TRAFICO DE DROGAS	2	9	CAMPO GRANDE	MS	2		1	1 ANO EM	1	2000	4	79	160	No	No			Yes	No	No	No	No	No	No	No	No	No
2013-01-08	(4) Corumba	M	1	14	Masculino	1964-11-19					1	229	TRAFICO ASSALTO	Yes	11	XAMBRE	PR	2		4	4 SERIE	1	1000	0	74	175	No	Yes	18	15		No	No	Yes	Yes	No	No	Yes	No	No			Todos os dias	Todos os dias			Todos os dias
2013-01-08	(4) Corumba	M	1	17	Masculino	1978-02-07					25	73	TRAFICO DE DROGAS	Yes	10	CORUMBA	MS	4		1	2 ENSINO MEDIO	1	4000	5	101	178	No	No			Yes	No	No	No	No	No	No	No	No	No
2013-01-08	(4) Corumba	M	1	17	Masculino	1978-03-27					40	72	TRAFICO DE DROGAS	Yes	10	GRAVATAI	RS	1		1	ENSINO SUPERIOR INCOMPLETO	1	4000	3	104	178	No	No			Yes	No	No	No	No	No	No	No	No	No
2013-01-07	(4) Corumba	M	1	20	Masculino	1982-08-21					12	12	ROUBO	2	8	LADARIO	MS	4		4	7 SERIE	1	.	9	59	159	No	No			No	Yes	No	No	No	No	No	No	No	No	+ de 3 vezes na semana
2013-01-07	(4) Corumba	M	1	19	Masculino	1981-09-19					19	59	TRAFICO	Yes	16	WENCESLAU BRAZ	PR	4		4	6 SERIE	2	.	3	74	175	No	No			Yes	Yes	Yes	Yes	No	No	No	No	Yes	No	Menos de uma vez na semana	Todos os dias	1-2 vezes na semana					Menos de uma vez na semana
2013-01-07	(4) Corumba	M	1	21	Masculino	1966-10-21					58	120	TRAFICO	Yes	9	PRESIDENTE PRUDENTE	SP	1		1	6 SERIE	1	1000	4	105	174	No	No			No	Yes	No	No	No	No	No	No	No	No	Menos de uma vez na semana
2013-01-08	(4) Corumba	M	1	15	Masculino	1985-03-30					8	48	ROUBO	Yes	16	CORUMBA	MS	4		4	4 SERIE	1	600	5	82	172	No	Yes	10	1		Yes	No	No	No	No	No	No	No	No	Todos os dias
2013-01-07	(4) Corumba	M	1	24	Masculino	1988-06-05					15	39	TRAFICO	Yes	14	BRASILEIRO	MS	4		1	2 ANO EM	1	.	4	85	180	No	No			No	No	No	No	No	No	No	No	No	No
2013-01-07	(4) Corumba	M	1	25	Masculino	1989-10-07					05	108	TRAFICO	Yes	10	BRASILEIRO	MS	1		4	7 SERIE	2	680	01	69	168	No	Yes	15	06		Yes	Yes	No	No	No	No	No	No	No	1-2 vezes na semana	1-2 vezes na semana
2013-01-08	(4) Corumba	MASCULINO	01	18	Masculino	1989-05-31					1		ASSALTO A MAO ARMADA	Yes	11	CORUMBA	MS	5	6	1	2 EF	1	675	7	70	160	No	No			Yes	No	No	No	No	No	No	No	No	No
	(4) Corumba	MASCULINO	1	24	Masculino	1986-08-11					10	41	TRAFICO	Yes	14	BRASILEIRO	MS	1		1	1 ANO	1	800	06	66	168	No	No				No	No	No	No	No	No	No	No	No
2013-01-07	(4) Corumba	MASCULINO	1	26	Masculino						08		TRAFICO	2		BOLIVIA	POTOSI	4		1	5 SERIE	1		06	75	156	No	No			No	No	No	No	No	No	No	No	No	No
2013-01-07	(4) Corumba	M	01	24	Masculino	1992-03-22					0	8	TRAFICO	2	14	BRASILEIRO	MS	1		4	2 ANO EM	2	2500	05	67	169	No	No			Yes	Yes	Yes	No	No	No	No	No	No	No	1-2 vezes na semana	1-2 vezes na semana
2013-01-07	(4) Corumba	MASCULINO	1	23	Masculino	1983-06-03					08	.	TRAFICO	2		BOLIVIANO	SANTA CRUZ	4		4	4 SERIE	1		02	65	165	No	No			No	Yes	No	No	No	No	No	No	No	No	1-2 vezes na semana
2013-01-07	(4) Corumba	M	1	23	Masculino	1985-02-08					16	84	TRAFICO DE DROGAS	Yes	8	CORUMBA	MS	4		1	5 SERIE	1	800	02		175	No	No			Yes	No	No	No	No	No	No	No	No	No
2013-01-07	(4) Corumba	M	1	25	Masculino	1962-07-17					4	9	QUEBRA DE ALBERGUE	Yes		CORUMBA	MS	4		3	4 SERIE	1		00	62	161	No	Yes	11	10		Yes	Yes	Yes	No	No	No	Yes	Yes	No	Menos de uma vez na semana	Todos os dias	1-2 vezes na semana				Todos os dias	1-2 vezes na semana
2013-01-07	(4) Corumba	MASCULINO	1	24	Masculino	1973-07-13					10	.	LATROCINIO	Yes	14	LADARIO	MS	4		4	3 SERIE	1	900	06			No	Yes	13	20		Yes	No	Yes	No	No	No	Yes	No	No	Todos os dias		Todos os dias				Todos os dias
2013-01-07	(4) Corumba	M	1	26	Masculino	1993-05-18					12	36	ROUBO A MAO ARMADA	2		CORUMBA	MS	3		4	5 SERIE	2	650	01	65	170	No	Yes	13	20		Yes	No	No	No	No	No	No	No	No	Todos os dias
2013-01-07	(4) Corumba	M	1	20	Masculino	1986-04-26					2	.	FURTO	Yes	8	CORUMBA	MS	1		4	6 SERIE	1	400	02	72		No	Yes	22	07		Yes	Yes	No	No	No	No	No	No	No	1-2 vezes na semana	1-2 vezes na semana
2013-01-08	(4) Corumba	M	1	19	Masculino	1981-08-07					21	102	ASSALTO	Yes	17	ILHA DO GOVERNADOR	RJ	4		1	5 SERIE	1		03	63	167	No	Yes	15	30		No	Yes	No	No	No	No	No	No	No		Todos os dias
2013-01-07	(4) Corumba	M	1	26	Masculino	1987-11-29					48	384	HOMICIDIO	2	7	CORUMBA	MS	4		1	ENSINO MEDIO COMPLETO	1	1000	2	70	172	No	Yes	15	5		Yes	No	No	No	No	No	No	No	No	Menos de uma vez na semana
2013-01-08	(4) Corumba	M	1	8	Masculino	1987-06-25					24	43	TRAFICO DE DROGAS	2	9	CORUMBA	MS	1		4	ENSINO SUPERIOR INCOMPLETO	1	5000	2	88	177	No	No			No	No	Yes	No	No	No	No	No	No	No		+ de 3 vezes na semana
2013-01-07	(4) Corumba	MASCULINO	1	26	Masculino	1990-04-25					8	.	TRAFICO DE DROGAS	2		SANTA CRUZ	BOLIVIA	4		4	5 SERIE	1	500	07	66	160	No	No			No	Yes	No	No	No	No	No	No	No	No	Menos de uma vez na semana
2013-01-07	(4) Corumba	MASCULINO	1	19	Masculino	1946-04-08					2	.	DROGA	2	16	GUIANA INGLESA		2		1	EM INCOMPLETO 2 ANO	1	1000	01	60	170	No	No			No	Yes	Yes	No	No	No	No	No	No	No	+ de 3 vezes na semana	Menos de uma vez na semana
2013-01-08	(4) Corumba	MASCULINO	1	25	Masculino	1983-02-07					17	80	ASSALTO A MAO ARMADA	Yes	9	CORUMBA	MS	1		4	5 EF	1	2000	3	63	182	No	Yes	15	40		No	Yes	No	No	No	No	No	No	No		Menos de uma vez na semana
2013-01-08	(4) Corumba	MASCULINO	2	2	Masculino	1982-09-18					19	.	TRAFICO E ASSOCIACAO AO TRAFICO	2	28	CORUMBA	MS	4		1	8 SERIE	1	1200	3	68	163	No	No			No	Yes	No	No	No	No	No	No	No	No	+ de 3 vezes na semana
2013-01-08	(4) Corumba	MASCULINO	2	1	Masculino	1967-07-05					52	198	213	2	29	CANOAS	RS	1		3	8 SERIE EF COMPLETO	1	5000	2	82	170	No	Yes	13	20	Yes	No	No	No	No	No	No	No	No	No
2013-01-08	(4) Corumba	MASCULINO	1	22	Masculino	1980-07-11					4	.	TRAFICO	Yes	10	SANTA CRUZ	BOLIVIA	5	8	1	EM COMPLETO	1	100	4		166	No	Yes	14	4	Yes	Yes	No	No	No	No	No	No	No	No	1-2 vezes na semana
2013-01-08	(4) Corumba	M	1	21	Masculino	1966-03-05					0	180	157	Yes	9	MIRASSOL PAULISTA	SP	4		1	NAO ALFABETIZADO	1	2500	3	66	175	No	No			Yes	Yes	No	No	No	No	No	No	No	No	Todos os dias
2013-01-08	(4) Corumba	M	1	15	Masculino	1988-02-13					16	78	TRAFICO DE DROGAS	Yes	17	LADARIO	MS	1		1	7 SERIE EF	2		03			No	Yes	17	20		No	Yes	Yes	No	No	No	No	No	No		1-2 vezes na semana	Todos os dias
2013-01-07	(4) Corumba	M	1	17	Masculino	1966-12-27					38	112	TRAFICO DE DROGAS	Yes	9	LADARIO	MS	2		1	5 SERIE	1	800	4	98	164	Yes	No			No	No	No	No	No	No	No	No	No	No
2013-01-07	(4) Corumba	M	1	19	Masculino	1980-06-07					26	84	TRAFICO	2	16	BRASILEIRO	MS	4		4	EM COMPLETO	1	.	04	72	177	Yes	Yes	17	10		No	No	No	No	No	No	No	No	No
2013-01-07	(4) Corumba	MASCULINO	1	23	Masculino	1976-06-03					20	.	TRAFICO DE DROGAS	2	9	SERTAOZINHO	SP	1		4	7 EM	1	4000	1	66	180	No	Yes	36	20		No	No	No	No	No	No	No	No	No
2013-01-07	(4) Corumba	MASCULINO	1	24	Masculino	1970-10-19					36	408	ASSALTO	Yes	3	ANDRADINA	SP	1		4	1 EF	1	2000	4	56	165	No	Yes	15	4		Yes	Yes	Yes	Yes	No	No	No	No	No	1-2 vezes na semana	Todos os dias	Todos os dias	Todos os dias
2013-01-07	(4) Corumba	MASCULINO	1	24	Masculino	1965-08-24					7	.	TRAFICO DE DROGAS	2	15	PORTO GUIJARRO	BOLIVIA	3		4	2 EM	1	600	4	76	184	No	No			No	No	No	No	No	No	No	No	No	No
2013-01-07	(4) Corumba	M	2	2	Masculino	1969-09-28					31	111	13	2	26	CORUMBA	MS	4		1	EF INCOMPLETO	1	1000	6	67	165	No	No			Yes	No	No	No	No	No	No	No	No	No
2013-01-07	(4) Corumba	M	1	18	Masculino	1979-11-22					13	.	TRAFICO DE DROGAS	Yes	11	CAMPO GRANDE	MS	4		1	5 EF	1	1500	4	78	167	No	No			Yes	Yes	Yes	Yes	No	No	No	No	No	No	Menos de uma vez na semana	Todos os dias	Menos de uma vez na semana
2013-01-07	(4) Corumba	MASCULINO	2	2	Masculino	1968-03-28					30	.	33	2	28	CORUMBA	MS	2		4	NAO ALFABETIZADO	1	848,75	8		175	No	No			No	No	No	No	No	No	No	No	No	No
2013-01-07	(4) Corumba	MASCULINO	2	1	Masculino	1983-10-25					21	78	ACUSADO PELA CUNHADA	2	30	CORUMBA	MS	2		1	EM COMPLETO	1	1100	04	85	170	No	No			Yes	No	No	No	No	No	No	No	No	No
2013-01-07	(4) Corumba	MASCULINO	2	2	Masculino	1983-12-17					14	108	121	2	27	CORUMBA	MS	3		1	3 SERIE	1	1500	3	73	172	No	Yes	18	15	Yes	Yes	No	No	No	No	No	No	No	No	1-2 vezes na semana
2013-01-07	(4) Corumba	MASCULINO	1	22	Masculino	1992-02-25					10	78	TRAFICO DE DROGAS	Yes	9	LADARIO	MS	1		4	8 SERIE	1	1600	04	73	175	No	Yes	13	05		No	No	No	No	No	No	No	No	No
2013-01-08	(4) Corumba	MASCULINO	1	18	Masculino	1987-01-06					3	58	TRAFICO	2	11	CORUMBA	MS	4		4	6 SERIE	1	140	4	67	170	No	Yes	16	20	Yes	Yes	Yes	No	No	No	No	No	No	No	1-2 vezes na semana	Todos os dias
2013-01-07	(4) Corumba	M	2	1	Masculino	1977-07-30					17	.	ESTUPRO	2	31	CORUMBA	MS	4		3	4	1	420	04	83	171	No	No			Yes	Yes	No	No	No	No	No	No	No	No	1-2 vezes na semana
2013-01-07	(4) Corumba	M	2	2	Masculino	1979-08-20					11	.	TRAFICO	Yes	28	MONTEIRO	PA	4		1	SEM ESTUDO	1	540	03	87	180	No	No			No	No	No	No	No	No	No	No	No	No
2013-01-07	(4) Corumba	M	2	2	Masculino	1983-08-12					23	.	TRAFICO	2	28	CAMPO GRANDE	MS	1		1	SUPERIOR INCOMPLETO	1	3200	05	75	170	No	No			No	Yes	No	No	No	No	No	No	No	No	Menos de uma vez na semana
2013-01-07	(4) Corumba	MASCULINO	2	2	Masculino	1965-06-08					15	58	TRAFICO	2	28	SANTA CRUZ	SANTA CRUZ	1		3	3	1	600	01	88	170	No	Yes	18	01		Yes	No	No	No	No	No	No	No	No	Menos de uma vez na semana
2013-01-07	(4) Corumba	M	2	2	Masculino	1981-02-01					6	132	ASSALTO	Yes	28	LADARIO	MS	4		4	4 SERIE	1	540	03	68	185	No	Yes	14	02		No	No	No	No	No	No	No	No	No
2013-01-08	(4) Corumba	MASCULINO	2	2	Masculino	1983-04-04					6	24	FURTO	Yes	28	ANASTACIO	MS	5	8	4	1 SERIE	1	300	03	82	172	No	Yes	14	20		No	Yes	No	No	No	No	Yes	No	No		Todos os dias					Todos os dias
2013-01-08	(4) Corumba	MASCULINO	2	2	Masculino	1976-03-17					36	90	TRAFICO	Yes	28	CORUMBA	MS	2		1	8 SERIE	2		04	83	176	No	Yes	17	03		No	Yes	No	No	No	No	No	No	No		Todos os dias
2013-01-07	(4) Corumba	MASCULINO	1	22	Masculino	1987-01-01					24	204	ROUBO	Yes	9	LADARIO	MS	4		1	7 SERIE	1	720	06			No	No			Yes	No	No	No	No	No	No	No	No	No
2013-01-08	(4) Corumba	M	1	20	Masculino	1974-12-26					10	36	DOCUMENTO IRREGULAR	2	10	NIGERIA	ISTA	2		1	2 GRAU COMPLETO	1	1600	04	65	168	No	No			No	Yes	No	No	No	No	No	No	No	No	1-2 vezes na semana
2013-01-08	(4) Corumba	M	1	19	Masculino	1986-04-11					20	.	TRAFICO	2	17	PENAPOLIS	SP	1		4	2 GRAU COMPLETO	1	600	06	64	171	No	Yes	15	15		Yes	Yes	Yes	No	No	No	No	No	No	1-2 vezes na semana	Todos os dias	1-2 vezes na semana
2013-01-08	(4) Corumba	M	1	19	Masculino	1983-03-14					2	72	ASSALTO	Yes	16	CORUMBA	MS	4		1	1 COL	1	540	4	72	179	No	Yes	13	30		Yes	No	Yes	No	No	No	No	No	No	Todos os dias		Todos os dias
2013-01-08	(4) Corumba	MASCULINO	1	21	Masculino	1986-10-26					04	.	HOMICIDIO	Yes	8	CORUMBA	MS	1		3	2 SERIE	1	1000	02			No	Yes	12	02	Yes	Yes	Yes	Yes	No	No	No	No	No	No	Todos os dias	Todos os dias	1-2 vezes na semana
2013-01-08	(4) Corumba	MASCULINO	1	19	Masculino	1987-11-25					34	144	HOMICIDIO	2	17	CORUMBA	MS	1		1	6	1	250	06	68	160	No	No			No	Yes	No	No	No	No	No	No	No	No	Menos de uma vez na semana
2013-01-08	(4) Corumba	MASCULINO	1	19	Masculino	1985-10-28					3	.	TRAFICO 33	Yes	16	MATIAS CARDOSO	MG	1		4	7 SERIE	1	687	13	65	165	No	Yes	16	10		Yes	No	Yes	Yes	No	No	No	No	No	+ de 3 vezes na semana		1-2 vezes na semana	Menos de uma vez na semana
2013-01-08	(4) Corumba	M	1	16	Masculino	1983-05-16					18	.	ART 157	Yes	12	CORUMBA	MS	4		4	3 SERIE DO EM	1	600	03	63	165	Yes	No			Yes	No	Yes	No	No	No	No	No	No	No		Todos os dias
2013-01-08	(4) Corumba	MASCULINO	1	20	Masculino	1985-01-13					68	216	HOMICIDIO	Yes	8	CORUMBA	MS	1		1	7 SERIE	1	0	5	50	170	No	Yes	11	2		No	Yes	Yes	No	No	No	No	No	No		Todos os dias	Menos de uma vez na semana
2013-01-08	(4) Corumba	MASCULINO	1	17	Masculino	1987-06-28					25	90	ROUBO	Yes	10	CAMPO GRANDE	MS	1		4	3 ANO	1	8000	5	80	186	Yes	No			No	No	No	No	No	No	No	No	No	No
2013-01-08	(4) Corumba	MASCULINO	1	14	Masculino	1987-07-31					57	276	LATROCINIO	Yes	11	CORUMBA	MS	4		1	8 SERIE	1	640	3	83	184	No	No			Yes	Yes	Yes	Yes	No	No	No	No	Yes	No	Menos de uma vez na semana	Todos os dias	1-2 vezes na semana					+ de 3 vezes na semana
2013-01-08	(4) Corumba	M	1	17	Masculino	1991-05-16					19	19	157	2	10	CORUMBA	MS	4		4	9 ANO	1	650	6	85	175	No	No			No	Yes	No	No	No	No	No	No	No	No	1-2 vezes na semana
2013-01-08	(4) Corumba	M	1	17	Masculino	1987-10-11					10	10	TRAFICO	2	10	INOCENCIA	MS	1		4	ENSINO SUPERIOR INCOMPLETO	1	5000	1	97	178	No	No			No	Yes	No	No	No	No	No	No	No	No	Menos de uma vez na semana
2013-01-08	(4) Corumba	M	1	14	Masculino	1973-07-08					5	41	DOCUMENTO FALSO	Yes	11	HAITI	PORTO PRINCIPE			4	8 ANO	1		5			No	No			No	No	No	No	No	No	No	No	No	No
2013-01-08	(4) Corumba	M	1	14	Masculino	1982-04-30					24	72	HOMICIDIO	Yes	11	AQUIDAUANA	MS	4		4	4 SERIE	1	800	3	81	180	No	Yes	14	20		No	Yes	No	No	No	No	No	No	No		+ de 3 vezes na semana
2013-01-08	(4) Corumba	M	1	14	Masculino	1984-03-27					3	39	QUEBRA DE ALBERGUE	Yes	11	CORUMBA	MS	4		4	7 SERIE	1	3000	15	63	164	No	Yes	13	4		No	Yes	No	No	No	No	No	No	No		Todos os dias
2013-01-08	(4) Corumba	M	1	16	Masculino	1989-04-08					20	58	TRAFICO	Yes	12	SAO PAULO	SP	4		1	8 SERIE	1	3000	4		175	No	Yes	22	15		No	No	No	No	No	No	No	No	No
2013-01-08	(4) Corumba	M	1	14	Masculino	1983-02-03					57	57	ASSALTO	2	11	CORUMBA	MS	4		1	5 SERIE	1	400	4	60		No	No			No	No	No	No	No	No	No	No	No	No
2013-01-08	(4) Corumba	M	1	17	Masculino	1987-07-13					12	32	TRAFICO	Yes	10	PRESIDENTE PRUDENTE	SP	4		4	8 SERIE	1	600	0	62	157	No	Yes	13	10		Yes	Yes	No	No	No	No	No	No	No	1-2 vezes na semana	Todos os dias
2013-01-08	(4) Corumba	M	1	15	Masculino	1968-11-22					30	140	TRAFICO	Yes	19	SAO PAULO	SP	4		1	6 SERIE	1	2000	1	65	170	Yes	Yes	39	30		No	Yes	Yes	No	No	No	No	No	No		Todos os dias	Menos de uma vez na semana
2013-01-08	(4) Corumba	M	1	15	Masculino	1990-04-22					16	144	ASSALTO	Yes	16	CORUMBA	MS	1		1	5 SERIE	1	850	3	95	175	No	Yes	20	20		No	Yes	No	No	No	No	No	No	No		1-2 vezes na semana
2013-01-08	(4) Corumba	M	1	2	Masculino	1959-01-23					16	100	TRAFICO	Yes	8	CORUMBA	MS	2		1	3 ANO EM	1	4000	6	79	179	Yes	Yes			Yes	No	No	No	No	No	No	No	No	No
2013-01-08	(4) Corumba	M	1	15	Masculino	1981-03-28					5	125	PORTE DE ARMA	Yes	17	CORUMBA	MS	2		1	8 SERIE	1	600	9	74	176	Yes	Yes	12	20		Yes	Yes	No	No	No	No	No	No	No	Todos os dias	Todos os dias
2013-01-08	(4) Corumba	M	1	15	Masculino	1984-02-22					3	6	QUEBRA DE ALBERGUE	Yes	16	CORUMBA	MS	4		4	4 SERIE	2		4			No	Yes	12	20		Yes	Yes	Yes	No	No	No	Yes	No	No	1-2 vezes na semana	Todos os dias	Todos os dias				Todos os dias
2013-01-08	(4) Corumba	M	1	15	Masculino	1992-04-22	2012-06-14	Saída para comunidade	2013-03-05		11	72	ASSALTO	Yes	10	LADARIO	MS	4		4	5 SERIE	1	1000	07			No	Yes	17	5		No	Yes	Yes	No	No	No	No	No	No		1-2 vezes na semana	+ de 3 vezes na semana
2013-01-08	(4) Corumba	MASC	1	16	Masculino	1963-08-07					20	75	TRAFICO DE DROGAS	Yes	11	GUARARAPOS	SP	1		4	8 SERIE	1	540,00	8	65	1,69	No	Yes	14	10		No	Yes	No	No	No	No	No	No	No		Todos os dias
2013-01-08	(4) Corumba	MASC	1	16	Masculino	1993-01-26					10	16	TRAFICO E BO DE OUTRA PESSOA	2	12	CORUMBA	MS	3		1	5 SERIE	1	540,00	4			No	Yes	15	6		No	Yes	Yes	No	No	No	No	No	No		Todos os dias	Todos os dias
2013-01-08	(4) Corumba	MASC	1	16	Masculino	1982-03-29					10	.	TRAFICO DE DROGAS	2	12	CORUMBA	MS	4		3	5 SERIE	1	600,00	3		1,65	No	No			Yes	No	Yes	No	No	No	No	No	No	No		Todos os dias
2013-01-08	(4) Corumba	MASC	1	19	Masculino	1986-12-15					13	61	TRAFICO DE DROGAS	2	17	CORUMBA	MS	2		3	7 SERIE	2		02		1,70	No	Yes	16	15		No	No	Yes	No	No	No	No	No	No			1-2 vezes na semana
2013-01-08	(4) Corumba	MASC	1	15	Masculino	1975-02-20					5	.	ROUBO	Yes	17	CORUMBA	MS	4		4	7 SERIE	1	600,00	4			No	No			Yes	Yes	Yes	No	No	No	No	No	No	No	+ de 3 vezes na semana	Todos os dias
2013-01-08	(4) Corumba	MASC	1	8	Masculino	1986-12-21					23	.	TRAFICO DE DROGAS	Yes	9	COTIA	SP	1		1	2 EM	2		3	89	1,68	No	No			No	No	No	No	No	No	No	No	No	No
2013-01-08	(4) Corumba	MASC	1	8	Masculino	1985-08-04					23	.	TRAFICO DE DROGAS	2	8	CORUMBA	MS	1		1	3 EM	1	2.500,00	2	78	1,72	Yes	No			No	No	No	No	No	No	No	No	No	No
2013-01-08	(4) Corumba	MASC	1	9	Masculino	1989-03-21					8	.	TRAFICO DE DROGAS	2	8	PRESIDENTE PRUDENTE	SP	1		4	3 EM	1	2.000,00	4	65	1,75	No	Yes	16	10	Yes	No	Yes	No	No	No	No	No	No	No		1-2 vezes na semana
2013-01-08	(4) Corumba	MASC	1	9	Masculino	1992-03-30					25	.	FURTO	2	8	CORUMBA	MS	4		4	4 SERIE	2	1.000,00	2	64	1,70	No	Yes	18	3		No	No	No	No	No	No	No	No	No
2013-01-08	(4) Corumba	MASC	1	6	Masculino	1985-12-18					23	.	TRAFICO DE DROGAS	2	10	SAO PAULO	SP	4		4	3 EM	1	4.000,00	6	115	1,85	No	Yes	25	20		Yes	No	No	No	No	No	No	No	No	Menos de uma vez na semana
2013-01-08	(4) Corumba	MASC	1	7	Masculino	1962-06-30					21	78	TRAFICO DE DROGAS	Yes	10	SANTA CRUZ-BOLIVIA	BOLIVIA	4		1	ENSINO SUPERIOR COMPLETO	1	3.000,00	5	68	1,70	Yes	Yes	17	20		No	No	No	No	No	No	No	No	No
2013-01-08	(4) Corumba	MASC	1	6	Masculino	1971-11-18					24	60	TRAFICO DE DROGAS	2	7	LADARIO	MS	1		1	2 SERIE	1	600,00	7	76		No	No			Yes	Yes	Yes	No	No	No	No	No	No	No	Menos de uma vez na semana	Menos de uma vez na semana
2013-01-08	(4) Corumba	MASC	1	1	Masculino	1972-05-28					1	168	HOMICIDIO	2	9	CORUMBA	MS	4		1	5 SERIE	1	1.200,00	2	86	1,75	No	No			Yes	Yes	No	No	No	No	No	No	No	No	1-2 vezes na semana
2013-01-08	(4) Corumba	MASC	1	2	Masculino	1989-06-26					25	84	TRAFICO DE DROGAS	2	8	LAGOA VERMELHA	RS	4		4	2 EM	1	3.000,00	0	79	1,75	No	No			No	No	No	No	No	No	No	No	No	No
2013-01-08	(4) Corumba	MASC	1	7	Masculino	1984-07-14					36	80	TRAFICO DE DROGAS	Yes	9	SAO PAULO	SP	1		1	8 SERIE	1	1.200,00	3	74		No	No			No	No	No	No	No	No	No	No	No	No
2013-01-08	(4) Corumba	MASC	1	7	Masculino	1980-06-11					17	66	TRAFICO DE DROGAS	Yes	10	CORUMBA	MS	4		4	5 SERIE	1	1.200,00	3	80	1,70	No	No			No	No	No	No	No	No	No	No	No	No
2013-01-08	(4) Corumba	MASC	1	9	Masculino	1978-10-16					19	64	TRAFICO DE DROGAS	Yes	8	CORUMBA	MS	1		4	7 SERIE	1	1.600,00	3	78	1,72	No	No			Yes	No	Yes	No	No	No	No	No	No	No		+ de 3 vezes na semana
2013-01-08	(4) Corumba	MASC	1	6	Masculino	1985-12-12					24	72	HOMICIDIO	Yes	7	CORUMBA	MS	4		1	2 EM	1	540,00	4	58	1,74	No	No			Yes	Yes	Yes	Yes	No	No	No	No	No	No	1-2 vezes na semana	+ de 3 vezes na semana	+ de 3 vezes na semana
2013-01-08	(4) Corumba	MASC	1	2	Masculino	1982-10-16					1	132	TRAFICO DE DROGAS	Yes	8	CORUMBA	MS	4		1	5 SERIE	2	.	4	68	1,60	No	No			Yes	Yes	No	No	No	No	No	No	No	No	1-2 vezes na semana
2013-01-08	(4) Corumba	MASC	1	1	Masculino	1960-12-20					1	96	QUEBRA DE SEMI-ABERTO	Yes	9	MONTE CASTELO	SP	4		3	3 EM	1	3.000,00	6	96	1,84	No	Yes	15	10		No	No	No	No	No	No	No	No	No
2013-01-08	(4) Corumba	MASC	1	6	Masculino	1965-05-05					18	228	TRAFICO DE DROGAS	2	8	RIO BRILHANTE	MS	4		2	8 SERIE	2	2.000,00	3	120	1,80	Yes	Yes	18	20		Yes	No	Yes	No	No	No	No	No	No	Menos de uma vez na semana		Menos de uma vez na semana
2013-01-08	(4) Corumba	MASC	1	7	Masculino	1990-06-26					19	.	ROUBO	Yes	10	CORUMBA	MS	1		1	6 SERIE	1	800,00	5	96	1,80	No	Yes	16	20	Yes	Yes	Yes	Yes	No	No	No	No	No	No	1-2 vezes na semana	Todos os dias	Todos os dias
2013-01-08	(4) Corumba	MASC	1	8	Masculino	1979-02-12					24	.	TRAFICO DE DROGAS	2	8	CORUMBA	MS	4		1	1 EM	1	1.800,00	4	123	1,89	No	No			No	Yes	No	No	No	No	No	No	No	No	Menos de uma vez na semana
2013-01-08	(4) Corumba	MASC	1	7	Masculino	1991-03-05					38	150	HOMICIDIO	2	10	CORUMBA	MS	1		1	3 EM	1	700,00	3	78	1,82	No	No			Yes	No	No	No	No	No	No	No	No	No
2013-01-08	(4) Corumba	MASC	1	16	Masculino	1987-10-15					2	67	ROUBO	Yes	11	CORUMBA	MS	1		1	1 EM	2	800,00	3	85	1,60	No	Yes	11	20	Yes	Yes	No	No	No	No	No	No	No	No	Todos os dias
2013-01-08	(4) Corumba	MASC	1	17	Masculino	1984-03-13					8	.	TRAFICO DE DROGAS	2	10	MUNDO NOVO	MS	1		1	ENSINO SUPERIOR INCOMPLETO	1	1.500,00	4	64	1,60	No	No			Yes	Yes	No	No	No	No	No	No	No	No	1-2 vezes na semana
2013-01-08	(4) Corumba	MASC	1	16	Masculino	1980-03-14					47	402	HOMICIDIO	Yes	12	LIMA	PERU	1		2	ENSINO SUPERIOR COMPLETO	1	687,00	12		1,83	No	No			Yes	No	Yes	No	No	No	No	No	No	No		Todos os dias
2013-01-08	(4) Corumba	MASC	1	16	Masculino	1987-05-14					2	.	ROUBO	Yes	12	CORUMBA	MS	1		1	8 SERIE	1	687,00	3	70	1,72	No	Yes	17	15		Yes	Yes						Yes	No	+ de 3 vezes na semana	Todos os dias						Todos os dias
2013-01-08	(4) Corumba	MASC	1	6	Masculino	1984-09-05					20	.	TRAFICO DE DROGAS	2	8	CORUMBA	MS	4		4	5 SERIE	2	340,00	5	65		No	Yes	10	10	Yes	Yes	No	No	No	No	No	No	No	No	Menos de uma vez na semana
2013-10-14	(4) Corumba	MASC	1	9	Masculino	1968-05-19					27	48	TRAFICO DE DROGAS	2	8	LADARIO	MS	4		1	7 SERIE	1	687,00	6	78	1,68	No	Yes	42	5	Yes	Yes	No	No	No	No	No	No	No	No	1-2 vezes na semana
2013-01-08	(4) Corumba	MASC	1	8	Masculino	1987-08-28					21	.	TRAFICO DE DROGAS	2	8	SANTA CRUZ DE LA CIERRA-BOLIVIA	BOLIVIA	4		4	8 SERIE	1	530,00	6	85	1,65	No	No			No	Yes	No	No	No	No	No	No	No	No	1-2 vezes na semana
2013-01-08	(4) Corumba	MASC	1	6	Masculino	1991-09-07					24	144	HOMICIDIO	Yes	7	CORUMBA	MS	2		4	4 SERIE	1	.	5	65	1,50	No	Yes	13	20	Yes	No	No	No	No	No	No	No	No	No
2013-01-08	(4) Corumba	MASC	1	6	Masculino	1985-12-03					24	.	TRAFICO DE DROGAS	2	8	RIO DE JANEIRO	RJ	2		1	ENSINO MEDIO COMPLETO	1	1.100,00	3	94	1,80	Yes	No			No	No	No	No	No	No	No	No	No	No
2013-01-08	(4) Corumba	MASC	1	8	Masculino						28					POLONES
2013-01-08	(4) Corumba	MASC	1	3	Masculino	1957-03-14					12	.	TRAFICO DE DROGAS	2	9	CORUMBA	MS	1		1	3 EM	1	2.500,00	8	63	1,70	Yes	No			Yes	Yes	No	No	No	No	No	No	No	No	Menos de uma vez na semana
2013-01-08	(4) Corumba	MASC	1	3	Masculino	1968-04-15					18	204	HOMICIDIO	Yes	9	CORUMBA	MS	1		1	2 EM	1	600,00	4	87	1,68	No	Yes	17	20		No	No	No	No	No	No	No	No	No
2013-01-08	(4) Corumba	MASC	1	1	Masculino	1992-05-25					0	.	TRAFICO DE DROGAS	2	9	CORUMBA	MS	2		4	2 EM	1	540,00	1	84	1,80	No	Yes	15	12		Yes	Yes	Yes	No	No	No	Yes	No	No	1-2 vezes na semana	1-2 vezes na semana	1-2 vezes na semana				1-2 vezes na semana
2013-01-08	(4) Corumba	MASC	1	2	Masculino	1950-10-08					41	91	TRAFICO DE DROGAS	Yes	8	FOZ DO IGUA�U	PR	1		1	1 EM	1	3.000,00	8	100	1,67	Yes	No			No	No	No	No	No	No	No	No	No	No
2013-01-08	(4) Corumba	MASC	2	4	Masculino	1980-10-22	2012-06-20	Saída para comunidade	2014-08-20		9	156	QUEBRA DE ALBERGUE	Yes	15	CORUMBA	MS	4		4	4 SERIE	1	2.500,00	1		1,65	No	Yes	15	2		Yes	No	No	No	No	No	No	No	No	Menos de uma vez na semana
2013-01-09	(4) Corumba	MASC	1	18	Masculino	1985-11-17					17	19	ROUBO	Yes	10	CAMPINAS	SP	4		4	6� SERIE	1	3.000,00	8	52	1,51	No	Yes	15	2		Yes	No	No	No	No	No	No	No	No	1-2 vezes na semana
2013-01-09	(4) Corumba	MASC	1	18	Masculino	1985-06-11					11	.	QUEBRA DE ALBERGUE	Yes	15	LADARIO	MS	1		4	4 SERIE	2	.	3			No	Yes	12	20		Yes	Yes	No	No	No	No	No	No	No	Menos de uma vez na semana	Todos os dias
2013-01-09	(4) Corumba	MASC	1	7	Masculino	1992-09-06					12	98	ASSALTO A MAO ARMADA	Yes	10		MS	1		4	8 SERIE	1	680,00	1	76	1,70	Yes	No			No	No	No	No	No	No	No	No	No	No
2013-01-09	(4) Corumba	MASC	1	8	Masculino	1974-07-19					66	362	ASSALTO E HOMICIDIO	Yes	8	CORUMBA	MS	2		4	3� SERIE	1	3.000,00	1	65	1,40	No	No			Yes	No	Yes	Yes	No	No	No	No	No	No		Todos os dias	1-2 vezes na semana
2013-01-09	(4) Corumba	MASC	1	16	Masculino	1972-09-19					10	74	ASSALTO A MAO ARMADA	Yes	12	CORUMBA	MS	4		3	9 SERIE	1	5.000,00	6	84	1,78	No	Yes	16	10		Yes	Yes	Yes	No	No	No	Yes	No	No	1-2 vezes na semana	Todos os dias	Todos os dias				Todos os dias
2013-01-09	(4) Corumba	MASC	1	26	Masculino	1985-03-12					12	65	TRAFICO DE DROGAS	Yes	7	DOURADOS	MS	4		2	9 SERIE	1	2.000,00	5	60	1,60	No	Yes	13	7		Yes	Yes	No	No	No	No	No	Yes	No	Todos os dias	Todos os dias						1-2 vezes na semana
2013-01-08	(4) Corumba	MASC	1	2	Masculino	1958-06-24					24	58	TRAFICO DE DROGAS	2	8	CORUMBA	MS	4		1		1	1.000,00	6	100	1,92	No	Yes	15	20		No	No	No	No	No	No	No	No	No
2013-01-08	(4) Corumba	MASC	1	2	Masculino	1975-01-04					19	72	TRAFICO DE DROGAS	2	8	BODOQUENA	MS	4		4	5 SERIE	1	2.000,00	0		1,73	No	No			No	No	No	No	No	No	No	No	No	No
2013-01-08	(4) Corumba	MASC	1	1	Masculino	1986-05-15					1	.	TENTATIVA DE ASSALTO	Yes	9	CORUMBA	MS	1		4	7 SERIE	1	1.200,00	7			No	Yes	16	20		Yes	Yes	Yes	No	No	No	Yes	No	No	+ de 3 vezes na semana	Todos os dias	Todos os dias				Todos os dias
2013-01-08	(4) Corumba	MASC	1	1	Masculino	1992-07-08						.	ROUBO	Yes	9	ALTA FLORESTA	MT	2		4	5 SERIE	1	1.600,00	11			No	Yes	13	20		Yes	Yes	No	No	No	No	No	No	No	1-2 vezes na semana	+ de 3 vezes na semana
2013-01-09	(4) Corumba	MASC	1	3	Masculino	1974-08-22					34	288	TRAFICO DE DROGAS	Yes	9	PORTO MURTINHO		4		1	2 SERIE	1	1.200,00	5	90	1,74	No	No			No	Yes	No	No	No	No	No	No	No	No	1-2 vezes na semana
2013-01-08	(4) Corumba	MASC	1	3	Masculino	1981-11-04					22	96	HOMICIDIO	Yes	9	CORUMBA	MS	4		4	2 EM	2		5		1,70	Yes	No			Yes	No	No	No	No	No	No	No	No	No
2013-01-08	(4) Corumba	MASC	1	3	Masculino	1981-03-22					12	240	ROUBO	Yes	9	HUMAITA	AM	5	8	4	2 SERIE	2		2	67	1,65	No	Yes	11	20		Yes	Yes	Yes	Yes	No	Yes	Yes	Yes	No	Todos os dias	Todos os dias	Todos os dias	Todos os dias		Todos os dias	Todos os dias	Todos os dias
2013-01-08	(4) Corumba	MASC	1	2	Masculino	1978-12-29					20	.	TRAFICO DE DROGAS	2	8	SANTA CRUZ	BOLIVIA	1		1	8 SERIE	1	500,00	4	96	1,67	Yes	No			Yes	Yes	No	No	No	No	No	No	No	No	Menos de uma vez na semana
2013-01-09	(4) Corumba	MASC	1	27	Masculino	1979-01-21					19	58	TRAFICO DE DROGAS	2	10	LA PAZ	BOLIVIA	4		3	7 SERIE	2	0	1	70	1,75	No	No			No	Yes	No	No	No	No	No	No	No	No	Menos de uma vez na semana
2013-01-09	(4) Corumba	MASC	1	7	Masculino	1987-03-16					11	.	TRAFICO DE DROGAS	2	10	BOLIVIA		2		4	3 EM	1	1.500,00	1	56	1,61	No	No			Yes	No	No	No	No	No	No	No	No	No
2013-01-09	(4) Corumba	MASC	1	28	Masculino	1990-12-11					1	.	TRAFICO DE DROGAS	2	14	CAMPO GRANDE	MS	4		1	9 SERIE	1	1.000,00	5	75	1,76	No	Yes	09	04		Yes	Yes	Yes	No	No	No	Yes	No	No	1-2 vezes na semana	Menos de uma vez na semana	Todos os dias				1-2 vezes na semana
2013-01-08	(4) Corumba	MASC	1	15	Masculino	1969-03-16					4	72	ASSALTO A MAO ARMADA	Yes	19	CORUMBA	MS	1		1		1	1.500,00	6	74	1,75	No	Yes	13	20		No	No	No	No	No	No	No	No	No
2013-01-09	(4) Corumba	MASC	1	20	Masculino	1992-11-17					1	.	HOMICIDIO	2	7	CORUMBA	MS	2		1	1 EM	1	900,00	00	54	1,65	No	No			Yes	Yes	No	No	No	No	No	No	No	No	1-2 vezes na semana
2013-01-09	(4) Corumba	MASC	1	25	Masculino	1992-06-19					6	11	QUEBRA DE ALBERGUE	Yes	9	CORUMBA	MS	1		1	7 SERIE	2		2	62	1,65	No	Yes	15	40	Yes	Yes	No	Yes	No	No	No	No	No	No	Todos os dias		Todos os dias
2013-01-09	(4) Corumba	MASC	1	14	Masculino	1982-08-05					43	198	HOMICIDIO	2	12		MS	1		1	3 EM	1		6	70	169	No	Yes	16	02		No	No	No	No	No	No	No	No	No
2013-01-08	(4) Corumba	FEM	1	4	Feminino	1978-12-29					4	.	TRAFICO DE DROGAS	Yes	5		PARANA	1		1	1 EM	1	2.000,00	3	63	1,64	No	Yes	12	60		Yes	Yes	Yes	Yes	No	No	No	No	No	1-2 vezes na semana	Todos os dias	Menos de uma vez na semana	Menos de uma vez na semana
2013-01-08	(4) Corumba	FEM	1	2	Feminino	1989-12-26					13	99	TRAFICO DE DROGAS	Yes	4	SANTA CRUZ	BOLIVIA	4		1	3 EM	1	.	6	62	1,65	No	No			Yes	No	No	No	No	No	No	No	No	No
2013-01-08	(4) Corumba	FEM	1	1	Feminino	1992-02-02					2	48	TRAFICO DE DROGAS	2	3		MS	1		1	2 EM	2	1200	3	65	1,60	No	No			No	No	No	No	No	No	No	No	No	No
2013-01-08	(4) Corumba	FEM	1	5	Feminino	1994-04-22					3	.	TRAFICO DE DROGAS	2	4	SOROCABA	SP	1		1	8 SERIE	1	600,00	3			Yes	Yes	15	4		No	No	No	No	No	No	No	No	No
2013-01-08	(4) Corumba	FEM	1	5	Feminino	1989-07-24	2011-11-14	Transferência para outro presidio	2013-07-23	Outros	16	48	TRAFICO DE DROGAS	2	4	COCHABAMBA	BOLIVIA	1		4	8 SERIE	1	.	3	58		No	No			Yes	Yes	No	No	No	No	No	No	No	No	Menos de uma vez na semana
2013-01-08	(4) Corumba	FEM	1	6	Feminino	1961-07-14					15	46	TRAFICO DE DROGAS	Yes	4	PORANGO	BOLIVIA	1		1	3 SERIE	1	.	5	67	1,60	Yes	No			Yes	No	No	No	No	No	No	No	No	No
2013-01-08	(4) Corumba	FEM	1	6	Feminino	1969-11-05					20	70	TRAFICO DE DROGAS	2	4	LA PAZ	BOLIVIA	4		3	1 SERIE	1	.	5	92	1,50	Yes	No			No	Yes	No	No	No	No	No	No	No	No	1-2 vezes na semana
2013-01-08	(4) Corumba	FEM	1	1	Feminino	1971-09-12					23	.	TRAFICO DE DROGAS	2	4	COCHABAMBA	BOLIVIA	4		1	2 SERIE	1	.	4	66	1,55	No	No			Yes	No	No	No	No	No	No	No	No	No
2013-01-08	(4) Corumba	FEM	1	3	Feminino	1980-02-17					18	58	TRAFICO DE DROGAS	2	5	SANTA CRUZ	BOLIVIA	4		1	3 EM	1	.	6	74	1,70	No	No			No	Yes	No	No	No	No	No	No	No	No	1-2 vezes na semana
2013-01-08	(4) Corumba	FEM	1	1	Feminino	1991-02-10					10	46	TRAFICO	2	3	CORUMBA	MS	1		4	8 SERIE	2	1.700,00	7	63	1,70	No	Yes	15	1		No	Yes	Yes	No	No	No	No	No	No		1-2 vezes na semana	1-2 vezes na semana
2013-01-08	(4) Corumba	FEM	2	10	Feminino	1957-02-10					44	.	TRAFICO DE DROGAS	Yes	2	ORURO	BOLIVIA	4		2	2 SERIE	1	0	7	57	1,55	No	No			No	Yes	No	No	No	No	No	No	No	No	Menos de uma vez na semana
2013-01-08	(4) Corumba	FEM	1	4	Feminino	1991-11-16					2	120	TRAFICO DE DROGAS E ASSOCIA��O	Yes	5	PONTA PORA	MS	1		1	8 SERIE	1	2.000,00	2	62	1,70	Yes	Yes	15	20		No	No	No	No	No	No	No	No	No
2013-01-08	(4) Corumba	FEM	1	4	Feminino	1989-09-22					18	.	TRAFICO DE DROGAS	2	5	AQUIDAUANA	MS	2		1	5 SERIE	1	.	6		1,52	Yes	Yes	15	20		No	No	No	No	No	No	No	No	No
2013-01-08	(4) Corumba	FEM	1	5	Feminino	1983-05-29					14	.	TRAFICO DE DROGAS	2	4	COCHABAMBA	BOLIVIA	4		4	2 EM	1	200	2	70	1,55	No	No			No	Yes	No	No	No	No	No	No	No	No	Menos de uma vez na semana
2013-01-08	(4) Corumba	FEM	1	6	Feminino	1981-05-06					4	.	CARIMBO FALSO	2	4	ORURO	BOLIVIA	5	NAO SABE	4	2 EM	1	102	7	56	1,45	No	No			No	No	No	No	No	No	No	No	No	No
2013-01-08	(4) Corumba	FEM	1	7	Feminino	1979-10-03					3	.	TRAFICO DE DROGAS	2		COCHABAMBA	BOLIVIA	4		1	2 SERIE	1	.	4	67		No	No			No	No	No	No	No	No	No	No	No	No
2013-01-08	(4) Corumba	FEMININO	1	7	Feminino	1983-06-22					16	.	TRAFICO DE DROGAS	2		CAMPO GRANDE	MS	4		4	4 SERIE	1	510	5	69		No	Yes	15	10	Yes	No	No	No	No	No	No	No	No	No
2013-01-08	(4) Corumba	FEMININO	2	1	Feminino	1975-02-28					24	.	TRAFICO DE DROGAS	2	4	SANTA CRUZ DE LA SIERRA	BOLIVIA	4		1	2 SERIE	1	136	2	67	150	Yes	No			No	No	No	No	No	No	No	No	No	No
2013-01-08	(4) Corumba	FEMININO	VIVENCIA 2	2	Feminino	1957-10-24					6	54	TRAFICO DE DROGAS	2	4	CORUMBA	MS	4		1	3 SERIE EF	2	700	4			No	No	13	07	Yes	Yes									1-2 vezes na semana
2013-01-08	(4) Corumba	FEMININO	2	2	Feminino	1966-06-09					18	.	TRAFICO DE DROGAS	2		AREQUIPA	PERU	NAO SABE		3	EM COMPLETO	1	211	5		155	No	No			Yes	No	No	No	No	No	No	No	No	No
2013-01-08	(4) Corumba	FEMININO	2	5	Feminino	1988-10-22					4	48	ASSOCIACAO AO TRAFICO	2		AQUIDAUANA	MS	4		1	5 SERIE	2	.	1	55		No	Yes	15	7	Yes	Yes	Yes					Yes			1-2 vezes na semana	1-2 vezes na semana					1-2 vezes na semana
2013-01-08	(4) Corumba	FEMININO	2	9	Feminino	1991-03-10					16	58	TRAFICO INTERNACIONAL DE DROGAS	2	2	CAMPO GRANDE	MS	4		3	1 ANO EM	1	540	7	59	160	No	No			Yes	No	No	No	No	No	No	No	No	No
2013-01-08	(4) Corumba	FEMININO	2	1	Feminino	1971-11-12					29	.	TRAFICO	2	4	BOLIVIANA	SANTA CRUZ	1		3	2 ANO EM	1	400	0	73	152	No	No			Yes	Yes	No	No	No	No	No	No	No	No	1-2 vezes na semana
2013-01-08	(4) Corumba	FEMININO	2	4	Feminino	1991-03-20					19	51	TRAFICO	2	5	BOLIVIANA	SANTA CRUZ	4		1	EM COMPLETO	2	.	6	57	155	No	Yes	21	3	Yes	No	No	No	No	No	No	No	No	No
2013-01-08	(4) Corumba	FEMININO	2	4	Feminino	1981-12-05					16	52	TRAFICO	2	5	BOLIVIANA	SANTA CRUZ	4		4	1 ANO EM	1	.	10		178	No	Yes	30	10		No	No	No	No	No	No	No	No	No
2013-01-08	(4) Corumba	FEMININO	1	6	Feminino	1992-02-02					3	122	ASSALTO A MAO ARMADA	Yes	4	BRASILEIRA	MS	4		4	9 ANO EF	2	680	6	56		Yes	Yes	13	20	Yes	No	Yes	Yes					Yes			Todos os dias	Menos de uma vez na semana					Todos os dias
2013-01-08	(4) Corumba	FEMININO	2	4	Feminino	1983-08-15					8	.	LAVAGEM DE DINHEIRO	2	4	GOIANIA	GO	1		1	EM COMPLETO	2	2000	1		160	No	No			Yes	No	No	No	No	No	No	No	No	No
2013-01-08	(4) Corumba	FEMININO	1	9	Feminino	1989-07-31					11	82	ASSALTO A MAO ARMADA	Yes	2	BRASILEIRA	RS	1		1	EF COMPLETO	1	1200	3	72	168	No	Yes	15	20	Yes	No	No	No	No	No	No	No	No	No
2013-01-08	(4) Corumba	FEMININO	1	8	Feminino	1980-05-05					5	117	TRAFICO INTERNACIONAL, CRIME ORGANIZADO DO PCC	Yes	1	GOIANIA	GO	4		1	4 SERIE EF	1	9000	9	80	180	Yes	No			No	No	No	No	No	No	No	No	No	No
2013-01-08	(4) Corumba	FEMININO	1	10	Feminino	1987-09-27					9	.	ROUBO MAJORADO	Yes	4	BRASILEIRA	MS	4		1	4 SERIE	1	.	1	92	168	Yes	Yes	10	3	Yes	No	No	No	No	No	No	No	No	No
2013-01-08	(4) Corumba	FEMININO	1	10	Feminino	1990-05-26					16	63	TRAFICO	2	4	HUNGARA	NYRMADA	4		1	1 ANO EM	2	.	3	65	170	Yes	Yes	5	10	Yes	No	No	No	No	No	No	No	No	No
2013-01-08	(4) Corumba	FEMININO	1	13	Feminino	1984-09-29					17	.	TRAFICO	2	5	BOLIVIANA	SANTA CRUZ	1		4	1 ANO EM	1	.	10	85	165	Yes	No			Yes	No	No	No	No	No	No	No	No	No
2013-01-08	(4) Corumba	FEMININO	1	11	Feminino	1990-12-19					22	58	TRAFICO	2	5	BOLIVIANA	SANTA CRUZ	4		4	2 ANO EM	1	170	1	64	161	No	Yes	17	20	Yes	Yes	No	No	No	No	No	No	No	No	+ de 3 vezes na semana
2013-01-08	(4) Corumba	FEMININO	1	12	Feminino	1988-08-30					2	.	TRAFICO	2	5	BRASILEIRA	MS	4		4	1 ANO EM	1	0	0	52	163	No	Yes	13	3	Yes	No	No	No	No	No	No	No	No	No
2013-01-08	(4) Corumba	FEMININO	1	12	Feminino	1992-05-28					14	.	TRAFICO	2	5	BOLIVIANA	COCHABAMBA	4		4	8 SERIE	1	.	8		145	No	No			Yes	No	No	No	No	No	No	No	No	No
2013-01-08	(4) Corumba	FEMININO	1	1	Feminino	1979-07-01					3	.	TRAFICO DE DROGAS	2	3	COCHABAMBA	BOLIVIA	4		4	EM COMPLETO	1	700	2	94	156	No	No			Yes	No	No	No	No	No	No	No	No	No
2013-01-08	(4) Corumba	FEMININO	1	2	Feminino	1967-05-13					18	.	TRAFICO DE DROGAS	2	4	BOLIVIA	SANTA CRUZ	4		1	EM COMPLETO	1	600	6	71	170	No	No			Yes	No	No	No	No	No	No	No	No	No
2013-01-08	(4) Corumba	FEMININO	1	3	Feminino	1983-02-19					8	64	PORTE ILEGAL DE ARMAS	Yes	2	CORUMBA	MS	4		3	1 SERIE	1	150	8			No	Yes	19	20	Yes	No	Yes	No	No	No	No	Yes	No	No		Todos os dias					Todos os dias
2013-01-08	(4) Corumba	FEMININO	1	4	Feminino	1981-12-26					6	.	ROUBO A MAO ARMADA	2	5	PONTA PORA	MS	4		4	5 SERIE	1	1200	16	60	163	No	Yes	16	20	Yes	Yes	Yes	No	No	No	No	No	No	No	Todos os dias	Todos os dias
2013-01-08	(4) Corumba	FEMININO	1	11	Feminino	1980-05-29					5	112	TRAFICO - ASSOCIACAO	Yes	5	MIRANDA	MS	4		1	8 SERIE	1	0	3	58	162	Yes	Yes	16	40	Yes	Yes	No	No	Yes	No	No	Yes	No	No	Todos os dias						Todos os dias
2013-01-08	(4) Corumba	FEMININO	1	11	Feminino	1986-03-28					21	58	TRAFICO	2	5	NATAL	RN	4		4	7 SERIE	1	.	5	64	170	No	No			No	No	No	No	No	No	No	No	No	No
2013-01-08	(4) Corumba	FEMININO	1	11	Feminino	1987-02-21					3	6	TRAFICO	2	5	CORUMBA	MS	4		4	EM COMPLETO	2	2000	4		173	No	Yes	25	2	Yes	Yes	No	No	No	No	No	No	No	No	Menos de uma vez na semana
2013-01-08	(4) Corumba	FEMININO	2	12	Feminino	1983-05-27					2	.	TRAFICO	2	5	SANTA CRUZ DE LA SIERRA	BOLIVIA	1		3	EM INCOMPLETO	1	.	4	60		No	Yes	18	5	Yes	Yes	No	No	No	No	No	No	No	No	Menos de uma vez na semana
2013-01-08	(4) Corumba	FEMININO	1	13	Feminino	1971-09-24					18	.	TRAFICO	2	5	COCHABOMBA	BOLIVIA	4		3	EM COMPLETO	1	400	5		168	Yes	No			No	Yes	No	No	No	No	No	No	No	No	Menos de uma vez na semana
2013-01-08	(4) Corumba	FEMININO	1	14	Feminino	1987-09-26					24	67	TRAFICO	Yes	5	IVINHEMA	MS	4		4	6 ANO EF	1	.	5		167	Yes	Yes	13	40	Yes	No	Yes	No	No	No	No	No	No	No		Menos de uma vez na semana
2013-01-08	(4) Corumba	FEMININO	1	14	Feminino	1970-08-31					24	84	QUEBRA DE SIGILO	Yes	3	CAMPO GRANDE	MS	4		2	1 SERIE	1	1200	6			Yes	Yes	14	20		No	No	No	No	No	No	No	No	No
2013-01-08	(4) Corumba	FEMININO	2	6	Feminino	1984-03-19					12	81	TRAFICO DE DROGAS	Yes	4	CAMPO GRANDE	MS	4		4	8 SERIE	1	1500	6	64	172	No	No			No	Yes	Yes	Yes	No	No	No	No	Yes	No	+ de 3 vezes na semana	Todos os dias	1-2 vezes na semana					+ de 3 vezes na semana
2013-01-08	(4) Corumba	FEMININO	2	2	Feminino	1967-07-13					9	58	TRAFICO	2	5	SANTA CRUZ DE LA SIERRA	BOLIVIA	4		3	1 SERIE	1	.	1	65	160	No	No			No	No	No	No	No	No	No	No	No	No
2013-01-08	(4) Corumba	FEMININO	1	13	Feminino	1979-07-24					22	.	TRAFICO	2	5	ESPANHOLA	BARCELONA	1		3	EM COMPLETO	2	0	0	56	161	No	Yes	12	20	Yes	No	No	No	No	No	No	No	No	No
2013-01-08	(4) Corumba	FEMININO	1	13	Feminino	1978-11-10					24	.	TRAFICO	2	5	BOLIVIANA	SANTA CRUZ	1		1	EM COMPLETO	1	272	4		160	No	No			No	No	No	No	No	No	No	No	No	No
2013-01-08	(4) Corumba	FEMININO	2	10	Feminino	1990-09-29					23	.	TRAFICO	2	2	BOLIVIANA	SANTA CRUZ	4		3	EM COMPLETO	1	340	2	65	150	No	Yes	16	1	Yes	No	No	No	No	No	No	No	No	No
2013-01-08	(4) Corumba	FEMININO	1	11	Feminino						48	.	TRAFICO	2	2	BRASILEIRA	MS	1		1	8 SERIE	1	.	2		170	Yes	Yes	15	2	Yes	No	No	No	No	No	No	No	No	No
2013-01-08	(4) Corumba	FEMININO	1	4	Feminino	1992-11-11					6	.	TRAFICO	2	5	SAO PAULO	SP	1		2	8 SERIE	1	2000	3	63	155	Yes	Yes	12	40	Yes	Yes	No	No	No	No	No	No	No	No	Menos de uma vez na semana
2013-01-08	(4) Corumba	FEMININO	1	2	Feminino	1989-05-24					6	.	TRAFICO	2	4	COCHABAMBA	BOLIVIA	2		4	2 ANO BOLIVIA	1	.	2	59		No	No			No	Yes	No	No	No	No	No	No	No	No	Menos de uma vez na semana
2013-01-08	(4) Corumba	FEMININO	2	1	Feminino	1979-10-24					20	72	TRAFICO DE DROGAS	Yes	5	CORUMBA	MS	4		1	6 SERIE	1	600	4	57	157	No	Yes	15	15	Yes	No	No	No	No	No	No	No	No	No
2013-01-08	(4) Corumba	FEMININO	1	8	Feminino	1979-04-06					16	58	TRAFICO	2	2	BRASILIA	DF	4		4	8 SERIE	2	1200	11	54	171	No	Yes	13	20	Yes	No	No	No	No	No	No	No	No	No
2013-01-08	(4) Corumba	FEMININO	2	9	Feminino	1989-08-04					8	.	TRAFICO	2	4	SANTA CRUZ DE LA SIERRA	BOLIVIA	4		3	EM COMPLETO	2	.	5		165	No	Yes	22	5	Yes	Yes	No	No	No	No	No	No	No	No	Menos de uma vez na semana
2013-01-08	(4) Corumba	FEMININO	2	4	Feminino	1966-09-30					28	120	TRAFICO	2	4	AQUIDAUANA	MS	1		3	8 SERIE	1	4000	6	65	163	No	No			No	No	No	No	No	No	No	No	No	No
2013-01-08	(4) Corumba	FEMININO	1	10	Feminino	1976-08-14					18	.	TRAFICO	2	4	LAGEADO	RS	1		4	EM COMPLETO	1	1200	3			Yes	Yes	23	20	Yes	Yes	No	No	No	No	No	No	No	No	Menos de uma vez na semana
2013-01-08	(4) Corumba	FEMININO	2	8	Feminino	1986-11-13					6	.	TRAFICO	Yes	2	SANTA CRUZ DE LA SIERRA	BOLIVIA	4		4	5 SERIE	1	0	2	64		No	No			Yes	Yes	No	No	No	No	No	No	No	No	Menos de uma vez na semana
2013-01-08	(4) Corumba	FEMININO	1	2	Feminino	1983-03-14					14	58	QUEBRA DE SEMI ABERTO	Yes	4	CORUMBA	MS	4		1	8 SERIE	1	600	6			Yes	Yes	19	4	Yes	Yes	No	No	No	No	No	No	No	No	Menos de uma vez na semana
2013-01-08	(4) Corumba	FEMININO	PAVILHAO 1	5	Feminino	1974-11-09					2	.	TRAFICO	2	4	ITABUNA	BA	4		4	5 SERIE	1	1000	4		158	No	No			No	Yes	No	No	No	No	No	No	No	No	Menos de uma vez na semana
2013-01-08	(4) Corumba	FEMININO	1	6	Feminino	1984-08-21					12	.	TRAFICO	2	4	COCHABAMBA	BOLIVIA	4		3	ES INCOMPLETO	1	200	1	52		No	No			No	No	No	No	No	No	No	No	No	No
2013-01-08	(4) Corumba	FEMININO	1	7	Feminino	1969-08-23					24	72	TRAFICO	2	2	FLORIANOPOLIS	SC	1		3	4 SERIE	2	.	3	65		Yes	Yes	30	30		No	No	No	No	No	No	No	No	No
2013-01-08	(4) Corumba	FEMININO	1	7	Feminino	1991-07-25					6	.	TRAFICO	2	4	CORUMBA	MS	4		4	EM INCOMPLETO	1	1200	7		163	No	No			No	No	No	No	No	No	No	No	No	No
2013-01-08	(4) Corumba	FEMININO	2	2	Feminino	1975-03-26					22	75	TRAFICO	Yes	4	CORUMBA	MS	1		4	5 SERIE	2	600	7	82	175	No	No			No	Yes	No	No	No	No	No	No	No	No	Todos os dias
2013-01-08	(4) Corumba	FEMININO	2	3	Feminino	1967-08-22					27	81	TRAFICO	Yes	5	CORUMBA	MS	4		4	7 SERIE	2	.	1	67	162		Yes	15	10	Yes	No	No	No	No	No	No	No	No	No
2013-01-08	(4) Corumba	FEMININO	2	4	Feminino	1953-05-22					22	.	TRAFICO	2	5	COCHABAMBA	BOLIVIA	4		1	NAO ESTUDOU	2	.	7	52		No	No			No	No	No	No	No	No	No	No	No	No
2013-01-08	(4) Corumba	FEMININO	2	6	Feminino	1985-05-29					23	99	TRAFICO	2	4	SANTA CRUZ DE LA SIERRA	BOLIVIA	4		1	ES INCOMPLETO	1	1000	6	50	150	No	No			Yes	Yes	No	No	No	No	No	No	No	No	Menos de uma vez na semana
2013-01-08	(4) Corumba	FEMININO	1	9	Feminino	1989-09-01					5	.	TRAFICO DE DROGAS	2	4	CAMPO GRANDE	MS	1		4	6 SERIE	2	0	0	70	162	No	Yes	12	40	Yes	Yes	No	No	No	No	No	No	No	No	Todos os dias
2013-01-08	(4) Corumba	FEMININO	1	9	Feminino	1989-09-01					5	.	TRAFICO DE DROGAS	2	4	CAMPO GRANDE	MS	1		4	6 SERIE	2	0	0	70	162	No	Yes	12	40	Yes	Yes	No	No	No	No	No	No	No	No	Todos os dias
2013-01-08	(4) Corumba	FEMININO	1	9	Feminino	1973-09-01					1	20	TRAFICO DE DROGAS	2	4	CORUMBA	MS	4		4	NAO ESTUDOU	1	.	0			No	Yes	15	20	Yes	Yes	No	Yes	No	No	No	Yes	No	No	1-2 vezes na semana		Todos os dias				Todos os dias
2013-01-08	(4) Corumba	FEMININO	1	10	Feminino	1982-10-05					22	46	TRAFICO DE DROGAS	2	4	ANGOLA		2		4	5 SERIE	1	1400	0	63	176	Yes	Yes	30	NAO SABE	Yes	No	No	No	No	No	No	No	No	No
2013-01-08	(4) Corumba	FEMININO	1	12	Feminino	1990-11-24					4	.	TRAFICO	2	5	ASSUNCAO	PARAGUAI	2		4	8 SERIE	2	800	5	99		No	No			No	No	No	No	No	No	No	No	No	No
2013-01-08	(4) Corumba	FEMININO	1	11	Feminino	1992-08-12					12	.	TRAFICO	Yes	5	CAMPO GRANDE	MS	4		1	8 SERIE	1	.	3	53		Yes	Yes	15	20	Yes	Yes	Yes	No	No	No	No	Yes	No	No	+ de 3 vezes na semana	Todos os dias					1-2 vezes na semana
2013-01-08	(4) Corumba	FEMININO	1	12	Feminino	1971-03-18					9	.	TRAFICO DE DROGAS	2	5	SANTA CRUZ DE LA SIERRA	BOLIVIA	1		1	2 SERIE EM	1	.	3	59		No	No			No	Yes	No	No	No	No	No	No	No	No	Menos de uma vez na semana
2013-01-08	(4) Corumba	FEMININO	1	14	Feminino	1988-11-11					17	58	TRAFICO DE DROGAS	2	4	COCHABAMBA	BOLIVIA	1		4	3 SERIE	1	170	1	58	150	No	No			Yes	No	Yes	No	No	No	No	No	No	No		Menos de uma vez na semana
2013-01-08	(4) Corumba	FEMININO	1	13	Feminino	1979-07-30					2	.	TRAFICO DE DROGAS	2	5	SANTA CRUZ DE LA SIERRA	BOLIVIA	1		1	EF COMPLETO	1	1000	3	82	170	No	No			No	Yes	No	No	No	No	No	No	No	No	Menos de uma vez na semana
2013-01-08	(4) Corumba	FEMININO	2	1	Feminino	1982-11-04						120	TRAFICO DE DROGAS	Yes	5	SAO PAULO	SP	1		4	5 SERIE	1	1500	2	110	172	No	Yes	11	3	No	No	Yes	No	No	No	No	No	No	No		Menos de uma vez na semana
2013-01-08	(4) Corumba	FEMININO	2	GESTANTE	Feminino	1952-09-08					36	78	TRAFICO	Yes	5	CORUMBA	MS	4		2	2 SERIE EM	1	3000	12	52	162	Yes	No			No	Yes	Yes	No	No	No	No	No	No	No	1-2 vezes na semana	1-2 vezes na semana
2013-01-08	(4) Corumba	FEMININO	2	2	Feminino	1985-05-08						61	TRAFICO DE DROGAS	2	5	SANTA CRUZ DE LA SIERRA	BOLIVIA	4		1	6 SERIE	1	420	20	59	147	No	No			No	No	No	No	No	No	No	No	No	No
2013-01-14	(3) Tres lagoas	M	1	1	Masculino	1991-12-07					28	156	HOMICIDIO	Yes	5	3 LAGOAS	MS	4		4	1 ANO ENSINO MEDIO	1	1000	5			No	Yes	16	20		Yes	No	No	No	No	No	No	No	No	Todos os dias
2013-01-14	(3) Tres lagoas	M	1	3	Masculino	1991-04-23					12	5	TRAFICO	Yes	6	APARECIDA DO TABOADO	MS	2		4	1 ANO DO ENSINO MEDIO	1	.	1			No	No			No	Yes	No	No	No	No	No	No	No	No	1-2 vezes na semana
2013-01-14	(3) Tres lagoas	M	1	5	Masculino	1991-11-27					4	.	PORTE DE ARMA	Yes	5	ARACATUBA	SP	2		4	7 ANO	2	.	5	68	176	No	No			Yes	No	No	No	No	No	No	No	No	No
2013-01-14	(3) Tres lagoas	M	1	6	Masculino	1984-08-15					2	.	FURTO	Yes	7	3 LAGOAS	MS	4		1	8 SERIE	1	600	2	80	175	No	Yes	10	10		No	No	No	No	No	No	No	No	No
2013-01-14	(3) Tres lagoas	M	1	8	Masculino	1990-06-26					8	.	TRAFICO	Yes	8	3 LAGOAS	MS	4		1	5 SERIE	1	1200	4	80		No	No			No	Yes	No	No	No	No	No	No	No	No	1-2 vezes na semana
2013-01-14	(3) Tres lagoas	TRES LAGOAS MASCULINO	4	3	Masculino	1991-07-06					19	78	ASSALTO	2		SAO PAULO	SP	2		1	8 SERIE 1 GRAU COMPLETO	1	1200	07	78	173	No	No			Yes	Yes	Yes	No	No	No	No	No	No	No	Menos de uma vez na semana	Todos os dias
2013-01-14	(3) Tres lagoas	TRES LAGOAS MASCULINO	4	3	Masculino	1990-12-07					8	.	TRAFICO	2	8	DRACENA	SP	4		3	7	1	1000	02	75	185	No	Yes	15	20		Yes	Yes	No	No	No	No	No	No	No	+ de 3 vezes na semana	+ de 3 vezes na semana
2013-01-14	(3) Tres lagoas	TRES LAGOAS MASCULINO	5	6	Masculino	1984-07-10					42	504	ASSALTO	2		AGUA CLARA	MS	2		1	5	1	1500	03	70	164	No	No			No	No	No	No	No	No	No	No	No	No
2013-01-14	(3) Tres lagoas	TRES LAGOAS MASCULINO	5	2	Masculino	1970-04-09					72	204	TRAFICO	2		TRES LAGOAS	MS	PARDA		3	6 SERIE	1	2000	03	120	186	No	Yes	14	40		No	No	No	No	No	No	No	No	No
2013-01-14	(3) Tres lagoas	TRES LGOAS MASCULINO	1	13	Masculino	1985-02-10					12	204	TENTATIVA DE LATROCINIO	Yes	7	TRES LAGOAS	MS			4	8	1	1200	02	54	177	No	Yes	16	20		Yes	Yes	No	No	No	No	No	No	No	Menos de uma vez na semana	Todos os dias
2013-01-14	(3) Tres lagoas	TRES LAGOAS MASCULINO	4	4	Masculino	1992-09-17					1	.	TRAFICO	Yes	5	TRES LAGOAS	MS	PARDA		1	8 SERIE	1	3000	03	54	162	No	Yes	13	10		Yes	Yes	Yes	No	No	No	Yes	No	No	1-2 vezes na semana	1-2 vezes na semana	+ de 3 vezes na semana				Todos os dias
2013-01-14	(3) Tres lagoas	TRES LAGOAS MASCULINO	1	2	Masculino	1990-11-17					28	288	HOMICIDIO	Yes	4	TRES LAGOAS	MS	4		4	7 SERIE	2	4000	05	76	176	No	No			Yes	Yes	No	No	No	No	No	No	No	No	1-2 vezes na semana
2013-01-14	(3) Tres lagoas	TRES LAGOAS MASCULINO	2	7	Masculino	1987-02-22					48	144	TRAFICO DE DROGAS E HOMICIDIO	2		TUCURUI	PARA	4		2	3 ANO ENSINO MEDIO	1	1600	04	67	165	No	No			Yes	No	Yes	No	No	No	No	No	No	No		Todos os dias
2013-01-14	(3) Tres lagoas	TRES LAGOAS MASCULINO	2	11	Masculino	1961-07-31					60	120	TRAFICO DE DROGAS	Yes	5	TRES LAGOAS	MS	4		4	2 ANO ENSINO MEDIO	SIM	1600	00		161	No	Yes				No	Yes	Yes	No	No	No	No	No	No		Todos os dias	Todos os dias
2013-01-14	(3) Tres lagoas	TRES LAGOAS MASCULINO	2	5	Masculino	1964-02-07					16	144	TRAFICO DE DROGAS	Yes	4	BIRIGUI	SP	1		1	3 ANO MEDIO	1	2200	04	65	174	No	Yes	20	05		No	Yes	No	No	No	No	No	No	No		Todos os dias
2013-01-14	(3) Tres lagoas	TRES LAGOAS MASCULINO	2	2	Masculino	1995-10-14					18	60	TRAFICO DE DROGAS	Yes		GUIA LOPES DA LAGUNA	MS	4		3	8 SERIE	2	6000	08	65	170	Yes	No			No	Yes	No	No	No	No	No	No	No	No	+ de 3 vezes na semana
2013-01-14	(3) Tres lagoas	TRES LAGOAS MASCULINO	1	1	Masculino	1982-06-10						229	12	Yes	5	TRES LAGOAS	MS	2		4	1 ANO 2 GRAU	1	560	2	73	170	No	No			No	Yes	No	No	No	No	No	No	No	No	1-2 vezes na semana
2013-01-14	(3) Tres lagoas	M	2	11	Masculino	1986-04-20						192	TRAFICO	Yes	4	TEODORO SAMPAIO	SP	2		4	9 ANO	1	1000	5	88	192	No	Yes	14	1 CARTEIRA		Yes	Yes	Yes	No	No	No	No	No	No	1-2 vezes na semana	Todos os dias	1-2 vezes na semana
2013-01-14	(3) Tres lagoas	TRES LAGOAS MASCULINO	2	18	Masculino	1985-06-16					24	156	155	Yes	5	SANTA FE DO SUL	SP	4		4	2 GRAU 1 ANO	1	1000	2	61	187	No	Yes	17	1 CARTEIRA		No	Yes	Yes	No	No	No	No	No	No		Todos os dias
2013-01-14	(3) Tres lagoas	M	1	9	Masculino	1977-03-18					5	.	QUEBRA DE ALBERGUE	Yes	8	PARANAIBA	MS	1		4	6 EF	1	1800	4		170	No	Yes	13	20		Yes	No	Yes	Yes	No	No	No	No	No	Todos os dias		1-2 vezes na semana	Todos os dias
2013-01-14	(3) Tres lagoas	TRES LAGOAS MASCULINO	2	18	Masculino	1985-02-20						160	HOMICIDIO	2	5	PEREIRA BARRETOS	SP	4		1	7 SERIE	1	1800	4	63	168	No	Yes	15	1 CARTEIRA		Yes	Yes	No	No	No	No	No	No	No		Todos os dias
2013-01-14	(3) Tres lagoas	TRES LAGOAS MASCULINO	2	18	Masculino	1987-05-03						.	157	Yes	5	MIRANDOPOLIS	SP	4		4	5 SERIE	1	480	3	69	175	No	Yes	16	30		No	No	No	No	No	No	No	No	No
2013-01-14	(3) Tres lagoas	TRES LAGOAS MASCULINO	1	15	Masculino	1987-02-06					3	12	ASSALTO	2	7	PARANAIBA	MS	4		1	5 SERIE	1	800	4	64	162	No	Yes	14	10		Yes	No	No	No	No	No	No	No	No	Menos de uma vez na semana
2013-01-14	(3) Tres lagoas	M	1	3	Masculino	1976-04-08					228	843	ASSALTO TRAFICO	Yes		TRES LAGOAS	MS	4		1	6	1	460	05	53	173	No	Yes	13	20		Yes	Yes	Yes	No	No	No	No	Yes	No	1-2 vezes na semana	Todos os dias	Menos de uma vez na semana					Todos os dias
2013-01-14	(3) Tres lagoas	M	1	5	Masculino	1977-11-15					48	102	TRAFICO	Yes		ANDRADINA	SP	4		4	3	NAO		06	65	174	No	Yes	16	20		No	Yes	No	No	No	No	No	No	No		+ de 3 vezes na semana
2013-01-14	(3) Tres lagoas	M	1	7	Masculino	1990-08-20					33	37	TRAFICO	Yes		ARACATUBA	SP	4		1	7	2		05		190	No	Yes	13	20		No	No	No	No	No	No	No	No	No
2013-01-14	(3) Tres lagoas	M	1	6	Masculino	1986-11-09					7	60	ASSALTO	Yes		TRES LAGOAS	MS	2		1	1 COLEGIAL	1	1200	04	65	155	No	Yes	17	20		No	Yes	No	No	No	No	No	No	No		Todos os dias
2013-01-14	(3) Tres lagoas	TRES LAGOAS MASCULINO	7	3	Masculino	1960-05-02						.	213	Yes	1	AGUAS CLARAS	MT	4		1	1 ANO EM	1	1200	2	76	178	No	Yes	10	1 CARTEIRA		Yes	No	No	No	No	No	No	No	No	1-2 vezes na semana
2013-01-14	(3) Tres lagoas	TRES LAGOAS MASCULINO	7	2	Masculino	1985-01-14						152	33 E 157	Yes	3	ARACATUBA	SP	4		4	1 ANO EM	1	4000	3	72	170	No	No			No	Yes	No	No	No	No	No	No	No	No	1-2 vezes na semana
2013-01-14	(3) Tres lagoas	TRES LAGOAS MASCULINO	4	1	Masculino	1991-05-07						144	HOMICIDIO	2	5	TRES LAGOAS	MS	4		1	6 ANO	2	670	6	68	170	No	Yes	13	20		No	Yes	No	No	No	No	No	No	No		Todos os dias
2013-01-14	(3) Tres lagoas	M	1	2	Masculino	1989-11-14					14	288	LATROCINIO	Yes	4	ITAGUATINGA DF	DF	4		4	5 EF	2	1500	5	48	160	No	Yes	16	20		Yes	Yes	Yes	No	No	No	No	No	No	Menos de uma vez na semana	Todos os dias	Todos os dias
2013-01-14	(3) Tres lagoas	M	1	4	Masculino	1992-02-01					7	63	TRAFICO DE DROGAS	2	6	TRES LAGOAS	MS	1		2	1 EM	1	1500	6	60	180	No	Yes	16	8		Yes	Yes	Yes	No	No	No	No	Yes	No	Menos de uma vez na semana	Todos os dias	1-2 vezes na semana					Menos de uma vez na semana
2013-01-14	(3) Tres lagoas	M	1	7	Masculino	1982-02-22					1	.	ASSALTO	Yes	6	TRES LAGOAS	MS	4		1	5 EM		2000	4	106	176	Yes	Yes	18	20		Yes	Yes	No	Yes	No	No	No	Yes	No	Menos de uma vez na semana	Todos os dias		Todos os dias				Menos de uma vez na semana
2013-01-14	(3) Tres lagoas	TRES LAGOAS MASCULINO	2	18	Masculino	1989-10-04					24	510	NAO QUER FALAR	2	5	TRES LAGOAS	MS	1		4	1 ANO ENSINO MEDIO	1	.	03	82	181	No	No			No	Yes	Yes	No	No	No	No	No	No	No	1-2 vezes na semana	Todos os dias
2013-01-14	(3) Tres lagoas	TRES LAGOAS MASCULINO	1	13	Masculino	1989-05-05					2	.	TRAFICO DE DROGAS	Yes	7	TRES LAGOAS	MS	4		1	3 ANO ENSINO MEDIO	1	1200	01	65	177	No	No			Yes	Yes	Yes	No	No	No	No	No	No	No	1-2 vezes na semana	+ de 3 vezes na semana
2013-01-14	(3) Tres lagoas	M	7	5	Masculino	1949-07-11					6	96	HOMICIDIO	2	2	ARIRANHA	SP	1		3	4 SERIE	1	678	04	82	180	Yes	Yes	45	06		Yes	No	No	No	No	No	No	No	No	Todos os dias
2013-01-14	(3) Tres lagoas	Masculino	5	4	Masculino	1949-07-07						.	FALSA IDEOLOGIA	Yes		SAO PAULO	SP	4		1	EM COMPLETO	2 APOSENTADO	678	02	68	161	No	No			No	No	No	No	No	No	No	No	No	No
2013-01-14	(3) Tres lagoas	M	7	1	Masculino	1941-09-24					9	60	33 TRAFICO	Yes		GUARARAPES	SP	4		2	2 ANO	1 APOSENTADO	678	01	59	162	Yes	Yes	06	20		No	No	No	Yes	No	No	No	No	No				Todos os dias
2013-01-14	(3) Tres lagoas	M	2	10	Masculino	1972-07-06						154	TRAFICO DROGAS	Yes	5	3 LAGOAS	MS	4		1	4 SERIE	1	3000	05	89	164	Yes	Yes	18	08		No	No	No	No	No	No	No	No	No
2013-01-14	(3) Tres lagoas	M	2	3	Masculino	1982-05-27						324	157 ASSALTO MAO ARMADA	Yes	4	PRESIDENTE PRUDENTE	SP	1		1	2 ANO EM	1	1000	01	64	170	No	No			Yes	Yes	No	No	No	No	No	No	No	No	Menos de uma vez na semana
2013-01-14	(3) Tres lagoas	M	2	8	Masculino	1979-12-08						324	TRAFICO	Yes	4	RIBAS DO RIO PARDO	MS	2		4	4 SERIE	1	1800	10	58	170	No	No			No	Yes	Yes	Yes	No	No	No	Yes	No	No	Todos os dias	Todos os dias	Todos os dias				Todos os dias
2013-01-14	(3) Tres lagoas	M	2	14	Masculino	1970-05-14						120	HOMICIDIO	2	6	3 LAGOAS	MS	PRETA		2	EM COMPLETO	1	4500	04	73	173	No	No			Yes	Yes	Yes	No	No	No	No	No	No	No	1-2 vezes na semana	Todos os dias
2013-01-14	(3) Tres lagoas	M	2	3	Masculino	1954-09-23					3	72	33 TRAFICO	Yes	4	3 LAGOAS	MS	4		1	8 SERIE	1	900	07	67	162	Yes	No			Yes	No	No	No	No	No	No	No	No	No
2013-01-14	(3) Tres lagoas	MASC	2	11	Masculino	1975-01-07						36	TRAFICO	2	5	JALES	SP	BRANCA		1	EM COMPLETO	SIM	1300	04	115	178	No	No			Yes	No	No	No	No	No	No	No	No	No
2013-01-14	(3) Tres lagoas	MASC	2	11	Masculino	1984-07-12						336	HOMICIDIO	Yes	5	3 LAGOAS	MS	PARDA		4	6 ANO	SIM	2500	03	61	173	No	No			No	No	No	No	No	No	No	No	No	No
2013-01-14	(3) Tres lagoas	MASC	2	2	Masculino	1984-01-30						60	TRAFICO	2	5	ESPINOSA	MG	PARDA		3	1 ANO	SIM	2000	04	78	180	No	No			Yes	No	No	No	No	No	No	No	No	No
2013-01-14	(3) Tres lagoas	M	2	4	Masculino	1978-03-01						228	ASSALTO	2	4	AGUA CLARA	MS	PARDA		1	2 ANO	SIM	800	04	79	178	No	No			No	Yes	No	No	No	No	No	No	No	No	Todos os dias
2013-01-14	(3) Tres lagoas	M	4	7	Masculino	1990-03-28					6	.	ASSALTO	2		BAURU	SP	PARDA		4	EM COMP	SIM	8000	03	50	175	No	No			No	Yes	Yes	Yes	No	No	No	No	No	No	Todos os dias	Todos os dias	Todos os dias
2013-01-14	(3) Tres lagoas	M	4	7	Masculino	1991-11-06					3	.	TRAFICO	Yes	8	3 LAGOAS	MS	PARDA		1	2 ANO EM	NAO	1800	02	100	185	Yes	No			Yes	Yes	No	Yes	No	No	No	No	No	No	1-2 vezes na semana		+ de 3 vezes na semana
2013-01-14	(3) Tres lagoas	MASC	4	5	Masculino	1983-07-21					2	.	157 ASSALTO	Yes	8	PARANAIBA	MS	PARDA		3	5 SERIE	SIM	1000	04	120	182	No	Yes	14	20		Yes	No	No	No	No	No	No	No	No	+ de 3 vezes na semana
2013-01-14	(3) Tres lagoas	M	1	7	Masculino	1984-07-12						180	HOMICIDIO	2		SANTA HELENA	GO	AMARELA		4	4 SERIE	NAO	1500	03	68	164	No	Yes	30	05		Yes	No	No	No	No	No	No	No	No	1-2 vezes na semana
2013-01-14	(3) Tres lagoas	M	4	2	Masculino	1986-04-04					2	.	ASSALTO	Yes	2	CACOAU	RO	PARDA		1	2 EM	NAO	1300	2	63	170	No	Yes	14	20		No	No	Yes	No	No	No	No	No	No			Todos os dias
2013-01-14	(3) Tres lagoas	M	1	9	Masculino	1980-01-30					03	.	HOMICIDIO	Yes	8	INOCENCIA	MS	PARDA		1	NAO	SIM	1500	02	70	170	No	Yes	15	20		Yes	No	No	No	No	No	No	No	No	1-2 vezes na semana
2013-01-14	(3) Tres lagoas	M	1	10	Masculino						36	72	HOMICIDIO	Yes		CG	MS	PARDA		4	5	NAO		04			No	Yes	13	02		No	Yes	No	No	No	No	No	No	No	Todos os dias
2013-01-14	(3) Tres lagoas	C	1	12	Masculino	1990-04-15					04	.	ROUBO	2		PEREIRA BARRETO	SP	PARDA		1	1 GRAU COMPLETO	SIM	700	05	73	172	No	No	15	20		Yes	Yes	Yes	No	No	No	No	No	No	Menos de uma vez na semana	Todos os dias	1-2 vezes na semana
2013-01-14	(3) Tres lagoas	MASC	1	14	Masculino	1974-11-14					61	150	TRAFICO	2	8	RONDONOPOLIS	MS	BRANCA		1	5	SIM	800	03	75	172	No	No			Yes	No	No	No	No	No	No	No	No	No
2013-01-14	(3) Tres lagoas	MASC	6	2	Masculino	1959-03-12					3	.	ROUBO	2		GABRIEL MONTEIRO	SP	PARDA		1	2 COL	SIM	1500	06	67	165	Yes	No			Yes	No	No	No	No	No	No	No	No	No
2013-01-14	(3) Tres lagoas	MASC	5	3	Masculino	1947-03-28					60	60	HOMICIDIO	2		T LAGOAS	MS	BRANCA		3	SUPERIOR COMPLETO	SIM	3000	04	75	175	Yes	No			Yes	No	No	No	No	No	No	No	No	No
2013-01-14	(3) Tres lagoas	MASC	4	3	Masculino	1989-01-16					10	.	TRAFICO	2		GOIANIA	GO	BRANCA		4	3	SIM	1200	07			No	Yes	14	20		Yes	No	Yes	No	No	No	No	No	No	+ de 3 vezes na semana		Todos os dias
2013-01-14	(3) Tres lagoas	MASC	4	4	Masculino	1986-06-30					24	156	LATROCINIO TRAFICO	2		CG	MS	PARDA		1	7	SIM	192	06	65	172	Yes	Yes	14	40		Yes	No	Yes	No	No	No	No	No	No	Todos os dias		Todos os dias
2013-01-14	(3) Tres lagoas	MASC	4	5	Masculino	1984-08-10					12	60	TRAFICO	Yes	8	LOANDA	PR	PARDA		1	07 SERIE	NAO		03	68	164	Yes	Yes	12	20		No	Yes	No	No	No	No	No	No	No		Todos os dias
2013-01-14	(3) Tres lagoas	MASC	4	6	Masculino	1990-11-14					2	.	TRAFICO	2		EUMELINO MATARAZZO	SP	BRANCA		4	7	NAO		06		170	No	Yes	15	20		Yes	No	Yes	No	No	No	No	No	No	Todos os dias		1-2 vezes na semana
2013-01-14	(3) Tres lagoas	MASC	4	7	Masculino	1992-06-01					8	12	ASSALTO	Yes	8	RIO BRILHANTE	MS	PARDA		4	7	SIM	700	06	64		No	Yes	15	20		Yes	Yes	No	No	No	No	No	No	No	1-2 vezes na semana	Todos os dias
2013-01-14	(3) Tres lagoas	MASC	4	9	Masculino	1967-02-09					60	396	HOMICIDIO	2	9	JARDIM ALEGRE	PR	PARDA		1	6	SIM	600	05	73	171	No	Yes	14	40		No	No	No	No	No	No	No	No	No
2013-01-14	(3) Tres lagoas	MASC	4	10	Masculino	1986-05-27					3	.	TRAFICO	2		CARINHANHA	BA	PARDA		1	2 COL	SIM	1800	05	63	163	No	Yes	13	20		No	No	Yes	No	No	No	No	No	No			+ de 3 vezes na semana
2013-01-14	(3) Tres lagoas	MASC	4	11	Masculino	1980-11-30					10	.	HOMICIDIO	2		T LAGOAS	MS	PARDA		1	5	SIM	1200	04	82	179	No	No			Yes	No	No	No	No	No	No	No	No	No
2013-01-14	(3) Tres lagoas	MASC	1	1	Masculino	1990-10-05						53	HOMICIDIO	Yes		BRASILEIRO	3 LAGOAS MS	BRANCA		1	1 ANO	NAO	.	04	95	193	No	No			Yes	Yes	Yes	Yes	No	No	No	No	No	No	1-2 vezes na semana	Todos os dias	1-2 vezes na semana
2013-01-14	(3) Tres lagoas	MASC	1	4	Masculino	1988-11-19					07	.	ASSALTO A MAO ARMADA	Yes		BRASILEIRO	MS	PARDA		4	1 ANO	SIM	3000		78	178	No	No			Yes	Yes	Yes	No	No	No	No	No	Yes	No	1-2 vezes na semana	Todos os dias						Todos os dias
2013-01-14	(3) Tres lagoas	MASC	1	6	Masculino	1976-04-09						.	TRAFICO	Yes		BRASILEIRO	MT	BRANCA		4	2 ANO	SIM	680		85	170	No	Yes	12	20 CIGARROS		Yes	Yes	No	No	No	No	No	No	No	1-2 vezes na semana	Todos os dias
2013-01-14	(3) Tres lagoas	MASC	1	8	Masculino	1985-05-18						24	TRAFICO	2		BRASILEIRO	MT	BRANCA		1	7 SERIE	SIM	3000	02	85	176	No	Yes	17	03		Yes	Yes	No	No	No	No	No	No	No	Menos de uma vez na semana	+ de 3 vezes na semana
2013-01-14	(3) Tres lagoas	MASC	1	8	Masculino	1958-01-10					06	10	TENTATIVA DE HOMICIDIO	2		BRASILEIRO	MT	PRETA		1	3 ANO EM COMPLETO	SIM	860	02	55	160	No	Yes	14	02		Yes	No	No	No	No	No	No	No	No	1-2 vezes na semana
2013-01-14	(3) Tres lagoas	MASC	1	9	Masculino	1977-06-18						99	TRAFICO	Yes		BRASILEIRO	SP	PRETA		4	3 SERIE	SIM	.	08	68	175	No	No			No	Yes	Yes	No	No	No	No	No	Yes	No	Menos de uma vez na semana	Todos os dias						Todos os dias
2013-01-14	(3) Tres lagoas	MASC	1	11	Masculino	1979-03-25						.	FURTO SEM ARMA	Yes		BRASILEIRO	MS	BRANCA		4	3 SERIE	SIM	2712	04		157	No	No			No	Yes	Yes	No	No	No	No	No	No	No	1-2 vezes na semana	Todos os dias
2013-01-14	(3) Tres lagoas	MASC	1	13	Masculino	1979-10-24					09	132	TRAFICO	Yes		BRASILEIRO	MS	PARDA		1	5 SERIE	SIM	1400	03		165	Yes	Yes	11	06		No	No	No	No	No	No	No	No	No
2013-01-14	(3) Tres lagoas	MASC	1	15	Masculino	1988-05-26						180	ASSALTO A MAO ARMADA	Yes		BRASILEIRA	MS	BRANCA		1	7 SERIE	SIM	2000	03	70	164	No	Yes	18	03		Yes	Yes	Yes	No	No	No	No	No	No	1-2 vezes na semana	Todos os dias	Menos de uma vez na semana
2013-01-14	(3) Tres lagoas	MASCULINO	3	3	Masculino	1985-04-01						.	ASSALTO	Yes	4	TRES LAGOAS	MS	PARDA		4	2 SERIE	NAO	0	2	90	180	No	Yes	8	1 OU 2 CARTEIRAS		Yes	Yes	Yes	Yes	No	No	Yes	Yes	No	Todos os dias	Todos os dias	1-2 vezes na semana	Todos os dias			Todos os dias	Todos os dias
2013-01-14	(3) Tres lagoas	MASC	DISCIPLINAR	1	Masculino	1989-04-06							ASSALTO A MAO ARMADA	2		BRASILEIRO	SP	BRANCA		1	EM COMPLETO	NAO	.	03		170	No	No			No	No	No	No	No	No	No	No	No	No
2013-01-14	(3) Tres lagoas	MASC	5	4	Masculino	1957-06-01						174	HOMICIDIO	2		BRASILEIRO	MG	PARDA		1	2 ANO	SIM	1800	05	79	166	No	Yes	13	1 CARTEIRA E 10		Yes	No	No	No	No	No	No	No	No
2013-01-14	(3) Tres lagoas	MASC	4	3	Masculino	1982-10-05					01	.	HOMICIDIO	Yes		BRASILEIRO	MT	PARDA		1	2 ANO	SIM	680	06	62	168	Yes	Yes	09	15		Yes	No	Yes	No	No	No	No	No	No	Todos os dias		1-2 vezes na semana
2013-01-14	(3) Tres lagoas	MASC	4	3	Masculino	1982-06-02						.	TRAFICO	Yes		BRASILEIRO	MS	PARDA		4	6 SERIE	SIM	1000		74	163	No	No			No	No	No	No	No	No	No	No	No	No
2013-01-14	(3) Tres lagoas	MASC	6	2	Masculino						9	360	ASSALTO E EXTORCAO	Yes		INOCENCIA MS	MS	PARDA		4	2 ANO ENS MEDIO	SIM	600	00	90	190	Yes	Yes	15	04		No	No	No	No	No	No	No	No	No
2013-01-14	(3) Tres lagoas	MASC	1	10	Masculino	1976-09-10					121	18	QUEBRA DE ALBERGUE	Yes	4	TRES LAGOAS	MS	PRETA		1	3	SIM	1500	02		183	No	Yes	08	40		Yes	Yes	No	No	No	No	No	No	No	1-2 vezes na semana	Todos os dias
2013-01-14	(3) Tres lagoas	MASC	1	10	Masculino	1977-01-22					3	12	FURTO	Yes	5	RIBEIRAO PRETO	SP	PARDA		4	7	SIM	460	00	77	186	No	Yes	13	40		No	Yes	No	Yes	No	No	Yes	No	No		Todos os dias		Todos os dias			Todos os dias
2013-01-14	(3) Tres lagoas	MASCULINO	3	8	Masculino	1960-05-28						192	ESTUPRO	2	4	TERRA RICA	RR	PRETA		4	4 SERIE	SIM	1000	5	66	160	Yes	No			Yes	No	No	No	No	No	No	No	No	No
2013-01-14	(3) Tres lagoas	MASC	1	7	Masculino	1992-12-12					2	.	TRAFICO	Yes	6	PRESIDENTE PRUDENTE	SP	PRETA		1	8	NAO		01	56		No	Yes	14	20		Yes	Yes	No	No	No	No	No	No	No	Menos de uma vez na semana	Todos os dias
2013-01-14	(3) Tres lagoas	MASC	BLOCO 1	6	Masculino	1990-06-17					11	.	TRAFICO	Yes	6	TRES LAGOAS	MS	PARDA		4	2 ANO ENSINO MEDIO INCOMP	SIM	1300	01	72	174	No	No			No	Yes	No	No	No	No	No	No	No	No	Menos de uma vez na semana
2013-01-14	(3) Tres lagoas	MASC	1	7	Masculino	1991-08-21					7	70	TRAFICO	Yes	6	TRES LAGOAS	MS	PARDA		4	6	SIM	3000	02	64	177	No	Yes	16	13		Yes	Yes	Yes	No	No	No	No	No	No	1-2 vezes na semana	+ de 3 vezes na semana	Menos de uma vez na semana
2013-01-14	(3) Tres lagoas	MASC	1	2	Masculino	1968-12-31					20	84	TRAFICO	Yes	4	OURINHO	SP	PARDA		1	8	SIM	2000	3	86	182	No	No			No	No	Yes	Yes	No	No	No	No	No	No		+ de 3 vezes na semana	Menos de uma vez na semana
2013-01-14	(3) Tres lagoas	MASC	1	10	Masculino	1973-11-21					6	.	TENTANTIVA DE FURTO	Yes	5	3 LAGOAS	MS	PARDA		4	4 SERIE	SIM	800	3	62	173	No	No			Yes	No	Yes	No	No	No	No	No	No	No		Todos os dias
2013-01-14	(3) Tres lagoas	MASC	1	14	Masculino	1986-07-21					20	81	TRAFICO	Yes	8	3 LAGOAS	MS	PARDA		4	3 ENSINO MEDIO	SIM	.	5		175	No	No			No	Yes	Yes	Yes	No	No	No	No	No	No	1-2 vezes na semana	Menos de uma vez na semana	Menos de uma vez na semana
2013-01-14	(3) Tres lagoas	MASC	1	11	Masculino	1990-05-02					7	.	ASSALTO	2	8	PARANAIBA	MS	PARDA		1	8 SERIE	SIM	1800	2	78		No	Yes	18	20		No	Yes	No	No	No	No	No	No	No		Todos os dias
2013-01-14	(3) Tres lagoas	MASCULINO	7	2	Masculino	1956-01-06						.	HOMICIDIO	Yes	3	GASTAO VIDIGAL	SP	PARDA		4	2 SERIE	SIM	600	1	61	160	No	Yes	7	60		Yes	No	No	No	No	No	No	No	No	Menos de uma vez na semana
2013-01-14	(3) Tres lagoas	MASCULINO	5	5	Masculino	1977-04-16					13	14	DISCUSSAO AMEACA	Yes	2	3 LAGOAS	MS	PRETA		1	3 SERIE	SIM	621	6	72	178	No	Yes	13	40		No	No	No	No	No	No	No	No	No
2013-01-14	(3) Tres lagoas	MASCULINO	4	1	Masculino	1990-09-25					18	118	TRAFICO	Yes	5	PARANAIBA	MS	PARDA		1	6 SERIE	SIM	1200	3	63	180	No	No			No	Yes	Yes	No	No	No	No	No	Yes	No	1-2 vezes na semana	Todos os dias						Menos de uma vez na semana
2013-09-15	(3) Tres lagoas	MASCULINO	4	3	Masculino	1983-06-08					2	.	ASSALTO	Yes	8	3 LAGOAS	MS	PRETA		4	2 ANO ENSINO MEDIO	SIM	1200	4	70	172	No	Yes	14	20		Yes	No	No	Yes	Yes	No	No	No	No	+ de 3 vezes na semana			Todos os dias	Todos os dias
2013-01-14	(3) Tres lagoas	MASCULINO	4	5	Masculino	1988-06-30					8	.	TRAFICO	Yes	8	3 LAGOAS	MS	PARDA		4	6 SERIE	SIM	1500	1	62	165	No	No			No	Yes	Yes	No	No	No	Yes	No	Yes	No	+ de 3 vezes na semana	Todos os dias						1-2 vezes na semana
2013-01-14	(3) Tres lagoas	MASCULINO	4	6	Masculino	1985-11-02					9	.	TRAFICO	2	7	PONTA PORA	MS	PARDA		1	9 ANO	SIM	1700	4			No	Yes	25	8		Yes	No	No	No	No	No	No	No	No	Todos os dias
2013-01-14	(3) Tres lagoas	MASCULINO	4	8	Masculino	1988-11-30					7	.	TRAFICO	2	8	3 LAGOAS	MS	PARDA		4	1 ANO	SIM	2000	7	82	174	No	Yes	17	10		No	Yes	No	No	No	No	No	No	No		Todos os dias
2013-01-14	(3) Tres lagoas	MASC	2	9	Masculino	1982-04-14					19	53	TRAFICO DE DROGAS	2		ANASTACIO	MS	BRANCA		4	9	SIM	4500	05	86	176	No	Yes	15	20		No	No	No	No	No	No	No	No	No
2013-01-14	(3) Tres lagoas	MASC	2	4	Masculino	1981-08-28					20	12	157 ASSALTO A MAO ARMADA	Yes	4	ITUPURUI	PA	PARDA		1	8	SIM	1000	04	108	182	No	No			No	No	No	No	No	No	No	No	No	No
2013-01-14	(3) Tres lagoas	MASC	2	9	Masculino	1982-04-14					19	53	TRAFICO DE DROGAS	2		ANASTACIO	MS	BRANCA		4	9	SIM	4500	05	86	176	No	Yes	15	20		No	No	No	No	No	No	No	No	No
2013-01-14	(3) Tres lagoas	MASC	2	9	Masculino	1970-10-25					21	87	TRAFICO DE DROGAS	2		COCHABARBA	BOLIVIA	PARDA		1	1 EF	SIM	600	04	78	165	No	No			Yes	No	No	No	No	No	No	No	No	No
2013-01-14	(3) Tres lagoas	MASC	2	9	Masculino	1979-04-27					20	77	TRAFICO DE DROGAS	2	5	SANTA CRUZ DE LA SIERRA	BOLIVIA	4		1	5 SERIE	1	3.000,00	3	63	1,65	No	No			Yes	Yes	No	No	No	No	No	No	No	No	Menos de uma vez na semana
2013-01-14	(3) Tres lagoas	MASC	2	17	Masculino	1984-08-24					17	99	TRAFICO DE DROGAS	2	5	TRES LAGOAS	MS	1		1	3 EM	1	800,00	4	100	1,75	No	No			No	Yes	Yes	No	No	No	No	No	Yes	No	1-2 vezes na semana	Todos os dias						Menos de uma vez na semana
2013-01-14	(3) Tres lagoas	MASC	2	17	Masculino	1981-12-10					12	335	HOMICIDIO	Yes	5	TRES LAGOAS	MS	4		1	4 SERIE	1	1000,00	5	68	1,68	No	No			Yes	Yes	No	No	No	No	No	No	No		Menos de uma vez na semana
2013-01-14	(3) Tres lagoas	MASC	PAVILHAO 2	16	Masculino	1980-07-26					20	63	TRAFICO DE DROGAS	Yes	4	RIBEIRAO PRETO	SP	1		1	3 EM	1	4.000,00	5	122	1,74	No	Yes	20	05		Yes	No	No	No	No	No	No	No	No	Menos de uma vez na semana
2013-01-14	(3) Tres lagoas	MASC	2	4	Masculino	1984-03-25					24	54	ASSALTO A MAO ARMADA	2	4	APARECIDA DO TABOADO	MS	4		4	8 SERIE	1	3.000,00	5	75	1,78	No	No			Yes	No	No	No	No	No	No	No	No	No
2014-02-05	(3) Tres lagoas	MASC	2	13	Masculino	1985-07-01					48	168	TRAFICO DE DROGAS	Yes	6	ARA�ATUBA	SP	1		1	6 SERIE	1	800,00	5	93		No	Yes	17	10		Yes	Yes	Yes	No	No	No	No	No	No	1-2 vezes na semana	Todos os dias	Menos de uma vez na semana
2013-01-14	(3) Tres lagoas	MASC	4	5	Masculino	1990-04-23					7	60	ASSALTO	Yes	8	BENTO DE ABREU	SP	4		4	4 SERIE	1	400,00	4	78		No	Yes	13	20		Yes	Yes	Yes	No	No	No	No	No	No	Menos de uma vez na semana	1-2 vezes na semana	Menos de uma vez na semana
2013-01-14	(3) Tres lagoas	MASC	4	6	Masculino	1987-06-23					1	.	TRAFICO DE DROGAS	2	7	TRES LAGOAS	MS	1		1	4 SERIE	1	900,00	3	98	1,74	Yes	No			Yes	Yes	Yes	No	No	No	No	No	No	No	Menos de uma vez na semana	Todos os dias
2013-01-14	(3) Tres lagoas	MASC	4	9	Masculino	1965-03-28					5	.	TRAFICO DE DROGAS	Yes	8	INOCENCIA	MS	1		3	3 EM	1	1.400,00	1	67	1,72	No	No			Yes	No	No	No	No	No	No	No	No	No
2013-01-14	(3) Tres lagoas	MASC	4	13	Masculino	1983-07-12					60	168	HOMICIDIO	2	8	APARECIDA DO OESTE	SP	4		4	8 SERIE	1	1.400,00	3	64	1,75	No	Yes	14	20		Yes	Yes	No	No	No	No	No	No	No	1-2 vezes na semana	Todos os dias
2013-01-14	(3) Tres lagoas	MASC	4	14	Masculino	1993-02-13					1	.	TRAFICO DE DROGAS	2	8	QUIRINOPOLIS	GO	4		4	ENSINO SUPERIOR INCOMPLETO	2	3.000,00	3	60	1,75	No	No			No	Yes	Yes	No	No	No	No	No	No	No	Menos de uma vez na semana	Todos os dias
2013-01-14	(3) Tres lagoas	MASC	4	17	Masculino	1980-09-09					4	.	TRAFICO DE DROGAS	Yes	8	TRES LAGOAS	MS	1		3	4 SERIE		1.100,00	2	80	1,70	No	Yes	17	9	Yes	No	Yes	No	No	No	No	No	No	No		Todos os dias
2013-01-14	(3) Tres lagoas	MASC	4	17	Masculino	1983-10-20					4	72	TRAFICO DE DROGAS	Yes	8	TRES LAGOAS	MS	4		1	8 SERIE	1	700,00	3	60	1,70	No	Yes	15	20	Yes	Yes	Yes	Yes	No	No	No	No	Yes	No	Todos os dias	Todos os dias	1-2 vezes na semana					1-2 vezes na semana
2013-01-14	(3) Tres lagoas	MASC	7	1	Masculino	1986-08-07					1	3	BRIGA COM A ESPOSA	2	4	AQUIDAUANA	MS	4		1	2 SERIE	1	1.200,00	2	72	1,78	No	No			Yes	Yes	No	No	No	No	No	No	No	No	Menos de uma vez na semana
2013-01-14	(3) Tres lagoas	MASC	7	5	Masculino	1986-05-15					1	.	FURTO	Yes	4	MACEIO	AL	1		4	7 SERIE	1	2.000,00	00	78	1,66	No	No			No	Yes	No	No	No	No	No	No	No	No	1-2 vezes na semana
2013-01-14	(3) Tres lagoas	MASC	4	1	Masculino	1992-01-10					36	52	HOMICIDIO	2		TRES LAGOAS	MS	1		3	9 SERIE	1	600,00	2	64	1,80	No	No			No	No	Yes	No	No	No	No	No	No	No		Todos os dias
2013-01-14	(3) Tres lagoas	MASC	4	3	Masculino	1994-04-08					6	.	TRAFICO DE DROGAS	Yes	8	BATAGUASSU	MS	4		4	1 ANO ENSINO MEDIO	1	2.000,00	4	80	1,80	No	No			No	No	No	No	No	No	No	No	No	No
2013-01-14	(3) Tres lagoas	MASC	4	4	Masculino	1972-11-15					7	.	NOTA FALSA	Yes	5	-	SP	1		1	6 SERIE	1	4.000,00	5	65	1,72	No	No			Yes	Yes	Yes	No	No	No	No	No	No	No	+ de 3 vezes na semana	Todos os dias
2013-01-14	(3) Tres lagoas	MASC	4	5	Masculino	1986-05-27					24	96	TRAFICO DE DROGAS	Yes	8		SP	1		4	3 EM	1	800,00	1	67	1,76	No	Yes	15	20		Yes	Yes	Yes	No	No	No	No	No	No	Menos de uma vez na semana	Todos os dias	Todos os dias
2013-01-14	(3) Tres lagoas	MASC	4	6	Masculino	1989-07-01					3	.	PORTE DE ARMA	Yes	7		SP	1		1	5 SERIE	1	1.500,00	1	54	1,75	No	Yes	16	20		Yes	Yes	Yes	No	No	No	No	Yes	No	1-2 vezes na semana	Todos os dias	1-2 vezes na semana					Menos de uma vez na semana
2013-01-14	(3) Tres lagoas	MASC	4	9	Masculino	1971-02-11					3	.	TENTATIVA DE HOMICIDIO	Yes	8		SP	4		4	SEM ESCOLARIDADE	1	1400,00	1	71	1,71	No	Yes	10	20		Yes	Yes	Yes	No	No	No	No	No	No	+ de 3 vezes na semana	Todos os dias	Todos os dias
2013-08-06	(3) Tres lagoas	MASC	4	10	Masculino	1990-11-05					3	.	ASSALTO A MAO ARMADA	Yes	9		SP	1		4	1 EM	1	2.000,00	5	65	1,65		Yes	20	10		Yes	Yes	Yes	No	No	No	No	Yes	No	Todos os dias	Todos os dias	Todos os dias					1-2 vezes na semana
2013-01-14	(3) Tres lagoas	MASC	2	17	Masculino	1973-02-20					17	.	TRAFICO DE DROGAS	Yes	5	CAMPO GRANDE	MS	1		1	3 EM	1	600,00	4	83	1,73	No	No			Yes	No	No	No	No	No	No	No	No	No
2013-01-14	(3) Tres lagoas	MASC	4	4	Masculino	1962-01-10					3	60	TRAFICO DE DROGAS	Yes	5	MARILIA	SP	1		3	6 SERIE	1	1.600,00	1	54	1,65	No	Yes	14	20		Yes	Yes	No	No	No	No	No	No	No	Menos de uma vez na semana	Todos os dias
2013-01-14	(3) Tres lagoas	MASC	4	11	Masculino	1990-12-15					6	.	TRAFICO DE DROGAS	2	9	BATAIPOR�	MS	4		1	6 SERIE	1	1.000,00	4		1,55	No	Yes	11	4		Yes	Yes	No	No	No	No	No	No	No	Todos os dias	Todos os dias
2013-01-14	(3) Tres lagoas	MASC	PAVILHAO 4	7	Masculino	1994-08-03					1	.	TRAFICO DE DROGAS	2	8	TRES LAGOAS	MS	1		4	7 SERIE	2	1.000,00	4	50		No	Yes	17	20	Yes	Yes	Yes	Yes	No	No	No	No	No	No	1-2 vezes na semana	Todos os dias	Todos os dias
2013-01-14	(3) Tres lagoas	MASC	4	11	Masculino	1979-07-29					10	.	HOMICIDIO	2	9	TRES LAGOAS	MS	4		1	8 SERIE	1	2.800,00	3	79	169	No	No			No	Yes	No	No	No	No	No	No	No	No	Todos os dias
2013-01-14	(3) Tres lagoas	MASC	4	10	Masculino	1976-12-24					1	.	TRAFICO DE DROGAS	Yes	9	TRES LAGOAS	MS	4		1	ENSINO MEDIO COMPLETO	1	3.000,00	2	105	1,75	No	No			No	Yes	Yes	No	No	No	No	No	No	No	1-2 vezes na semana	Todos os dias
2013-01-14	(3) Tres lagoas	MASC	4	4	Masculino	1989-08-11					7	.	TRAFICO DE DROGAS	Yes	5	CURITIBA	PR	1		4	3 EM	1	1.500,00	3	80	1,88	No	Yes	17	10	Yes	Yes	Yes	Yes	No	No	No	No	No	No	1-2 vezes na semana	Todos os dias	Menos de uma vez na semana
2013-01-14	(3) Tres lagoas	MASC	4	5	Masculino	1988-05-30					8	.	TRAFICO DE DROGAS	2	9	JI-PARAN�	RO	1		4		1	3.800,00	5	80	1,74	No	Yes	13	20	Yes	Yes	Yes	No	No	No	No	No	Yes	No	+ de 3 vezes na semana	Todos os dias	1-2 vezes na semana					1-2 vezes na semana
2013-01-14	(3) Tres lagoas	MASC	4	7	Masculino	1976-03-01					15	84	TRAFICO DE DROGAS	Yes	8	VISEU	PA	4		3	7 SERIE	1	3.000,00	2	74	1,60	No	No			No	No	No	No	No	No	No	No	No	No
2013-01-14	(3) Tres lagoas	MASC	4	9	Masculino	1991-10-21					1	.		Yes	8	TRES LAGOAS	MS	2		1	5 SERIE	2	600,00	7	67	1,60	Yes	No			Yes	No	Yes	Yes	No	No	No	No	No	No		Todos os dias	Todos os dias
2013-01-14	(3) Tres lagoas	MASC	4	5	Masculino	1978-12-19					84	244	HOMICIDIO	Yes	8	TRES LAGOAS	MS	4		3	5 SERIE	1	1.700,00	5	68	1,65	No	No			Yes	Yes	Yes	No	No	No	No	No	No	No	Menos de uma vez na semana	Todos os dias
2013-01-14	(3) Tres lagoas	MASC	4	6	Masculino	1993-07-22					2	.	TRAFICO DE DROGAS	2	7	TRES LAGOAS	MS	4		1	7 SERIE	2	1.500,00	2	68		No	Yes	17	03	Yes	Yes	Yes	No	No	No	No	No	No	No	+ de 3 vezes na semana	Todos os dias
2013-01-14	(3) Tres lagoas	MASC	4	8	Masculino	1990-11-27					1	.	TRAFICO DE DROGAS	2	8	ITUIUTABA	MG	1		4	ENSINO MEDIO COMPLETO	2	3.000,00	4	66	1,75	No	Yes	16	20	Yes	Yes	No	No	No	No	No	No	Yes	No	1-2 vezes na semana	Todos os dias						Menos de uma vez na semana
2013-01-14	(3) Tres lagoas	MASC	4	10	Masculino	1981-01-14					6	391	TRAFICO DE DROGAS E HOMICIDIO	Yes	9	DOURADOS	MS	4		1	8 SERIE	2	.	1	68	1,71	No	Yes	13	40	Yes	Yes	Yes	No	No	No	No	No	No	No	Todos os dias	Todos os dias
2013-01-14	(3) Tres lagoas	MASC	4	11	Masculino	1972-09-13					8	.	HOMICIDIO	2	9	RIO FORMOSO	PE	4		4	4 SERIE	1	1.000,00	5	60	1,65	No	Yes	24	40	Yes	Yes	Yes	No	No	No	No	No	No	No	1-2 vezes na semana	Todos os dias
2013-01-14	(3) Tres lagoas	MASC	4	5	Masculino	1991-10-09					6	.	TRAFICO DE DROGAS	2	8	PARANAIBA	MS	1		4	3 ANO	2	2.000,00	3	97	1,85	No	No			No	Yes	No	No	No	No	No	No	No	No	1-2 vezes na semana
2013-01-14	(3) Tres lagoas	MASC	4	6	Masculino	1991-04-24					9	120	ROUBO	Yes	7	TRES LAGOAS	MS	1		4	6� ANO	2	3.000,00	5	70	1,70	No	Yes	11	20	Yes	Yes	No	No	No	No	No	No	Yes	No	Todos os dias							Todos os dias
2013-01-14	(3) Tres lagoas	MASC	4	11	Masculino	1990-05-29					7	.	ASSALTO	Yes	9	TRES LAGOAS	MS	1		1	7 SERIE	1	1.800,00	3	60		No	No			Yes	Yes	Yes	No	No	No	No	No	Yes	No	1-2 vezes na semana	Todos os dias	Menos de uma vez na semana					Todos os dias
2013-01-14	(3) Tres lagoas	MASC	4	10	Masculino	1996-06-22					12	84	ASSALTO	Yes	9	TRES LAGOAS	MS	4		4	7 SERIE	2	800,00	3		1,70	No	Yes	15	20	Yes	Yes	No	No	No	No	No	No	No	No	1-2 vezes na semana
2013-01-14	(3) Tres lagoas	MASC	4	10	Masculino	1985-01-02					7	68	TRAFICO DE DROGAS	2	9	TRES LAGOAS	MS	1		1	3 ANO	1	3.000,00	7	70	1,76		No			No	Yes	No	Yes	No	No	No	No	No	No	1-2 vezes na semana		1-2 vezes na semana
2013-01-14	(3) Tres lagoas	MASC	4	11	Masculino	1984-04-30					3	.	ASSALTO	Yes	9	TRES LAGOAS	MS	4		1	8 SERIE	1	1.000,00	5	68	1,66	No	Yes	15	20	Yes	Yes	Yes	No	No	No	No	No	No	No	Menos de uma vez na semana	Todos os dias
2013-08-24	(3) Tres lagoas	MASC	4	11	Masculino	1990-06-13					6	.	ASSALTO	Yes	9	PIRACIBA	SP	4		1	ENSINO MEDIO COMPLETO	1	700,00	3	70	1,70	Yes	Yes	16	20	Yes	No	Yes	No	No	No	No	Yes	No	No		Todos os dias					Todos os dias
2013-01-14	(3) Tres lagoas	MASC	4	10	Masculino	1992-07-20					12	72	ASSALTO	Yes	3	SAO JOSE DO RIO PRETO	SP	4		1	ENSINO FUNDAMENTAL COMPLETO	2	1.200,00	4	110	1,92		Yes	12	20	Yes	Yes	Yes	No	No	No	No	No	Yes	No	+ de 3 vezes na semana	Todos os dias						1-2 vezes na semana
2013-01-14	(3) Tres lagoas	MASC	1	11	Masculino	1980-06-13					8	60	TRAFICO DE DROGAS	Yes	8	TRES LAGOAS	MS	1		4	3 ANO ENSINO MEDIO	1	2.500,00	2	60	1,72	No	Yes	12	20	Yes	Yes	Yes	Yes	No	No	No	No	Yes	No	1-2 vezes na semana	Todos os dias	1-2 vezes na semana					Todos os dias
2013-01-14	(3) Tres lagoas	MASC	4	12	Masculino	1993-04-01					1	.	TRAFICO DE DROGAS	2	8	SAO PAULO	SP	4		1	7 SERIE	1	600,00	4			No	Yes	13	5	Yes	No	No	No	No	No	No	No	No	No
2013-01-14	(3) Tres lagoas	MASC	4	10	Masculino	1979-05-01					60	102	TRAFICO DE DROGAS	Yes	9	ANDRADINA	SP	2		1	6� ANO	1	1.600,00	3	56	1,80	No	Yes	7	20	Yes	No	No	Yes	No	No	No	No	No	No			Todos os dias
2013-01-14	(3) Tres lagoas	MASC	4	12	Masculino	1953-11-13					21	60	TRAFICO DE DROGAS	Yes	9	SAO PAULO	SP	4		1	ENSINO FUNDAMENTAL COMPLETO	1	0	5	85	1,77	Yes	No			No	Yes	Yes	No	No	No	No	No	No	No	Menos de uma vez na semana	Menos de uma vez na semana
2013-01-14	(3) Tres lagoas	MASC	4	15	Masculino	1988-07-01					11	.	TRAFICO DE DROGAS	2	8	GUARARAPES	SP	4		1	8 SERIE	2	800,00	3			No	Yes	11	40	No	Yes	Yes	Yes	No	No	No	No	No	No	Menos de uma vez na semana	Todos os dias	Menos de uma vez na semana
2013-01-14	(3) Tres lagoas	MASC	3	1	Masculino	1991-05-06					24	282	LATROCINIO	Yes	3	TRES LAGOAS	MS	4		1	4 SERIE	1	1.200,00	3	51	1,60	No	No			Yes	No	Yes	No	No	No	No	No	No	No		1-2 vezes na semana
2013-01-14	(3) Tres lagoas	MASC	4	10	Masculino	1990-02-02					4	.	ASSALTO	2	9	AGUA CLARA	MS	1		4	6� ANO	1	900,00	7	70	1,78	No				Yes	Yes	Yes	No	No	No	No	No	No	No	+ de 3 vezes na semana	Todos os dias
2013-01-14	(3) Tres lagoas	MASC	4	12	Masculino	1976-04-12					3	.	CONTRABANDO	Yes	8	BRASILIA	DF	4		1	ENSINO MEDIO COMPLETO	1	1.200,00	3	70	1,78	No	Yes	16	10		Yes	No	Yes	No	No	No	No	No	No	1-2 vezes na semana		Menos de uma vez na semana
2013-01-14	(3) Tres lagoas	MASC	4	15	Masculino	1991-01-19					09	.	TRAFICO DE DROGAS	2	8		MS	1		4	8 SERIE	1	.	5	89	1,65	No	No			Yes	No	No	No	No	No	No	No	No	No
2013-01-14	(3) Tres lagoas	3	4	15	Masculino	1975-10-23					3	.	TRAFICO DE DROGAS	2	8	BOLIVIA	COCHA BAMBA	4		1	6 SERIE	1	500,00	7	85,0	1,65	No	No			No	No	No	No	No	No	No	No	No	No
2013-01-14	(3) Tres lagoas	MASC	3	4	Masculino	1979-12-25					24	312	LATROCINIO	2	3		MT	4		4	ANALFABETO	1	.	6	75	1,67	Yes	Yes	32	5		No	No	Yes	No	No	No	No	No	No			1-2 vezes na semana
2013-01-14	(3) Tres lagoas	MASC	4	17	Masculino	1977-02-18					8	.	ASSALTO	2	9	RIO PARDO	MG	4		1	5 SERIE	1	1.200,00	6	70	1,70	No	Yes	10	10		Yes	Yes	No	No	No	No	No	No	No	1-2 vezes na semana	Todos os dias
2013-01-14	(3) Tres lagoas	MASC	4	13	Masculino	1974-11-21					5	54	ASSALTO	Yes	8	TRES LAGOAS	MS	4		1	7 SERIE	2	1.200,00	3	50	1,75	No	Yes	16	20		No	Yes	No	No	No	No	No	No	No		+ de 3 vezes na semana
2013-01-14	(3) Tres lagoas	MASC	4	15	Masculino	1992-03-31					8	66	ASSALTO	2	8	LIMEIRA	SP	1		4	5 SERIE	1	3.000,00	3	70	1,75	No	Yes	15	20		Yes	Yes	Yes	No	No	No	No	No	No	1-2 vezes na semana	Todos os dias	1-2 vezes na semana
2013-01-14	(3) Tres lagoas	MASC	3	1	Masculino						72	228	TRAFICO E ASSALTO	2	3	TRES LAGOAS	MS	2		1	8 SERIE	1	600,00	1	70	1,61	Yes	Yes	20	3		Yes	No	No	No	No	No	No	No	No	Menos de uma vez na semana
2013-01-14	(3) Tres lagoas	MASC	3	3	Masculino	1978-08-17					9	79	CARCERE PRIVADO E MARIA DA PENHA	2	4	TRES LAGOAS	MS	1		3	4	1	600,00	3	68	1,78	No	Yes	15	15		Yes	Yes	Yes	Yes	No	No	No	No	No	+ de 3 vezes na semana	1-2 vezes na semana	1-2 vezes na semana	1-2 vezes na semana
2013-01-14	(3) Tres lagoas	MASC	4	12	Masculino	1992-05-30					7	.	TRAFICO DE DROGAS	2	8	SAO LUIS DO MARANHAO	MA	4		4	2 ANO ENSINO MEDIO	1	800,00	1		1,74	No	Yes	17	20		Yes	Yes	Yes	No	No	No	No	No	No	1-2 vezes na semana	Todos os dias	1-2 vezes na semana
2013-01-14	(3) Tres lagoas	MASC	4	15	Masculino	1992-07-08					12	96	ASSALTO	Yes	8	TRES LAGOAS	MS	2		4	6� ANO	2	.	5			No	Yes	15	10		No	Yes	No	No	No	No	No	No	No		1-2 vezes na semana
2013-01-14	(3) Tres lagoas	MASC	4	13	Masculino	1990-01-22					3	.	TRAFICO DE DROGAS	2	8	PONTA PORA	MS	4		4		1	540,00	2	62	1,75	No	Yes	16	05		Yes	No	Yes	No	No	No	No	No	No	Menos de uma vez na semana		Menos de uma vez na semana
2013-01-15	(3) Tres lagoas	MASC	3	10	Masculino	1960-06-30					4	.	217 ABUSO	2	3	TRES LAGOAS	MS	1		3	4 SERIE	1	1.200,00	6	69	1,72	No	Yes	7	30		Yes	No	No	No	No	No	No	No	No	1-2 vezes na semana
	(4) Corumba	MASC	4	14	Masculino	1987-02-12					6	132	QUEBRA DE SEMI ABERTO	Yes	8	TRES LAGOAS	MS	4		1	4 SERIE	1	.	8	57	1,60	No	Yes	12	3		Yes	No	No	No	No	No	No	No	No	Menos de uma vez na semana
2013-01-14	(3) Tres lagoas	MASC	4	16	Masculino	1990-08-21					3	.	ROUBO	Yes	8	PEREIRA BENETO	SP	4		4	7 SERIE	2	.	00	60		No	Yes	15	60		No	Yes	Yes	Yes	No	No	No	No	No		Todos os dias	Todos os dias	Todos os dias
2013-01-14	(3) Tres lagoas	MASC	3	3	Masculino	1988-04-26					66	192	TRAFICO DE DROGAS	Yes	4	TRES LAGOAS	MS	1		1	3 SERIE	2	1.000,00	1	68	1,80	No	No			No	Yes	No	Yes	No	No	No	No	No	No	Menos de uma vez na semana		Todos os dias
2013-01-14	(3) Tres lagoas	MASC	3	7	Masculino	1971-04-15					63	504	FURTO	Yes	4	TRES LAGOAS	MS	4		2	1 ANO ENSINO MEDIO	1	1.200,00	4	65	1,63	Yes	No			No	No	No	No	No	No	No	No	No	No
2013-01-14	(3) Tres lagoas	MASC	2	15	Masculino	1974-03-14					20	.	TRAFICO DE DROGAS	2	5	SANTA FE DO SUL	SP	4		1	ENSINO MEDIO COMPLETO	1	1.700,00	3	87	1,70	Yes	No			No	No	No	No	No	No	No	No	No	No
2013-01-14	(3) Tres lagoas	MASC	4	14	Masculino	1990-02-28					7	.	TRAFICO DE DROGAS	2	8	CAMPO GRANDE	MS	1		1	ENSINO FUNDAMENTAL COMPLETO	2	750,00	3	74	1,70	No	No			Yes	Yes	Yes	No	No	No	No	No	No	No	Menos de uma vez na semana	Todos os dias
2013-01-14	(3) Tres lagoas	MASC	4	14	Masculino	1969-09-13					1	0	ROUBO	2	8	SIDROLANDIA	MS	4		4	1 SERIE	1	2.200,00	2	74	1,80	No	Yes	16	15		Yes	Yes	No	No	No	No	No	No	No	Menos de uma vez na semana	Todos os dias
2013-01-14	(3) Tres lagoas	MASC	4	16	Masculino	1977-03-21					6	444	ASSALTO E HOMICIDIO	Yes	7	CAMPO GRANDE	MS	4		1	4 SERIE	1	1.500,00	4	65	1,68	No	Yes	12	20		Yes	Yes	No	No	No	No	No	No	No	Menos de uma vez na semana	Todos os dias
2013-01-14	(3) Tres lagoas	MASC	4	17	Masculino	1988-11-12					8	.	TRAFICO DE DROGAS	2	9	CASSIA	MG	4		4	5 SERIE	1	1.200,00	3	61	1,70	No	Yes	22	2		No	Yes	No	No	No	No	No	No	No		+ de 3 vezes na semana
2013-01-14	(3) Tres lagoas	MASC	4	18	Masculino	1991-10-08					12	60	TRAFICO DE DROGAS	2	4	BATAGUASSU	MS	4		4	1 ANO ENSINO MEDIO	2	600,00	3	85	1,76	No	No			Yes	No	Yes	No	No	No	No	No	No	No		Todos os dias
2013-01-14	(3) Tres lagoas	MASC	3	13	Masculino	1962-08-28					11	192	ABUSO SEXUAL	2	4	PORTO RICO	PR	01		4	5 SERIE	1	5.800,00	4	82	1,80	Yes	No			Yes	Yes	No	No	No	No	No	No	No	No	1-2 vezes na semana
2013-01-15	(3) Tres lagoas	MASC	3	20	Masculino	1989-06-08					12	.	ASSALTO	Yes	4	DIADEMA	SP	4		4	7 SERIE	1	2.000,00	3	65	1,78	No	Yes	16	20		Yes	Yes	No	No	No	No	No	Yes	No	1-2 vezes na semana	Todos os dias						Todos os dias
2013-01-15	(3) Tres lagoas	MASC	2	1	Masculino	1984-06-07					18	133	TENTATIVA DE HOMICIDIO	2	4	CARACOL	MS	1		4	8 SERIE	1	2.300,00	0	78	1,78	No	No			Yes	Yes	No	No	No	No	No	No	No	No	1-2 vezes na semana
2013-01-15	(3) Tres lagoas	MASC	2	8	Masculino	1981-10-28					24	72	TRAFICO DE DROGAS	Yes	4	GUAIANASE	SP	1		4	4 SERIE	1	2.500,00	3	94	1,70	No	No			No	No	No	No	No	No	No	No	No	No
2013-01-15	(3) Tres lagoas	MASC	2	15	Masculino	1961-11-09					36	68	TRAFICO DE DROGAS	Yes	6	UBIRATA	PR	4		1	4 SERIE	1	6.000,00	6	60	1,67	No	No			No	No	No	No	No	No	No	No	No	No
2013-01-15	(3) Tres lagoas	MASC	2	11	Masculino	1971-06-21					11	.	XEROX DE DOCUMENTO FALSO	2	5	SAO PAULO	SP	1		3	SUPERIOR INCOMPLETO	1	3.600,00	1	98	1,75	Yes	No			No	No	No	No	No	No	No	No	No	No
2013-01-14	(3) Tres lagoas	MASC	4	18	Masculino	1985-11-28					17	28	ASSALTO A MAO ARMADA	Yes	4	RIO CLARO	SP	5	APINAIE	4	8 SERIE	1	2.000,00	12	74	179	Yes	No			Yes	No	No	No	No	No	No	No	No	No
2013-01-14	(3) Tres lagoas	MASC	2	15	Masculino	1979-12-31					36	228	HOMICIDIO	2	5	ITANHEM	BA	4		4	6� ANO	1	1.200,00	1	81	1,71	No	No			Yes	No	No	No	No	No	No	No	No	No
2013-01-14	(3) Tres lagoas	MASC	1	8	Masculino	1975-06-17					1	.	FURTO	Yes	8	TRES LAGOAS	MS	4		4	6� ANO	1	1.600,00	3	70	1,69	No	Yes	15	20		Yes	Yes	No	No	No	No	No	No	No	+ de 3 vezes na semana	Todos os dias
2013-01-14	(3) Tres lagoas	MASC	1	11	Masculino	1981-01-13					3	.	LATROCINIO	2	8	TRES LAGOAS	MS	4		1	5 SERIE	1	3.500,00	3	72	1,81	No	Yes	14	20		No	No	No	No	No	No	No	No	No
2013-01-14	(3) Tres lagoas	MASC	3	1	Masculino	1984-03-11					17	.	TRAFICO DE DROGAS	2	3	FRANCA	SP	1		1	2 ANO ENSINO MEDIO	1	1.200,00	3	63	1,69	No	Yes	26	3		No	Yes	No	No	No	No	No	No	No		+ de 3 vezes na semana
2013-01-14	(3) Tres lagoas	MASC	2	5	Masculino	1979-11-01						.	AGRESSAO DOMESTICA	2	3	TRES LAGOAS	MS	2		1	4 SERIE	1	3.800,00	2	78	1,60	No	No			Yes	No	No	No	No	No	No	No	No	No
2013-01-14	(3) Tres lagoas	MASC	7	5	Masculino	1990-07-26					1	.	FURTO	Yes	4	TRES LAGOAS	MS	4		4	5 SERIE	1	2.000,00	3	69	1,70	No	Yes	11	20		Yes	No	No	No	No	No	No	No	No	1-2 vezes na semana
2013-01-14	(3) Tres lagoas	MASC	3	3	Masculino						12	336	ACUSA��O DE ESTUPRO	2	4	ITAPORA	MS	1		1	1 SERIE	1	800,00	5	75	1,70	No	No			No	No	No	No	No	No	No	No	No	No
2013-01-14	(3) Tres lagoas	MASC	3	5	Masculino	1981-06-28					20	72	MARIA DA PENHA	2	3	SAO PAULO	SP	4		4	5 SERIE	1	1.500,00	4	72	1,64	No	Yes	17	20			Yes	Yes								Todos os dias	1-2 vezes na semana
2013-01-14	(3) Tres lagoas	MASC	3	5	Masculino						46	228	ESTELIONATO/TENTATIVA DE HOMICIDIO	2	3	MAUA	SP	4		1	1 SERIE	1	500,00	3	70	1,70	No	No			No	No	No	No	No	No	No	No	No	No
2013-01-14	(3) Tres lagoas	MASC	3	7	Masculino	1980-11-12					10	.	TENTATIVA DE HOMICIDIO	Yes	4	BRUMADO	BA	1		1	4 SERIE	1	1.000,00	3	67	1,67	Yes	No			Yes	No	No	No	No	No	No	No	No	No
2013-01-14	(3) Tres lagoas	MASC	3	7	Masculino	1978-09-24					40	100	ESTUPRO	2	4	SANTA RITA DO PARDO	MS	1		4	2 SERIE	1	0	2	64		No	No			No	No	Yes	No	No	No	No	No	No	No		Todos os dias
2013-01-14	(3) Tres lagoas	MASC	3	8	Masculino	1985-01-24					2	.	ATENTADO AO PUDOR	2	4	SELVIRA	MS	2		4	4 SERIE	1	3.000,00	3	87		Yes	No			Yes	No	Yes	No	No	No	No	Yes	No	No		+ de 3 vezes na semana					Menos de uma vez na semana
2013-01-14	(3) Tres lagoas	MASC	4	17	Masculino	1987-06-20					10	.	TRAFICO DE DROGAS	2	9	TAPEJARA	PR	2		1	5 SERIE	1	800,00	4	78	1,80	No	No			No	No	No	No	No	No	No	No	No	No
2013-01-14	(3) Tres lagoas	MASC	4	17	Masculino	1985-01-25					10	.	TRAFICO DE DROGAS	2	9	CATALAO	GO	3		4	2 ENSINO MEDIO	1	1.500,00	3	59	1,69	No	Yes	27	10		Yes	Yes	Yes	No	No	No	No	No	No	Todos os dias	Todos os dias	1-2 vezes na semana
2013-01-14	(3) Tres lagoas	MASC	4	18	Masculino	1988-02-19					36	168	LATROCINIO	Yes	4	PEREIRA BARRETO	SP	4		1	3 ANO ENSINO MEDIO	1	800,00	2		1,75	No	No			No	No	No	No	No	No	No	No	No	No
2013-01-14	(3) Tres lagoas	MASC	4	18	Masculino	1980-12-08					24	136	ASSALTO	Yes		JAIBA	MG	4		1	5 SERIE	1	1.040,00	8	60		No	No			Yes	No	No	No	No	No	No	No	No	No
2013-01-14	(3) Tres lagoas	MASC	3	8	Masculino	1969-08-25					64	420	NAO QUER CITAR	Yes	4		SP	1		1	4 SERIE	1	.	00	55	1,78	Yes	No			Yes	No	No	No	No	No	No	No	No	No
2013-01-14	(3) Tres lagoas	MASC	3	13	Masculino	1966-03-05					36	144	ESTUPRO	2	4		SP	1		3	4 SERIE	1	1.400,00	6	57	1,64	No	No			No	No	No	No	No	No	No	No	No	No
2013-01-15	(3) Tres lagoas	M	3	18	Masculino	1981-01-05						240	TENTATIVA DE HOMICIDIO	Yes		BRASILEIRO	MS	1		1	5 SERIE	1	.	10			No	Yes	16	06	No	No	Yes	No	No	No	No	No	No	No		Todos os dias
2013-01-15	(3) Tres lagoas	M	3	18	Masculino							28	ASSALTO A MAO ARMADA	Yes		BRASILEIRO	SP	1		4	3 SERIE	1	840	03	60	167	Yes	Yes	20	02	No	No	Yes	No	No	No	No	No	No	No		Todos os dias
2013-01-15	(3) Tres lagoas	M	3	9	Masculino	1965-04-29					09	114	QUEBRA DE COLONIA	2		BRASILEIRO	CEARA	2		4	2 SERIE	1	.	02	55		No	Yes	10	1 CARTEIRA		Yes	No	No	No	No	No	No	No	No	1-2 vezes na semana
2013-01-15	(3) Tres lagoas	M	1	7	Masculino	1984-11-30						176	HOMICIDIO E TRAFICO	Yes	6	MIRANDOPOLIS	SP	1		1	6 SERIE	1	380	4	63	170	No	Yes	15 ANOS	25		Yes	Yes	Yes	Yes	No	No	No	No	No	Todos os dias	Todos os dias	1-2 vezes na semana	1-2 vezes na semana
2013-01-15	(3) Tres lagoas	M	1	17	Masculino	1985-01-14						216	ASSALTO 157	Yes		TRES LAGOAS	MS	4		1	4 SERIE	1	1800	4	85	183	Yes	Yes	14 ANOS	1 CARTEIRA		Yes	Yes	Yes	No	No	No	No	No	No	Menos de uma vez na semana	Todos os dias	Menos de uma vez na semana
2013-01-15	(3) Tres lagoas	M	1	16	Masculino	1982-03-14					24	168	HOMICIDIO 121	2	6	TRES LAGOAS	MS	1		1	5 SERIE	1	1800	1		185	No	Yes	17	40		No	No	Yes	No	No	No	No	No	No			Menos de uma vez na semana
2013-01-15	(3) Tres lagoas	M	1	9	Masculino	1981-03-26					34	72	TRAFICO DE DROGAS	Yes	8	ARACATUBA	SP	1		1	5	1	600	3	150	178	Yes	No			Yes	No	Yes	Yes	No	No	Yes	No	No	No		Todos os dias	Menos de uma vez na semana			Todos os dias
2013-01-15	(3) Tres lagoas	M	1	4	Masculino	1971-04-04					14	60	TRAFICO DE DROGAS	Yes	6	TRES LAGOAS	MS	4		4	3 E M	1	2800	4	74	172	No	Yes	15	20		Yes	Yes	Yes	No	No	No	No	Yes	No	Todos os dias	Todos os dias	Menos de uma vez na semana					Menos de uma vez na semana
2013-01-15	(3) Tres lagoas	M	1	11	Masculino	1985-04-06					18	90	TRAFICO	2	8	ILHA SOLTEIRA	SP	4		4	SEGUNDO GRAU	1	2400	5	63	178	No	No			No	No	Yes	Yes	No	No	No	No	Yes	No		Todos os dias	Menos de uma vez na semana					Menos de uma vez na semana
2013-01-15	(3) Tres lagoas	Masculino	3	12	Masculino	1957-09-28					10	.	ESTUPRO	2		MORITINGA DO SUL	SP	4		1	S ESCOLARIDADE	2	800	03	58	160	Yes	No			Yes	Yes	No	No	No	No	No	No	No	No	1-2 vezes na semana
2013-01-15	(3) Tres lagoas	M	3	13	Masculino	1977-01-02						216	TRAFICO	Yes	4	PARIQUERA SUL	SP	4		1	4 SERIE	1	1200	05	87	175	No	No			Yes	No	No	No	No	No	No	No	No	No
2013-01-15	(3) Tres lagoas	M	3	19	Masculino	1982-08-17						360	LATRICIO	Yes	3	AQUIDAUANA	MS	3		1	4	1	1200	03	75	178	No	Yes	12	20		Yes	Yes	Yes	No	No	No	No	Yes	No	Menos de uma vez na semana	1-2 vezes na semana	Todos os dias					Menos de uma vez na semana
2013-01-15	(3) Tres lagoas	M	3	25	Masculino	1991-04-02					5	.	ASSALTO A MAO ARMADA	2		ILHA SOLTEIRA	SP	1		4	EM COMPLETO	1	1500	03	73	175	No	No			Yes	Yes	Yes	Yes	No	No	No	No	No	No	Menos de uma vez na semana	Menos de uma vez na semana	Menos de uma vez na semana
2013-01-15	(3) Tres lagoas	M	3	12	Masculino	1972-10-09						126	213	2	4	ARAIOSES	MA	4		4	6 SERIE	1	2000	5	58	158	No	No			No	No	No	No	No	No	No	No	No	No
2013-01-15	(3) Tres lagoas	M	3	16	Masculino	1977-01-15						177	ASSALTO	Yes	4	TRES LAGOAS	MS	4		1	1 ANO EM	1	2300	4	75	164	Yes	No			Yes	No	Yes	No	No	No	No	No	No	No		Todos os dias
2013-01-15	(3) Tres lagoas	M	3	22	Masculino	1974-10-20					9	.	FURTO	Yes	4	TRES LAGOAS	MS	4		4	5 SERIE	1	670	4	75	188	No	Yes	15	10		No	Yes	Yes	No	No	No	No	No	No		Todos os dias	Menos de uma vez na semana
2013-01-15	(3) Tres lagoas	M	2	6	Masculino	1987-03-01						56	TRAFICO	2	4	CAARAPO	MS	1		4	SUIPERIOR INCOMPLETO (DIREITO)	1	3390	3	87	185	No	Yes	18	6		No	No	No	No	No	No	No	No	No
2013-01-15	(3) Tres lagoas	M	2	2	Masculino	1974-01-09					22	63	TRAFICO	2	5	MARTILANDIA	PR	4		1	5 SERIE	1	2000	5	78	174	No	Yes	18	20		Yes	No	No	No	No	No	No	No	No	1-2 vezes na semana
2013-01-15	(3) Tres lagoas	M	3	34	Masculino	1981-09-22					12	102	ASSALTO	Yes	7	TRES LAGOAS	MS	4		1	6 SERIE	1	1200	5	72	172	No	Yes	15	15		Yes	Yes	Yes	No	No	No	No	Yes	No	1-2 vezes na semana	Todos os dias	1-2 vezes na semana					Todos os dias
2013-01-15	(3) Tres lagoas	M	3	13	Masculino	1972-05-14						228	TRAFICO	Yes	4	TRES LAGOAS	MS	1		1	1 ANO 2 GRAU	1	2000	3		172	No	No			Yes	Yes	No	Yes	No	No	No	No	No	No	1-2 vezes na semana		1-2 vezes na semana
2013-01-15	(3) Tres lagoas	M	3	23	Masculino	1973-06-19						150	TRAFICO	Yes	4	SAO PAULO	SP	4		1	5 SERIE	1	1500	4	75	180	No	Yes	23	6		No	No	No	No	No	No	No	No	No
2013-01-15	(3) Tres lagoas	M	1	18	Masculino	1977-11-07						144	HOMICIDIO	Yes	4	TRES LAGOAS	MS	1
2013-01-15	(3) Tres lagoas	M	1	2	Masculino	1986-06-26					14	228	ASSALTO	Yes	4	IPAL SUL	SP	3		4	7 SERIE	1	0	4	78	170	No	Yes	17	2		No	Yes	No	No	No	No	No	No	No		1-2 vezes na semana
2013-01-15	(3) Tres lagoas	M	1	4	Masculino	1994-02-13					9	.	HOMICIDIO	2	5	TRES LAGOAS	MS	4		4	EF COMPLETO	2	2000	4	66		No	No			Yes	Yes	No	No	No	No	No	No	No	No	1-2 vezes na semana
2013-01-14	(3) Tres lagoas	M	1	16	Masculino	1986-03-18					13	192	TRAFICO ROUBO	Yes	6	3 LAGOAS	MS	4		1	8 SERIE	1	0	4	72	172	Yes	No			Yes	Yes	Yes	Yes	No	No	No	No	Yes	No	Menos de uma vez na semana	Todos os dias	Menos de uma vez na semana					Todos os dias
2013-01-15	(3) Tres lagoas	M	1	14	Masculino	1983-07-08					6	.	LEGITIMA DEFESA	2	8	TUCURUI	PA	4		3	1 ANO ENSINO MEDIO	1	900	4	60	170	No	No			Yes	Yes	No	No	No	No	No	No	No	No	Menos de uma vez na semana
2013-01-15	(3) Tres lagoas	M	1	11	Masculino	1989-11-13					3	.	ROUBO	2	8	MIRANDOPOLIS	SP	4		1	1 GRAU COMPLETO	1	3000	2	92	185	No	No			No	Yes	No	No	No	No	No	No	No	No	1-2 vezes na semana
2013-01-15	(3) Tres lagoas	M	01	06	Masculino	1990-03-02					15	.	ROUBO	Yes	7	TRES LAGOAS	MS	1		1	5 SERIE	2	620	5	64		No	No				Yes	Yes	No	No	No	No	No	No	No	Menos de uma vez na semana	Menos de uma vez na semana
2013-01-15	(3) Tres lagoas	M	1	7	Masculino	1961-12-18					18	176	TRAFICO	Yes	6	INOCENCIA	MS	4		1	5 SERIE	1	1800	3	74	172	No	No			No	No	No	No	No	No		No	No	No
2013-01-15	(3) Tres lagoas	M	1	5	Masculino	1977-03-24					12	228	TRAFICO HOMICIDIO RECEPTACAO	Yes	12	OSMOPOLIS	SP	4		4	3 EM	1	2600	5	85	162	No	No			No	Yes	No	No	No	No	No	No	No	No	Todos os dias
2013-01-15	(3) Tres lagoas	M	1	16	Masculino	1980-07-01					24	159	157 ASSALTO	Yes	6	TRES LAGOAS	MS	4		3	7 SERIE	1	680	3		180	No	Yes	16	1		Yes	Yes	Yes	No	No	No	No	No	No	+ de 3 vezes na semana	Todos os dias	Menos de uma vez na semana
2013-01-15	(3) Tres lagoas	M	PAVILHAO 1	8	Masculino	1973-07-15					24	8	TRAFICO	Yes	8	LAVRAS	CE			1	6 SERIE	1	1800	4	63		No	No			No	No	No	No	No	No	No	No	No	No
2013-01-15	(3) Tres lagoas	M	3	11	Masculino	1980-07-24					5	48	ASSALTO	2	3	CAMPINAS	SP	1		4	1 EM	1	1000	1	70	175	No	Yes	11	15		Yes	No	Yes	No	No	No	No	No	No	Menos de uma vez na semana		Menos de uma vez na semana
2013-01-15	(3) Tres lagoas	M	3	14	Masculino							360	LATROCINIO	2	3	TRES LAGOAS	MS	1		4	NUNCA ESTUDOU	1	700	5			No	Yes	18	6	Yes	No	No	No	No	No	No	No	No	No
2013-01-15	(3) Tres lagoas	M	3	22	Masculino	1988-11-10						204	ASSALTO	2	4	DOM PEDRITO	RS	3		4	1 EM	1	800	2	80	188	No	Yes	12	20		Yes	Yes	No	No	No	No	No	No	No	Menos de uma vez na semana	Todos os dias
2013-01-15	(3) Tres lagoas	M	3	21	Masculino						28	192	ATENTADO AO PUDOR	2	3	TRES LAGOAS	MS	4		4	SUPERIOR COMPLETO	1	4200	4	116	181	Yes	No			Yes	Yes	Yes	No	No	No	No	No	No	No	Menos de uma vez na semana	Menos de uma vez na semana
2013-01-15	(3) Tres lagoas	M	1	5	Masculino	1981-07-26					5	.	TRAFICO DE DROGAS	Yes	5	FOZ DO IGUACU	PR	4		4	8 EF	1	2500	3	68	175	No	Yes	9	20		Yes	Yes	Yes	No	No	No	No	No	No	1-2 vezes na semana	Todos os dias	Menos de uma vez na semana
2013-01-15	(3) Tres lagoas	M	2	8	Masculino	1980-05-24					16	88	TRAFICO DE DROGAS	Yes	4	TRES LAGOAS	MS	1		4	5 EF	1	1200	3		181	No	No			No	No	No	No	No	No	No	No	No	No
2013-01-15	(3) Tres lagoas	M	1	13	Masculino	1977-11-28					2	.	33 TRAFICO	Yes	7	LADARIO	MS	1		1	SUP INCOMPLETO (ED FISICA)	1	8000	5	140	185	Yes	No			No	No	No	No	No	No	No	No	No	No
2013-01-15	(3) Tres lagoas	M	1	14	Masculino	1987-10-19					8	180	33 E 25, 16, 28, 35	Yes	1	PEREIRA BARRETO	SP	2		4	3 SERIE	1	1080	4	70	170	No	Yes	12	40		Yes	Yes	Yes	No	No	No	No	No	No	1-2 vezes na semana	Todos os dias	1-2 vezes na semana
2013-01-15	(3) Tres lagoas	M	4	12	Masculino	1990-11-12					8	60	TRAFICO DE DROGAS	Yes	8	LUIS PEREIRA BARRETO	SP	4		1	7 EF	1	1400	3	69	180	No	Yes	15	20		Yes	Yes	Yes	No	No	No	No	Yes	No	1-2 vezes na semana	Todos os dias	+ de 3 vezes na semana					Todos os dias
2013-01-15	(3) Tres lagoas	M	3	19	Masculino	1982-07-13					25	228	TRAFICO DE DROGAS	Yes	4	CUIABA	MT	4		1	4 EF	1	3400	4		175	No	Yes	17	20		No	Yes	Yes	No	No	No	No	No	No		Todos os dias	1-2 vezes na semana
2013-01-15	(3) Tres lagoas	M	3	22	Masculino	1986-04-11					8	.	TRAFICO DE DROGAS	Yes	4	TRES LAGOAS	MS	4		1	7 EF	2	0	2	62	181	No	Yes	11	10		Yes	Yes	Yes	No	No	No	Yes	Yes	No	+ de 3 vezes na semana	Todos os dias	1-2 vezes na semana				Menos de uma vez na semana	Todos os dias
2013-01-15	(3) Tres lagoas	M	4	9	Masculino	1989-01-04					1	.	ASSALTO FURTO	Yes	8	TRES LAGOAS	MS	4		4	7 EF	1	1200	4			No	Yes	16	8		Yes	Yes	No	No	No	No	No	No	No	Menos de uma vez na semana	Todos os dias
2013-01-15	(3) Tres lagoas	M	1	17	Masculino	1986-08-25					14	186	HOMICIDIO	Yes	6	TRES LAGOAS	MS	4		4	5 SERIE	1	3000	4	82	175	No	No				No	No	No	No	No	No	No	No	No
2013-01-15	(3) Tres lagoas	M	1	18	Masculino	1975-07-27						91	TRAFICO DE DROGAS	Yes	4	APARECIDA DO TABOADO	MT	4		4	5 EF	1	3000	3	73	173	Yes	No			Yes	Yes	Yes	Yes	No	No	No	No	No	No	Todos os dias	Todos os dias	1-2 vezes na semana
2013-01-15	(3) Tres lagoas	M	1	18	Masculino	1986-06-18						29	ASSALTO A MAO ARMADA	Yes	4	TRES LAGOAS	MS	2		1	7 EM	1	900	3	95	170	Yes	No			No	No	Yes	No	No	No	No	No	No	No		Menos de uma vez na semana
2013-01-15	(3) Tres lagoas	M	1	16	Masculino	1966-06-04					1	.	AGRESSAO DOMESTICA	Yes	7	NOVO CRUZEIRO	MG	2		1	NAO ESTUDOU	1	4000	3	65	169	No	Yes	22	3		Yes	No	No	No	No	No	No	No	No	Menos de uma vez na semana
2013-01-15	(3) Tres lagoas	M	3	10	Masculino	1972-12-09						420	TENTADO VIOLENTO AO PUDOR	2	3	ASSIS CHATEUBRIAN	PR	4		1	5 SERIE	1	2000	6	89	172	No	No			Yes	No	No	No	No	No	No	No	No	No
2013-01-15	(3) Tres lagoas	M	3	12	Masculino	1977-01-12						84	ATENTADO VIOLENTO AO PUDOR	2	4	ANDRADINA	SP	4		3	5 ANO	1	1300	6	62	170	Yes	No			No	No	No	No	No	No	No	No	No	No
2013-01-15	(3) Tres lagoas	M	3	15	Masculino	1970-01-19					8	122	FURTO/ TENTATIVA DE HOMICIDIO	Yes	4	TRES LAGOAS	MS	1		4	8 SERIE	1	1200	2	70	170	Yes	Yes	NAO LEMBRA	5		No	No	No	No	No	No	No	No	No
2013-01-15	(3) Tres lagoas	M	3	20	Masculino	1993-05-04					13	.	TRAFICO	Yes	4	ABREU E LIMA	PE	4		1	2 SERIE	1	.	3	75	180	No	Yes	12	40		Yes	Yes	Yes	No	No	No	No	No	No	Todos os dias	Todos os dias	1-2 vezes na semana
2013-01-15	(3) Tres lagoas	M	3	26	Masculino	1967-02-16					96	204	FURTO/ TENTATIVA DE FURTO	Yes	3	BRASILANDIA	MS	1		1	5 SERIE	1	1800	6	85	175	No	Yes	14	15		No	No	No	No	No	No	No	No	No
2013-01-15	(3) Tres lagoas	M	2	6	Masculino	1986-07-08					25	108	TRAFICO INTERNACIONAL/ NACIONAL	Yes	4	TRES LAGOAS	MS	4		1	9 SERIE	1	2400	5	82	180	Yes	Yes	11	25		Yes	Yes	Yes	No	No	No	No	Yes	No	1-2 vezes na semana	Todos os dias	Todos os dias					Todos os dias
2013-01-14	(3) Tres lagoas	M	2	5	Masculino	1979-04-07					84	840	ASSALTO A MAO ARMADA	2	4	PARANAIBA	MS	1		1	6 SERIE	1	600	5	65	180	No	No			Yes	No	No	No	No	No	No	No	No	No
2013-01-15	(3) Tres lagoas	M	2	10	Masculino	1984-02-01					8	228	HOMICIDIO/ TENTATIVA DE HOMICIDIO	Yes	5	RIBAS DO RIO PARDO	MS	4		1	3 EM	2	.	2	90	193	No	No			No	Yes	No	No	No	No	No	No	No	No	1-2 vezes na semana
2013-01-14	(3) Tres lagoas	M	2	16	Masculino	1985-02-09					31	72	TRAFICO	Yes	4	TRES LAGOAS	MS	4		1	ENSINO SUPERIOR INCOMPLETO	1	6000	6	83	178	No	No			No	No	No	No	No	No	No	No	No	No
2013-01-15	(3) Tres lagoas	M	3	11	Masculino	1979-04-26					7	12	QUEBRA DE ALBERGUE	Yes	4	TRES LAGOAS	MS	4		1	5 SERIE	1	2500	4		168	No	Yes	13	6		Yes	Yes	Yes	No	No	No	No	No	No	Todos os dias	Todos os dias	Menos de uma vez na semana
2013-01-15	(3) Tres lagoas	M	3	19	Masculino	1990-02-28					36	348	LATROCINIO	Yes	3	TRES LAGOAS	MS	1		4	8 SERIE	1	2000	5	96	188	No	Yes	16	10		Yes	Yes	No	No	No	No	No	No	No	Menos de uma vez na semana	Todos os dias
2013-01-15	(3) Tres lagoas	M	1	3	Masculino	1972-08-16					52	936	ASSALTO	Yes	5	GOIANIA	GO	3		4	SEM ESCOLARIDADE	1	600	6	110	192	No	No			No	Yes	No	No	No	No	No	No	No	No	Menos de uma vez na semana
2013-01-15	(3) Tres lagoas	M	1	9	Masculino	1977-01-16					1	312	LATROCINIO	Yes	8	PARANAIBA	MS	4		1	6 SERIE	1	2600	3	86	170	No	No			No	No	No	No	No	No	No	No	No	No
2013-01-15	(3) Tres lagoas	M	1	18	Masculino	1962-02-07					12	120	TENTATIVA DE HOMICIDIO	2	4	RONDONOPOLIS	MT	2		3	1 SERIE	1	1800	7	62	161	No	No			No	Yes	No	No	No	No	No	No	No	No	1-2 vezes na semana
2013-01-15	(3) Tres lagoas	M	3	11	Masculino	1957-11-25					5	.	213 ESTUPRO	Yes	4	ECHU	PE	4		4	4 SERIE	1	1168	1	62	164	Yes	Yes	16	4		Yes	Yes	No	No	No	No	No	No	No	Todos os dias	Menos de uma vez na semana
2013-01-15	(3) Tres lagoas	M	3	14	Masculino	1966-10-10					6	.	HOMICIDIO	2	3	TRES LAGOAS	MS	4		1	6 SERIE	1	1200	2	70	166	No	Yes	10	20		No	No	No	No	No	No	No	No	No
2013-01-15	(3) Tres lagoas	M	3	20	Masculino	1990-12-04					4	.	ASSALTO	2	4	PEREIRA BARRETO	SP	4		4	8 SERIE	2		3	73	170	Yes	Yes	11	20		Yes	Yes	Yes	No	No	No	No	No	No	1-2 vezes na semana	1-2 vezes na semana	Menos de uma vez na semana
2013-01-15	(3) Tres lagoas	M	3	23	Masculino	1980-09-01					45	156	TRAFICO	Yes	4	TRES LAGOAS	MS	4		1	6 SERIE	1	1600	3	72	169	No	No			No	No	No	Yes	No	No	No	No	No	No			Menos de uma vez na semana
2013-01-15	(3) Tres lagoas	M	2	17	Masculino	1986-08-22					29	121	TRAFICO	2	5	QUEDAS DO IGUACU	PR	1		1	2 EM	1	1200	4	70	164	No	No			Yes	No	No	No	No	No	No	No	No	No
2013-01-15	(3) Tres lagoas	F	3	1	Feminino	1994-05-15					4	.	TRAFICO, PORTE DE ARMA	2	6	NAVIRAI	MS	4		4	1 EM	1	900	2	46	152	No	Yes	14	12		Yes	No	No	No	No	No	No	No	No	+ de 3 vezes na semana
2013-01-15	(3) Tres lagoas	F	1	3	Feminino	1976-06-08					8	108	TRAFICO	Yes	6	AQUIDAUANA	MS	2		2	4 SERIE	1	600	2	75	175	No	No			No	No	No	No	No	No	No	No	No	No
2013-01-15	(3) Tres lagoas	F	1	2	Feminino	1986-04-18					9	.	TRAFICO	2	11	COCHABAMBA	BOLIVIA	4		3	3 EM	1	665	4	52	145	No	No			Yes	Yes	No	No	No	No	No	No	No	No	1-2 vezes na semana
2013-01-15	(3) Tres lagoas	F	2	1	Feminino	1978-05-11					7	120	TRAFICO	Yes	5	TRES LAGOAS	MS	4		1	6 SERIE	1	4000	7	70	152	No	No			No	Yes	No	No	No	No	No	No	No	No	1-2 vezes na semana
2013-01-15	(3) Tres lagoas	F	1	1	Feminino	1986-06-25					6	.	TRAFICO DE DROGAS	2	5	PARANAIBA	MS	1		4	5 SERIE	2	600	11	76	165	No	No			Yes	No	No	No	No	No	No	No	No	No
2013-01-15	(3) Tres lagoas	F	1	3	Feminino	1971-02-17					24	84	TRAFICO	Yes	6	TRES LAGOAS	MS	4		3	2 SERIE	1	300	1	77	160	Yes	Yes	12	20		No	No	No	No	No	No	No	No	No
2013-01-15	(3) Tres lagoas	F	2	2	Feminino	1991-10-05					3	.	155 - ROUBO	Yes	3	IVIEMA	MS	4		1	3 SERIE	2	1000		56	156	Yes	Yes	9	20		Yes	Yes	Yes	Yes	No	Yes	Yes	Yes	Yes	Todos os dias	Todos os dias	Todos os dias	Todos os dias		Todos os dias	Todos os dias	Todos os dias	Menos de uma vez na semana
2013-01-15	(3) Tres lagoas	F	3	2	Feminino	1985-11-10					1	.	TRAFICO	Yes	6	BRASILEIRA	PR	1		1	5 SERIE	1	.		78	172	No	Yes	17	10		No	No	No	No	No	No	No	No	No
2013-01-15	(3) Tres lagoas	M	2	16	Masculino	1989-12-20					19	72	TRAFICO	Yes	4	TRES LAGOAS	MS	1		3	3 EM	2		00	88	170	No	No			No	Yes	No	No	No	No	No	No	No	No	Menos de uma vez na semana
2013-01-15	(3) Tres lagoas	M	2	5	Masculino	1980-02-24					78	312	ASSALTO, TRAFICO	Yes	4	AVARE	SP	1		1	3 SERIE	1	600	4	59		No	Yes	16	30		Yes	No	No	No	No	No	No	No	No	Menos de uma vez na semana
2013-01-15	(3) Tres lagoas	M	2	3	Masculino	1978-10-10					58	625	121 HOMICIDIO, 129 TENTATIVA DE HOMICIDIO, ASSALTO	2	4	TRES LAGOAS	MS	2		4	8 SERIE	1	3200	6	64	178	No	No			No	Yes	No	No	No	No	No	No	No	No	1-2 vezes na semana
2013-01-15	(3) Tres lagoas	M	2	6	Masculino	1977-12-21					14	120	TRAFICO	2	4	TRES LAGOAS	MS	1		1	3 EM	1	2000	2	60	165	No	Yes	17	10		Yes	Yes	Yes	No	No	No	No	No	No	Menos de uma vez na semana	1-2 vezes na semana	1-2 vezes na semana
2013-01-15	(3) Tres lagoas	M	3	22	Masculino	1980-06-30	2012-07-27	Saída para comunidade	2013-03-15		9	324	ASSALTO	Yes	4	TRES LAGOAS	MS	4		4	2	2		0	67	167	Yes	No			Yes	Yes	Yes	Yes	No	No	No	No	No	No	Todos os dias	Todos os dias	1-2 vezes na semana
2013-01-15	(3) Tres lagoas	M	3	17	Masculino	1993-06-30					10	.	HOMICIDIO	2	3	SAO PAULO	SP	2		1	8 SERIE	1	1200	1	54	165	No	No			Yes	Yes	No	No	No	No	No	No	No	No	Todos os dias
2013-01-15	(3) Tres lagoas	M	3	12	Masculino	1981-01-13	2013-07-16	Saída para comunidade	2014-11-07		72	92	TRAFICO	Yes	4	ARACATUBA	SP	4		4	7 SERIE	1	1200	2	69	170	No	No			Yes	No	Yes	Yes	No	No	No	No	Yes	No		Todos os dias	+ de 3 vezes na semana					+ de 3 vezes na semana
2013-01-15	(3) Tres lagoas	M	3	10	Masculino	1968-08-13					14	48	FURTO	Yes	3	SAO PAULO	SP	1		3	8 SERIE	1	600	0		177	No	Yes	12	40		No	No	No	No	No	No	No	No	No
2013-01-15	(3) Tres lagoas	F	1	3	Feminino	1965-08-23					8	80	TRAFICO	Yes	6	PONTA PORA	MS	1		2	2 SERIE	1	3000	11	65	155	Yes	No			No	No	No	No	No	No	No	No	No	No
2013-01-15	(3) Tres lagoas	F	1	2	Feminino	1994-01-31					4	.	TRAFICO DE DROGA	2	11	MARILENA	PR	4		1	7 SERIE	1	600	2	50	165	No	Yes	11	20		Yes	No	Yes	No	No	No	No	No	No	+ de 3 vezes na semana		1-2 vezes na semana
2013-01-15	(3) Tres lagoas	F	1	2	Feminino	1978-08-10					8	.	TRAFICO	2	11	BRASILEIRA	MS	4		4	3 EM	1	800	3	70	158	No	Yes	16	30		No	No	No	No	No	No	No	No	No
2013-01-15	(3) Tres lagoas	F	1	5	Feminino	1963-10-14					4	156	HOMICIDIO	Yes	5	BRASILEIRA	MS	1		4	1 EM	1	4068	6	65	167	Yes	Yes	9	40		Yes	No	No	No	No	No	No	No	No	Todos os dias
2013-01-15	(3) Tres lagoas	F	1	2	Feminino	1977-05-26					8	92	TRAFICO	Yes	12	PONTA PORA	MS	1		4	1 EM	1	900	2	65	165	Yes	No			Yes	No	No	No	No	No	No	No	No	No
2013-01-15	(3) Tres lagoas	F	3	4	Feminino	1982-02-03					1	40	TRAFICO DE DROGAS	2	6	FLORIANOPOLIS	SC	1		1	2 EM	1	1000	0	53	154	Yes	Yes	25	20		Yes	Yes	Yes	No	No	No	No	No	No	Menos de uma vez na semana	Todos os dias	1-2 vezes na semana
2013-01-15	(3) Tres lagoas	F	1	1	Feminino	1988-02-15					17	.	TRAFICO DE DROGAS	2	6	IVAILANDIA	PR	4		4	6 SERIE	1	700	4	84	165	No	No			Yes	No	No	No	No	No	No	No	No	No
2013-01-15	(3) Tres lagoas	M	3	17	Masculino	1991-12-02					4	64	ASSALTO	2		SANTA BARBARA DO OESTE	SP	4		4	8	1	3500	04	62		No	Yes	13	20		Yes	No	Yes	No	No	No	No	No	No	Todos os dias		1-2 vezes na semana
2013-01-15	(3) Tres lagoas	M	3	20	Masculino	1980-12-15					12	240		Yes		ARACATUBA	SP	4		3	5	1	2000	04	65	170	Yes	No			No	No	No	Yes	No	No	No	No	Yes	No			Todos os dias					+ de 3 vezes na semana
2013-01-15	(3) Tres lagoas	M	2	13	Masculino	1978-01-29					36	204	121 HOMICIDIO	2		JUAZEIRO DO NORTE	CE	4		4	5	1	800	01	58	163	No	No			Yes	No	No	No	No	No	No	No	No	No
2013-01-15	(3) Tres lagoas	M	2	14	Masculino	1990-01-13					27	60	TRAFICO DE DROGAS ASSALTO ASSOCIACAO AO TRAFICO	Yes	6	3 LAGOAS	MS	1		4	8	1	650	02	57	178	No	No			No	No	No	No	No	No	No	No	No	No
2013-01-15	(3) Tres lagoas	M	2	1	Masculino	1983-10-13						91	ARTIGO 33	Yes	4	VALINHOS	SP	4		1	8 SERIE	1	5000	3	69	163	No	No			No	Yes	Yes	No	No	No	No	No	Yes	No	Menos de uma vez na semana	Todos os dias						Menos de uma vez na semana
2013-01-15	(3) Tres lagoas	M	3	23	Masculino	1962-03-26					36	40	ESTELIONATO	Yes	4	PEREIRA BARRETO	SP	4		1	4 SERIE	1	1500	4	87	160	No	No			Yes	No	No	No	No	No	No	No	No	No
2013-01-15	(3) Tres lagoas	M	2	7	Masculino	1973-09-02					126	252	ASSALTO A MAO ARMADA	Yes	5	PONTA PORA	MS	4		1	8 SERIE	1		3	74	187	No	Yes	18	10		No	Yes	Yes	No	No	No	No	No	No		Todos os dias	Menos de uma vez na semana
2013-01-15	(3) Tres lagoas	M	2	7	Masculino	1978-11-14					11	196	RECEPTACAO DE GADO ROUBADO	2	4	TRES LAGOAS	MS	1		4	SUPERIOR COMPLETO	1	4000	0	73	174	No	No			No	No	No	No	No	No	No	No	No	No
2013-01-15	(3) Tres lagoas	FEMININO	2	1	Feminino	1985-12-18					2	.	TRAFICO	Yes	6	RIO VERDE	MS	1		3	2 SERIE	2	1000	3	62		No	Yes	11	20		Yes	No	Yes	No	No	No	No	No	No	1-2 vezes na semana		1-2 vezes na semana
2013-01-15	(3) Tres lagoas	F	3	2	Feminino	1979-10-29					1	.	TRAFICO DE DROGAS	2	6	PRESIDENTE EPITACIO	SP	4		1	5 SERIE	1	1500	4	87	154	No	No			Yes	Yes	Yes	Yes	No	No	No	No	No	No	+ de 3 vezes na semana	+ de 3 vezes na semana	+ de 3 vezes na semana
2013-01-15	(3) Tres lagoas	F	1	2	Feminino	1988-01-19					20	67	TRAFICO DE DROGAS	2	12	PARANAIBA	MS	4		1	1 EM	1	900	1	67	162	No	No			No	No	No	No	No	No	No	No	No	No
2013-01-15	(3) Tres lagoas	F	3	4	Feminino	1991-04-27					6	.	TRAFICO	2	6	TRES LAGOAS	MS	4		1	6 SERIE	2	600	1	65	160	No	Yes	12	10		No	Yes	No	Yes	No	No	Yes	No	No		Todos os dias		Todos os dias			Todos os dias
	(3) Tres lagoas	F	4	2	Feminino	1987-10-10					1	.	TRAFICO DE DROGAS	2	7	CAARAPO	MS	4		4	9 SERIE	1	600	3	70	173	No	No			No	No	No	No	No	No	No	No	No	No
2013-01-15	(3) Tres lagoas	F	1	3	Feminino	1993-07-18					2	.	TRAFICO	2	5	PARIQUERA ACU	SP	4		4	1 EM	1	3000	4	50	160	No	Yes	15	3		Yes	Yes	Yes	No	No	No	No	Yes	No	+ de 3 vezes na semana	+ de 3 vezes na semana	+ de 3 vezes na semana					1-2 vezes na semana
	(3) Tres lagoas	F	3	1	Feminino	1976-08-09					2	.	TRAFICO	2	6	ARAL MOREIRA	MS	1		4	6 SERIE	1	600	4	65	160	No	Yes	28	20		Yes	No	No	Yes	No	No	No	No	No	Todos os dias			Todos os dias
2013-01-15	(3) Tres lagoas	F	2	1	Feminino	1984-03-12					7	.	157 - ROUBO	Yes	4	TRES LAGOAS	MS	3		1	ENSINO SUPERIOR COMPLETO	1	2500	4	76	156	No	Yes	13	20		Yes	No	No	No	No	No	No	No	No	1-2 vezes na semana
2013-01-15	(3) Tres lagoas	4	1	2	Feminino	1975-09-30					13	21	Tr�fico de drogas	2	12	Luiziana	PR	3		3	6 SERIE	sim	800,00	2	70,0	1,65	No	Yes	11	10		No	No	No	No	No	No	No	No	No
2013-01-15	(3) Tres lagoas	F	4	4	Feminino	1994-11-21					1	.	TRAFICO	2	6	NOVA ANDRADINA	MS	3		4	7 SERIE	2	1000	4	43	160	Yes	No			No	No	No	No	No	No	No	No	No	No
	(3) Tres lagoas	F	3	1	Feminino	1986-09-02					1	.	TRAFICO DE DROGAS	2	6	PRIMAVERA	SP	4		3	4 SERIE	1	750	6	90	155	No	Yes	17	20		No	Yes	Yes	No	No	No	No	No	No		+ de 3 vezes na semana	1-2 vezes na semana
2013-01-15	(3) Tres lagoas	F	3	3	Feminino	1986-09-20					9	64	TRAFICO DE DROGAS	2	6	TRES LAGOAS	MS	2		4	7 SERIE	2	.	8	72	167	Yes	Yes	12	40		No	No	No	No	No	No	No	No	No
2013-08-23	(3) Tres lagoas	F	4	3	Feminino	1982-03-09					9	100	TRAFICO DE DROGAS	Yes	5	TRES LAGOAS	MS	4		1	4 SERIE	2	.	5	67	165	No	Yes	11	20		Yes	Yes	Yes	Yes	No	No	Yes	Yes	No	Todos os dias	Todos os dias	Menos de uma vez na semana	Todos os dias			Todos os dias	Todos os dias
	(3) Tres lagoas	F	4	4	Feminino	1992-07-24					2	.	TRAFICO	2	6	LINS	SP	4		4	3 EM	1	1500	5	51	154	No	No			Yes	Yes	Yes	Yes	No	No	No	No	Yes	No	Todos os dias	Todos os dias	+ de 3 vezes na semana					1-2 vezes na semana
2013-01-15	(3) Tres lagoas	F	4	3	Feminino	1963-12-21					9	162	HOMICIDIO	2	5	BRASILEIRA	SP	1		4	3 SERIE	1	2000	1	80	156	Yes	Yes	17	20		No	No	No	No	No	No	No	No	No
2013-01-15	(3) Tres lagoas	F	4	1	Feminino	1977-08-09					5	252	TRAFICO	Yes	6	CURITIBA	PR	1		3	3 EM	1	600	4	90	170	No	No			No	No	No	No	No	No	No	No	No	No
	(3) Tres lagoas	Feminino	2	1	Feminino	1992-03-29					2	.	TRAFICO	2		CASSILANDIA	MS	4		4	6 SERIE	2	600	4	60	160	No	Yes	16	7		Yes	Yes	Yes	Yes	No	No	No	No	No	Todos os dias	Todos os dias	Todos os dias	Todos os dias
2013-01-15	(3) Tres lagoas	F	4	1	Feminino	1990-02-09					34	196	ASSALTO	2	6	DOURADOS	MS	1		1	4 SERIE	2	.	5			No	Yes	NAO SABE	7		No	No	No	No	No	No	No	No	No
2013-01-15	(3) Tres lagoas	F	4	1	Feminino	1976-12-23					5	.	TRAFICO DE DROGAS	Yes	6	CAMPO GRANDE	MS	4		4	8 SERIE	1	1200	4	55	165	No	Yes	16	10		No	No	No	No	No	No	No	No	No
	(3) Tres lagoas	F	3	1	Feminino	1991-03-15					2	12	TRAFICO	2	6	FORMOSO DO ARAGUAIA	TO	4		4	8 SERIE	1	800	5	50	162	No	No			No	No	No	No	No	No	No	No	No	No
2013-01-15	(3) Tres lagoas	F	4	2	Feminino	1963-12-13					2	16	CORRUPCAO DE MENOR	Yes	7	MIRACOLANDIA	SP	4		3	4 SERIE	1	1500	4	57	163	Yes	Yes	18	20		No	No	No	No	No	No	No	No	No
2013-01-15	(3) Tres lagoas	F	4	2	Feminino	1969-04-09					16	72	TRAFICO DE DROGAS	Yes	7	PARANAIBA	MS	1		3	5 SERIE	1	1600	5	82	155	Yes	Yes	21	40		No	No	No	No	No	No	No	No	No
2013-01-15	(3) Tres lagoas	F	4	2	Feminino	1990-01-10					5	.	ROUBO A MAO ARMADA E HOMICIDIO	Yes	7	BRASILEIRA	MS	1		1	8 SERIE	1	3800	9		160	No	Yes	17	20		No	No	No	No	No	No	No	No	No
2013-01-15	(3) Tres lagoas	F	4	3	Feminino	1992-08-18					2	.	TRAFICO BAIXA PORTARIA	2	5	BRASILEIRA	SP	4		1	8 SERIE	1	250			156	No	Yes	13	20		No	Yes	No	No	No	No	No	Yes	No		Todos os dias						Todos os dias
2013-01-15	(3) Tres lagoas	F	3	4	Feminino	1989-01-25					5	.	TRAFICO	2		NOVA ANDRADINA	MS	1		1	3 EM	1	1800	5	53	156	Yes	Yes	20	30		Yes	Yes	Yes	No	No	No	No	No	No	1-2 vezes na semana	Menos de uma vez na semana	1-2 vezes na semana
	(3) Tres lagoas	F	3	2	Feminino	1991-05-02					4	.	TRAFICO DE DROGAS	2	6	NAVIRAI	MS	4		1	1 EM	1	1500	2	50	152	No	No			No	Yes	No	No	No	No	No	No	No	No	Todos os dias
2013-01-15	(3) Tres lagoas	F	3	3	Feminino	1972-08-03					1	.	TRAFICO	Yes	6	BRASILEIRA	MS	4		4	2 SERIE	2	1200	4		153	Yes	No			Yes	No	Yes	No	No	No	No	No	No	No		Todos os dias
	(3) Tres lagoas	F	2	1	Feminino	1984-04-27					7	.	ASSALTO E SEQUESTRO	2	5	PRESIDENTE EPITACIO	SP	1		4	3 EM	1	1200	1	75	169	No	Yes	14	20		Yes	Yes	Yes	No	No	No	No	No	No	+ de 3 vezes na semana	Todos os dias	Menos de uma vez na semana
2013-01-15	(3) Tres lagoas	F	4	3	Feminino	1991-08-27					8	70	TRAFICO	Yes	5	TRES LAGOAS	MS	4		4	6 SERIE	1	1200	1	53	150	Yes	Yes	12	30		Yes	Yes	Yes	No	No	No	No	No	No	Todos os dias	Todos os dias	+ de 3 vezes na semana
2013-01-15	(3) Tres lagoas	F	3	2	Feminino	1983-12-28					5	24	ROUBO	Yes	6	TRES LAGOAS	MS	4		1	SEM ESCOLARIDADE	2	600	1	80	159	No	Yes	7	10		No	Yes	Yes	Yes	No	No	Yes	No	No		Todos os dias	Todos os dias	Todos os dias			Todos os dias
2013-01-15	(3) Tres lagoas	F	4	4	Feminino	1988-06-27					7	50	TRAFICO	Yes	6	BRASILEIRA	BH	1		4	7 SERIE	2	3000	8	75	170	Yes	Yes	12	10		No	Yes	No	No	No	No	No	Yes	No		Todos os dias						Todos os dias
2013-01-15	(3) Tres lagoas	F	1	3	Feminino	1961-08-24					16	60	TRAFICO	Yes	6	BRASILEIRA	SP	1		3	8 SERIE	1	.		58	168	Yes	No			Yes	No	No	No	No	No	No	No	No	No
2013-01-15	(3) Tres lagoas	F	1	4	Feminino	1979-07-22					3	70	TRAFICO	Yes	5	BRASILEIRA	MT	1		4	5 SERIE	1	800	3	62	168	Yes	Yes	15	20		Yes	Yes	No	No	No	No	No	No	No	1-2 vezes na semana	Todos os dias
2013-01-15	(3) Tres lagoas	F	4	2	Feminino	1964-10-14					8	.	TRAFICO	2	7	BRASILEIRA	MG	4		1	5 SERIE	1	1500	1	59	154	Yes	No			No	No	No	No	No	No	No	No	No	No
2013-01-15	(3) Tres lagoas	F	3	4	Feminino	1973-12-20					2	60	QUEBRA DE SEMI-ABERTO	2	6	BRASILEIRA	SP	1		4	2 EM	1	1200	4	62	166	Yes	Yes	15	40		Yes	No	No	No	No	No	No	No	No	1-2 vezes na semana
2013-01-15	(3) Tres lagoas	F	3	2	Feminino	1992-04-08					6	48	TRAFICO	2	7	BRASILEIRA	MG	4		4	8 SERIE	2	1500	5	63	163	No	No			No	No	No	No	No	No	No	No	No	No
2013-01-15	(3) Tres lagoas	F	2	2	Feminino	1987-12-11					16	.	TRAFICO	2	11	BOLIVIANA	SANTA CRUZ	1		4	3 EM	1	600		65	160	No	No			No	No	No	No	No	No	No	No	No	No
2013-01-15	(3) Tres lagoas	F	1	2	Feminino	1990-07-02					1	.	TRAFICO	2	11	BRASILEIRA	SP	1		4	9 SERIE	1	600		58	167	No	Yes	17	8		Yes	No	No	No	No	No	No	No	No	Menos de uma vez na semana
2013-01-15	(3) Tres lagoas	F	1	3	Feminino	1988-08-03					1	144	TRAFICO E FORMACAO DE QUADRILHA	Yes	6	BRASILEIRA	MS	4		4	9 SERIE	1	800	2	50	160	Yes	Yes	10	20		No	No	No	No	No	No	No	No	No
2013-01-15	(3) Tres lagoas	F	1	4	Feminino	1987-11-09					4	.	TRAFICO	2	5	CAMPO GRANDE	MS	4		1	9 SERIE	1	850	1	60	160	No	Yes	15	20		No	Yes	Yes	No	No	No	No	Yes	No		Todos os dias	1-2 vezes na semana					Todos os dias
	(3) Tres lagoas	F	4	4	Feminino	1988-09-02					2	.	TRAFICO, DEPRECIACAO DE PATRIMONIO PUBLICO	2	6	AGUA CLARA	MS	1		1	7 SERIE	2		1	56	159	Yes	No			No	No	Yes	Yes	No	No	No	No	No	No		Todos os dias	1-2 vezes na semana
2013-01-15	(3) Tres lagoas	F	2	1	Feminino	1992-05-02					4	.	TRAFICO	2	5	PARANAIBA	MS	4		1	3 EM	1	1500	1	62	165	No	No			Yes	Yes	No	No	No	No	No	No	No	No	1-2 vezes na semana
2013-01-15	(3) Tres lagoas	F	3	1	Feminino	1970-01-05					3	.	TRAFICO	2	6	CAMPO GRANDE	MS	4		3	8 SERIE	2	600	1	89	158	Yes	No			Yes	No	No	No	No	No	No	No	No	No
2013-01-15	(3) Tres lagoas	F	1	2	Feminino	1966-09-27					24	72	TRAFICO	Yes	11	CASSILANDIA	MS	4		1	2 SERIE	1	600	4	73	150	No	No			No	No	No	No	No	No	No	No	No	No
2013-01-15	(3) Tres lagoas	F	4	3	Feminino	1964-03-24					15	108	TRAFICO	2	5	CORUMBA	MS	5	NAO SABE	4	5 SERIE	1	1800	6		162	No	Yes	12	10		No	No	No	No	No	No	No	No	No
2013-01-15	(3) Tres lagoas	F	3	2	Feminino	1967-09-05					8	300	ALICIAMENTO DE MENOR	2	6	SANTA RITA DO PARDO	MS	4		3	2 SERIE	1	4000	8	98	165	No	Yes	15	3		No	No	No	No	No	No	No	No	No
	(3) Tres lagoas	F	1	1	Feminino	1949-07-26					16	.	TRAFICO DE DROGAS	Yes	5	MARACAJU	MS	1		2	2 SERIE	2	650	1	65	145	Yes	No			No	No	No	No	No	No	No	No	No	No
2013-01-15	(3) Tres lagoas	F	4	1	Feminino	1994-03-19					3	.	TRAFICO DE DROGAS, ASSOCIACAO AO TRAFICO E CORRUPCAO DE MENOR	2	6	NHANDEARA	SP	4		1	6 SERIE	1	2640	1		165	Yes	No			Yes	Yes	Yes	Yes	No	No	No	No	No	No	+ de 3 vezes na semana	Menos de uma vez na semana	1-2 vezes na semana
2013-01-15	(3) Tres lagoas	F	4	2	Feminino	1979-04-04					12	120	TRAFICO DE DROGAS	Yes	7	ITURAMA	MG	4		1	5 SERIE	1	1200	2	44	145	Yes	Yes	38	40		No	No	No	No	No	No	No	No	No
2013-01-15	(3) Tres lagoas	F	3	4	Feminino	1974-01-26					7	.	TRAFICO DE DROGAS	2	6	PIRANDOPOLIS	SP	1		1	5 SERIE	1	1200	1	75	155	No	Yes	13	40		No	No	No	No	No	No	No	No	No
2013-01-15	(3) Tres lagoas	F	3	2	Feminino	1991-12-19					3	.	TRAFICO DE DROGAS	2	6	IVINHEMA	MS	4		4	6 SERIE	1	1800	2	85	162	No	No			Yes	Yes	No	Yes	No	No	No	No	No	No	Todos os dias		Todos os dias
2013-01-15	(3) Tres lagoas	F	3	1	Feminino	1977-04-06					2	.	TRAFICO DE DROGAS	2	6	SAO PAULO	SP	4		1	4 SERIE	1	1000	3	78	165	No	No			No	Yes	No	No	No	No	No	No	No	No	Menos de uma vez na semana
2013-01-15	(3) Tres lagoas	F	1	4	Feminino	1993-06-23					3	.	TRAFICO DE DROGAS	2	5	PENAPOLIS	SP	1		4	1 EM	1	2000	5	74	163	No	Yes	17	20		No	No	Yes	No	No	No	No	No	No			+ de 3 vezes na semana
2013-01-15	(3) Tres lagoas	F	4	1	Feminino	1980-06-19					5	.	TRAFICO DE DROGAS	2	6	RIBAS DO RIO PARDO	MS	4		4	8 SERIE	1	850	4	80		No	No			Yes	Yes	No	No	No	No	No	No	No	No	1-2 vezes na semana
2013-01-15	(3) Tres lagoas	F	3	4	Feminino	1973-02-18					9	.	TRAFICO DE DROGAS	Yes	6	COCHABAMBA	BOLIVIA	4		1	SEM ESCOLARIDADE	1	8000	18	65	170	Yes	No			No	No	No	No	No	No	No	No	No	No
2013-01-15	(3) Tres lagoas	F	4	4	Feminino	1970-12-20					8	.	33 - TRAFICO	2	6	SOLIDADE	RS	1		3	1 SERIE	1	1500	7	75	166	Yes	No			No	No	No	No	No	No	No	No	No	No
	(3) Tres lagoas	F	4	4	Feminino	1993-10-20					6	.	TRAFICO	2	6	SANTA FE DO SUL	SP	4		4	7 SERIE	2	678	5	51	165	No	No			Yes	Yes	Yes	No	No	No	No	No	No	No	Menos de uma vez na semana	1-2 vezes na semana
2013-01-15	(3) Tres lagoas	F	1	4	Feminino	1980-12-30					8	72	121 - HOMICIDIO	2	5	BRASILANDIA	MS	4		4	1 SERIE	1	1000	3	64	150	No	Yes	12	3		Yes	No	No	No	No	No	No	No	No	1-2 vezes na semana
	(3) Tres lagoas	F	4	1	Feminino	1982-04-25					2	240	LATROCINIO	2	6	PRESIDENTE VENCESLAU	SP	1		4	7 SERIE	2	1500	6	58	159	Yes	Yes	13	40		No	No	No	No	No	No	No	No	No
2013-01-15	(3) Tres lagoas	F	1	2	Feminino	1968-08-29					19	72	TRAFICO	Yes	13	JUNDIAI DO SUL	PR	4		1	8 SERIE	1	800	6	58	165	Yes	Yes	17	30		No	No	No	No	No	No	No	No	No
	(3) Tres lagoas	F	1	2	Feminino	1988-10-10					2	.	TRAFICO	2	12	GOIANIA	GO	4		1	1 EM	1	1800	4	63	165	No	No			Yes	Yes	Yes	No	No	No	No	No	No	No	Menos de uma vez na semana	Menos de uma vez na semana
	(3) Tres lagoas	F	1	4	Feminino	1987-12-11					1	.	ESTUPRO	2		AMAMBAI	MS	1		2	9 SERIE	1	1200	3	79	154	No	No			No	Yes	No	No	No	No	No	No	No	No	Menos de uma vez na semana
2013-01-21	(5) Ponta Pora	M	2	2	Masculino	1963-07-12					32	130	ESCUTA TELEF�NICA	Yes	4	FLORIDA PAULISTA	SP	1		3	7 EF	1	5000	5	80	162	Yes	No			Yes	No	No	No	No	No	No	No	No	No
2013-01-21	(5) Ponta Pora	M	B1	2	Masculino	1975-07-22					5	7	TRAFICO	2	21	CHOPINZINHO	PR	4		1	6 SERIE	1	800	3	95	180	No	No			No	Yes	No	No	No	No	No	No	No	No	1-2 vezes na semana
2013-01-21	(5) Ponta Pora	M	C1	1	Masculino	1975-08-24					7	.	INVESTIGACAO	2	14	PEROLA DO OESTE	PR	1		1	7	1	5000	4	75	167	Yes	No			No	Yes	No	No	No	No	No	No	No	No	1-2 vezes na semana
2013-01-21	(5) Ponta Pora	M	2	6	Masculino	1966-05-21					17	84	TRAFICO	2	4	RIBEIRAO PRETO	SP	2		1	SUPERIOR INCOMPLETO	1	3000	4	107	165	No	Yes	22	15		No	No	No	No	No	No	No	No	No
2013-01-21	(5) Ponta Pora	M	B1	2	Masculino	1963-01-08					21	.	TRAFICO	2	21	SANTA HELENA	PR	4		1	2EM	1	3500	4	83	173	Yes	No			No	No	No	No	No	No	No	No	No	No
2013-01-21	(5) Ponta Pora	M	C2	4	Masculino	1991-01-20					24	75	TRAFICO	2	4	AVARE	SP	4		4	3EM	1	1000	4	84	185	No	No			Yes	Yes	Yes	Yes	No	No	No	No	Yes	No	1-2 vezes na semana	+ de 3 vezes na semana	1-2 vezes na semana					Menos de uma vez na semana
2013-01-21	(5) Ponta Pora	M	B2	3	Masculino	1966-11-25					12	66	TRAFICO	2	17	FRANCISCO BELTRAO	PR	1		1	8EF	1	2000	5	82	170	No	No			No	Yes	No	No	No	No	No	No	No	No	1-2 vezes na semana
2013-01-21	(5) Ponta Pora	M	B1	1	Masculino	1976-06-16					5	52	TRAFICO	2	19	PEDRO LEOPOLDO	MG	4		1	1ANO	1	1455	4	90	180	No	Yes	17	20		Yes	No	No	No	No	No	No	No	No	1-2 vezes na semana
2013-01-21	(5) Ponta Pora	M	C2	4	Masculino	1986-09-28					16	60	TRAFICO	2	4	PONTA PORA	MS	4		3	6EF	1	600	2	78	165	No	No				Yes	Yes	No	No	No	No	No	No	No	Todos os dias	1-2 vezes na semana
2013-01-21	(5) Ponta Pora	M	B2	2	Masculino	1985-11-07					17	76	TRAFICO	2	18	SALINAS	MG	4		4	2EM	1	1000	1	78	179	No	Yes	13	20		No	No	No	No	No	No	No	No	No
2013-01-21	(5) Ponta Pora	M	C1	1	Masculino	1989-10-12					10	.	TRAFICO	2	18	AMAMBAI	MS	4		4	SUPERIOR INCOMPLETO	1	1190	1	80	175	No	No			Yes	No	No	No	No	No	No	No	No	No
2013-01-21	(5) Ponta Pora	M	C2	5	Masculino	1985-05-30					40	133	TRAFICO	2	5	DOURADOS	MS	1		4	EM COMPLETO	1	3000	5	76	175	No	No			Yes	No	No	No	No	No	No	No	No	No
2013-01-21	(5) Ponta Pora	M	C1	1	Masculino	1983-01-26					9	.	TRAFICO	2	13	AMERICANA	SP	1		4	EM COMPLETO	1	6000	3	85	183	No	No			No	Yes	No	No	No	No	No	No	No	No	Menos de uma vez na semana
2013-01-21	(5) Ponta Pora	M	B1	1	Masculino	1973-10-12					22	62	TRAFICO	Yes	20	PEDRO ANTONIO JOAO	MS	4		1	NAO ALFABETIZADO	1	500	5	82	186	No	Yes	17	20		No	No	No	No	No	No	No	No	No
2013-01-21	(5) Ponta Pora	M	B1	2	Masculino	1983-05-29					7	.	TRAFICO	Yes	20	PONTA PORA	MS	4		4	2ANO	1	1500	6	76	177	No	No			No	Yes	No	Yes	No	No	No	No	No	No	Todos os dias		1-2 vezes na semana
2013-01-21	(5) Ponta Pora	M	B1	2	Masculino	1982-10-08					9	.	TRAFICO	Yes	20	PONTA PORA	MS	4		1	EF COMPLETO	1	1200	3	69	167	No	No				Yes	No	No	No	No	No	No	No	No	1-2 vezes na semana
2013-01-21	(5) Ponta Pora	M	B1	2	Masculino	1973-07-24					5	.	TRAFICO	Yes	20	CHAPADAO DO SUL	MS	4		4	5ANO	1	3500	7	91	178	No	No			No	No	No	No	No	No	No	No	No	No
2013-01-21	(5) Ponta Pora	M	C1	1	Masculino	1982-10-10					24	81	TRAFICO	2	13	TUPI PAULISTA	MS	1		1	8ANO	1	1800	3	68	165	No	Yes	14	20		No	No	No	No	No	No	No	No	No
2013-01-21	(5) Ponta Pora	M	C2	3	Masculino	1985-07-06					23	75	TRAFICO	2	4	DOURADOS	MS	4		1	8ANO	1	1000	1	71	170	No	No			No	No	No	No	No	No	No	No	No	No
2013-01-21	(5) Ponta Pora	M	C2	1	Masculino	1965-11-24					14	120	TRAFICO	2	3	PONTA PORA	MS	4		1	ANALFABETO	1	800	1	94	185	No	No			No	No	No	No	No	No	No	No	No	No
2013-01-21	(5) Ponta Pora	M	C1	3	Masculino	1967-04-16					19	81	TRAFICO	2	4	PONTA PORA	MS	4		1	2ANO	1	3000	2	80	165	Yes	Yes	12	20		No	No	No	No	No	No	No	No	No
2013-01-23	(5) Ponta Pora	M	C1	2	Masculino	1982-12-01					14	81	TRAFICO	2	4	PONTA PORA	MS	1		1	1 ANO DO ENSINO MEDIO	1	2000	4	96	172	No	No			No	No	No	No	No	No	No	No	No	No
2013-01-21	(5) Ponta Pora	M	B1	3	Masculino	1981-12-30					8		QUEBRA DE SEMI-ABERTO	Yes	18	PARANHOS	MS	1		4	NAO ALFABETIZADO	1	680	2	83		No	Yes	17	15		Yes	No	No	No	No	No	No	No	No	1-2 vezes na semana
2013-01-21	(5) Ponta Pora	M	C1	2	Masculino	1967-09-13					37	90	TRAFICO	Yes	4	ALTO PARAGUAI	MT	2		4	EF COMPLETO	1	600	8	63	173	Yes	No			Yes	No	No	No	No	No	No	No	No	No
	(5) Ponta Pora	M	C2	7	Masculino	1972-01-07					30	70	TRAFICO	Yes	4	FRANCISCO BELTRAO	PR	4		4	7 SERIE	1	2500	5	60	165	No	No			No	No	Yes	No	No	No	No	No	No	No		Todos os dias
2013-01-21	(5) Ponta Pora	M	B1	1	Masculino	1992-01-11					8	.	HOMICIDIO	2	19	ANTONIO JOAO	MS	1		4	6	1	4000	3	68	167	No	No			Yes	Yes	Yes	No	No	No	No	No	No	No	1-2 vezes na semana	Menos de uma vez na semana
2013-01-21	(5) Ponta Pora	M	B1	1	Masculino	1992-10-19					18	60	TRAFICO	2	19	PONTA PORA	MS	4		4	EF COMPLETO	1	2500	06	65	166	No	No			Yes	No	Yes	No	No	No	No	No	No	No		1-2 vezes na semana
2013-01-21	(5) Ponta Pora	M	B1	1	Masculino	1970-10-05					8	56	TRAFICO	2	19	SANTAREM	PA	4		3	2 SERIE	1	1500	1	79	160	Yes	No			No	No	No	No	No	No	No	No	No	No
2013-01-21	(5) Ponta Pora	M	B1	3	Masculino	1974-01-11					5	.	ARTIGO 33-TRAFICO DE DROGAS	2	19	CORONEL SAPUCAIA	MS	1		4	2 EM	1	2500	1	67	165	No	No			No	Yes	No	No	No	No	No	No	No	No	+ de 3 vezes na semana
2013-01-21	(5) Ponta Pora	M	C1	1	Masculino	1957-09-20					7	.	TRAFICO DE DROGAS	Yes	14	PALMITINHO	PE	1		4	4 SERIE	1	600	1	53	157	Yes	Yes	18	20		Yes	No	No	No	No	No	No	No	No	1-2 vezes na semana
2013-01-21	(5) Ponta Pora	M	C1	1	Masculino	1959-08-25					20	123	TRAFICO DE DROGAS	Yes	19	SAO PAULO CAPITAL	SP	4		3	3 EF	1	2000	4	55	161	No	Yes	8	20		No	No	No	No	No	No	No	No	No
2013-01-21	(5) Ponta Pora	M	C2	6	Masculino	1987-04-09					18	84	TRAFICO DE DROGAS	2	6	MOGIGUACU	SP	1		4	ENSINO SUPERIOR INCOMPLETO	2	2000	2	72	173	No	Yes	16	10		No	Yes	No	No	No	No	No	No	No		Todos os dias
2013-01-21	(5) Ponta Pora	M	B2	1	Masculino	1989-07-05					6	.	TRAFICO DE DROGAS	2	19	PONTA PORA	MS	4		4	1 EM	1	3000	5	83	164	No	No			No	Yes	No	No	No	No	No	No	No	No	+ de 3 vezes na semana
2013-01-21	(5) Ponta Pora	M	B1	2	Masculino	1980-09-28					12	93	180-RECEPTACAO	Yes	20	ITUVERAVA	SP	1		1	2 GRAU COMPLETO	1	2500	4	80	171	Yes	Yes	14	20		No	No	No	No	No	No	No	No	No
2013-01-21	(5) Ponta Pora	M	C2	1	Masculino	1958-07-28					36	81	ARTIGO 33- TRAFICO DE DROGAS	Yes	3	CASCAVEL	PR	1		3	6 SERIE	1	2000	1	95	185	No	No			No	No	No	No	No	No	No	No	No	No
2013-01-21	(5) Ponta Pora	M	C1	1	Masculino	1979-06-04					16	65	TRAFICO DE DROGAS	2	14	ARAL MOREIRA	MS	1		1	EM COMPLETO	1	1200	4	71	179	No	Yes	32	2		No	No	No	No	No	No	No	No	No
2013-01-21	(5) Ponta Pora	M	B2	2	Masculino	1986-03-02					9	.	TRAFICO DE DROGAS	2		PEDRO JUAN CABALLERO	PY	4		1	4 SERIE	1	1300	7			No	Yes	13	20		Yes	Yes	No	Yes	No	No	No	No	No	1-2 vezes na semana	+ de 3 vezes na semana		Todos os dias
2013-01-21	(5) Ponta Pora	M	B1	1	Masculino	1975-06-03					16	.	TRAFICO DE DROGAS	2	20	MARINGA	PR	1		3	7 SERIE	1	1800	5	72	168	No	No			No	No	No	No	No	No	No	No	No	No
2013-01-21	(5) Ponta Pora	M	C1	1	Masculino	1957-12-12					7	.	TRAFICO	2	12	JUNDIAI DO SUL	PR	1		1	4 serie	1	600	6		155	No	Yes	15	20		No	Yes	No	No	No	No	No	No	No		Todos os dias
2013-01-21	(5) Ponta Pora	M	B1	2	Masculino	1961-06-29					12	.	TRAFICO	Yes	20	NOVA LONDRINA	PR	1		1	8 SERIE	1	5000	4	80	160	No	No			No	No	No	No	No	No	No	No	No	No
2013-01-21	(5) Ponta Pora	M	B1	1	Masculino	1964-12-09					6	16	TRAFICO	Yes	19	PONTA PORA	MS	4		1	5 SERIE	1	1800	2	75	175	No	No			Yes	Yes	No	No	No	No	No	No	No	No	Todos os dias
2013-01-21	(5) Ponta Pora	M	C2	2	Masculino	1983-07-03					13	84	TRAFICO	2	4	PONTA PORA	MS	1		1	1 ANO EM	1	2000	2	105	180	No	No			No	No	No	No	No	No	No	No	No	No
2013-01-21	(5) Ponta Pora	M	A2	4	Masculino	1980-11-28					6	.	TRAFICO	2	19	PONTA PORA	MS	4		1	1 ANO EM	1	5000	3	68	173	No	Yes	14	13		Yes	No	No	No	No	No	No	No	No	+ de 3 vezes na semana
2013-01-21	(5) Ponta Pora	M	B1	4	Masculino	1979-05-31					6	.	TRAFICO	Yes	18	PONTA PORA	MS	1		4	3 EM	1	2000	2	94	175	No	Yes	13	5		Yes	Yes	Yes	No	No	No	No	No	No	+ de 3 vezes na semana	1-2 vezes na semana	+ de 3 vezes na semana
2013-01-21	(5) Ponta Pora	M	C2	1	Masculino	1976-05-21					30	78	TRAFICO	Yes	3	RIBEIRAO PRETO	SP	1		4	SUPERIOR INCOMPLETO	1	3000	3	116	178	No	No			No	No	No	No	No	No	No	No	No	No
2013-01-21	(5) Ponta Pora	M	C2	6	Masculino	1980-02-23					18	84	TRAFICO	2	5	JUTI	MS	1		1	EM COMPLETO	1	2000	3	71	172	No	No			No	No	No	No	No	No	No	No	No	No
2013-01-21	(5) Ponta Pora	M	C1	1	Masculino	1954-09-27					8	.	TRAFICO	Yes	13	RECIFE	PE	4		4	2 PRIMARIO	1	4000	1	86	168	No	No			No	Yes	No	No	No	No	No	No	No	No	Menos de uma vez na semana
2013-01-21	(5) Ponta Pora	M	C2	5	Masculino	1964-07-14					26	300	TRAFICO	2	5	INAJA	PR	1		1	2 GRAU COMPLETO	1	4000	4	115	176	No	No			No	No	No	No	No	No	No	No	No	No
2013-01-21	(5) Ponta Pora	M	C1	1	Masculino	1982-06-07					14	144	QUEBRA DE SEMI-ABERTO	Yes	16	PARANAIBA	MS	1		4	2 GRAU COMPLETO	1	.	4	67	168	No	Yes	26	40		Yes	No	Yes	No	No	No	No	No	No	Menos de uma vez na semana		1-2 vezes na semana
2013-01-21	(5) Ponta Pora	M	B1	2	Masculino	1983-10-17					16	65	TRAFICO	2	20	SALGUEIRO	PE	3		4	5 SERIE	1	1200	1	84	168	No	Yes	22	20		No	No	No	No	No	No	No	No	No
2013-01-21	(5) Ponta Pora	M	B2	2	Masculino	1973-08-10					9	13	QUEBRA DE SEMI-ABERTO	Yes	18	PONTA PORA	MS	4		1	3 SERIE	1	1200	4	61	170	No	Yes	13	20		No	No	No	No	No	No	No	No	No
2013-01-21	(5) Ponta Pora	M	B1	1	Masculino	1964-07-29					6	.	TRAFICO	2	19	AQUIDAUANA	MS	1		1	EM COMPLETO	1	2500	6	63	160	No	No			No	Yes	No	No	No	No	No	No	No	No	1-2 vezes na semana
2013-02-21	(5) Ponta Pora	M	C2	7	Masculino	1974-06-21					16	50	TRAFICO	2	4	PONTA PORA	MS	4		1	2 GRAU INCOMPLETO	1	2000	6	80	174	No	Yes	18	20		Yes	No	Yes	No	No	No	No	No	No	1-2 vezes na semana		Menos de uma vez na semana
2013-01-21	(5) Ponta Pora	M	C1	2	Masculino	1977-06-21					72	123	TRAFICO	Yes	4	PEDRO JUAN CABALLERO	PARAGUAI	1		1	4SERIE	1	.	5	72	169	No	No			No	No	No	No	No	No	No	No	No	No
2013-01-21	(5) Ponta Pora	M	C1	1	Masculino	1957-06-29					8	.	SUSPEITA DE TRAFICO	2	13	TERRA BOA	PR	4		1	1 SERIE	1	5000	4	96	180	No	No			No	No	No	No	No	No	No	No	No	No
2013-01-21	(5) Ponta Pora	M	C2	5	Masculino	1975-04-25					17	111	TRAFICO DE DROGAS	Yes	5	ANTONIO JOAO	MS	1		1	EM COMPLETO	1	1800	3	78	166	No	No			Yes	No	No	No	No	No	No	No	No	No
2013-01-21	(5) Ponta Pora	M	C2	6	Masculino	1956-09-24					19	67	TRAFICO	2	4	YUTY-PARAGUAI	PARAGUAI	1		4	6 SERIE	1	600	2	80	178	No	No			Yes	No	No	No	No	No	No	No	No	No
2013-01-21	(5) Ponta Pora	M	C2	3	Masculino	1971-08-13					18	81	TRAFICO	Yes	4	PLANALTINA	DF	4		4	5 SERIE	1	1200	7	84	175	No	Yes	15	20	Yes	No	No	No	No	No	No	No	No	No
2013-01-21	(5) Ponta Pora	M	C2	2	Masculino	1989-06-05					20	53	TRAFICO	2	4	AMAMBAI	MS	1		4	8 SERIE	1	2000	3	84	172	No	No			No	No	No	No	No	No	No	No	No	No
2013-01-21	(5) Ponta Pora	M	B1	1	Masculino	1980-07-03					12	59	ARTIGO 33	Yes	19	ITAQUIRAO	PY	4		4	2 SERIE	1	500	3	87		No	Yes	30	5-6		No	No	No	No	No	No	No	No	No
2013-01-21	(5) Ponta Pora	M	B1	1	Masculino	1988-02-03					33	56	FURTO E ESTELIONATO	Yes	19	PONTA PORA	MS	4		4	5	1	1300	5	58	160	Yes	Yes	10	40		Yes	No	No	No	No	No	No	No	No	Todos os dias
2013-01-21	(5) Ponta Pora	M	B1	1	Masculino	1987-05-13	2011-04-16	Transferência para outro presidio	2014-12-11	Presidio 11 - Máxima Campo Grande	4	.	ROUBO	Yes	19	SP	SP	2		3	2	1	780	3	58	162	No	Yes	18	15		Yes	Yes	Yes	No	No	No	No	No	No	Todos os dias	Todos os dias	Todos os dias
2013-01-21	(5) Ponta Pora	M	C2	2	Masculino	1978-03-31					23	72	TRAFICO	2	4	PONTA PORA	MS	1		1	5	1	3000	4	96	174	No	No			Yes	No	No	No	No	No	No	No	No	No
2013-01-21	(5) Ponta Pora	M	C2	7	Masculino	1963-02-19					17	150	TRAFICO	2	4	PONTA PORA	MS	4		1	FUNDAMENTAL COMPLETO	1	3000	4	108	165	Yes	No			Yes	No	No	No	No	No	No	No	No	No
2013-01-21	(5) Ponta Pora	M	C1	2	Masculino	1987-09-03					12	.	TRAFICO	2	4	PONTA PORA	MS	1		3	1 EM	1	900	2	115	165	No	Yes	15	20		No	No	No	No	No	No	No	No	No
2013-01-21	(5) Ponta Pora	M	B1	3	Masculino	1963-03-23					6	.	TRAFICO	2	18	PORECATU	PR	4		1	3 COLEGIAL	1	600	5	70	172	No	Yes	25	20		Yes	No	No	No	No	No	No	No	No	Todos os dias
2013-01-21	(5) Ponta Pora	M	C2	5	Masculino	1990-08-02					12	75	TRAFICO	2	5	PONTA PORA	MS	4		1	1 COLEGIAL	1	540	5	93	183	No	No			No	Yes	No	No	No	No	No	No	No	No	Menos de uma vez na semana
2013-01-21	(5) Ponta Pora	M	C2	4	Masculino	1966-03-25					20	98	TRAFICO	Yes	4	CORONEL SAPUCAIA	MS	1		1	5	1	2500	4		176	No	No			Yes	No	No	No	No	No	No	No	No	No
2013-01-21	(5) Ponta Pora	M	B1	2	Masculino	1976-11-22					10	60	TRAFICO	2	20	ARAU MOREIRA	MS	1		1	4	1	1200	4	110	176	Yes	No			No	No	No	No	No	No	No	No	No	No
2013-01-21	(5) Ponta Pora	M	C1	3	Masculino	1970-05-08					13	.	TRAFICO	2	4	CONCEICAO	PY	4		1	6 SERIE	1	1000	6	90	185	No	No			No	No	No	No	No	No	No	No	No	No
2013-01-21	(5) Ponta Pora	M	C1	1	Masculino	1983-07-28					21	84	TRAFICO	2	18	SP	SP	4		4	3 COLEGIAL	1	1240	2	58	183	No	Yes	16	6		Yes	Yes	No	No	No	No	No	No	No	Menos de uma vez na semana	Todos os dias
2013-01-21	(5) Ponta Pora	M	C2	4	Masculino	1973-03-17					27	90	TRAFICO	2	4	PONTA PORA	MS	4		4	5	1	1000	2			No	Yes	19	10		No	No	No	No	No	No	No	No	No
2013-01-21	(5) Ponta Pora	M	B1	1	Masculino	1960-10-03					9	.	TRAFICO	2	19	PALMITOS	SC	1		1	1 GRAU COMPLETO	1	1736	3	84	178	Yes	Yes	22	8		Yes	No	No	No	No	No	No	No	No	1-2 vezes na semana
2013-01-21	(5) Ponta Pora	M	C2	3	Masculino	1962-06-24					12	60	TRAFICO	2	4	FLORESTOPOLIS	PR	4		3	2 GRAU COMPLETO	1	1000	1	71	169	Yes	Yes	20	15		No	No	No	No	No	No	No	No	No
2013-01-21	(5) Ponta Pora	M	A2	4	Masculino	1962-09-29					14	.	TRAFICO	2	19	CERRO LARGO	RS	1		1	2 GRAU COMPLETO	1	3000	3	105	178	Yes	No			No	No	No	No	No	No	No	No	No	No
2013-01-21	(5) Ponta Pora	M	B1	1	Masculino	1953-08-22					8	76	TRAFICO DE ENTORPECENTE	2	20	JACAREZINHO	PR	4		1	2 EM	1	3500	2	90	170	Yes	No			No	No	No	No	No	No	No	No	No	No
2013-01-21	(5) Ponta Pora	M	B1	4	Masculino	1958-06-22					12	150	ARTIGO 121-HOMICIDIO	Yes	18	AMAMBAI	MS	1		1	NAO ESTUDOU	1	400	5	78	167	No	No			Yes	No	No	No	No	No	No	No	No	No
2013-01-21	(5) Ponta Pora	M	B1	1	Masculino	1969-08-01						71		Yes	19	LAGOA BONITA	MS	1		1	3	1	700	4	96	180	No	No			No	Yes	No	No	No	No	No	No	No	No	Menos de uma vez na semana
2013-01-21	(5) Ponta Pora	M	B1	2	Masculino	1980-04-03					36	312	HOMICIDIO	2	19	NAVIRAI	MS	4		4	4	1	600	3	60	167	No	No			No	No	No	No	No	No	No	No	No	No
2013-01-21	(5) Ponta Pora	M	B1	2	Masculino	1977-12-21					16	.	TRAFICO DE DROGAS	2	20	SALVADOR	BA	4		1	ENSINO SUPERIOR INCOMPLETO	1	15000	5	67	168	No	Yes	15	20		No	No	No	No	No	No	No	No	No
2013-01-22	(5) Ponta Pora	M	A1	1	Masculino	1983-06-10					4	132	ASSALTO A MAO ARMADA	2	16	CAIEIROS	SP	4		1	8	1	1000	4	63	183	Yes	Yes	11	5		No	No	No	No	No	No	No	No	No
2013-01-21	(5) Ponta Pora	M	B1	1	Masculino	1986-09-05					15	16	TRAFICO	2	20	DOURADOS	MS	1		1	ENSINO MEDIO COMPLETO	1	3000	3	79	192	No	No			Yes	No	Yes	No	No	No	No	No	No	No		Todos os dias
2013-01-21	(5) Ponta Pora	M	B1	1	Masculino	1992-01-22					18	74	TRAFICO	2	15	ASSUNCAO	PY	4		3	3 EM	1	1000	5			Yes	Yes	13	20- 1 CARTEIRA		No	No	No	No	No	No	No	No	No
2012-01-21	(5) Ponta Pora	M	A2	2	Masculino	1965-07-24					9	.	TRAFICO	2	18	JOANESBURGO	AFRICA DO SUL	2		1	2 SERIE	1	3000	4	90	168	No	No			No	Yes	No	No	No	No	No	No	No	No	1-2 vezes na semana
2013-01-21	(5) Ponta Pora	M	A2	2	Masculino	1984-12-11					5	.	HOMICIDIO	2	18	SAO MIGUEL DO IGUACU	PR	4		4	3 SERIE	1	2500	4	78	189	No	No			No	No	No	No	No	No	No	No	No	No
2013-01-21	(5) Ponta Pora	M	B1	2	Masculino	1960-10-03					8	64	TRAFICO	2	20	BOM JESUS	RS	4		1	7 SERIE	1	4000	3	96	175	No	No			Yes	No	No	No	No	No	No	No	No	No
2013-01-21	(5) Ponta Pora	M	B1	2	Masculino	1972-07-12					66	204	HOMICIDIO	Yes	20	PONTA PORA	MS	4		4	2 SERIE	1	1200	9	62	161	No	Yes	11	20		No	No	No	No	No	No	No	No	No
2013-01-21	(5) Ponta Pora	M	A2	2	Masculino	1992-08-11					11	.	TRAFICO	2	19	SAO PAULO	SP	1		4	1 ANO ENSINO MEDIO	1	2500	3	58	167	No	No			Yes	Yes	Yes	No	No	No	No	No	No	No	Menos de uma vez na semana	Todos os dias
2013-01-21	(5) Ponta Pora	M	B1	2	Masculino	1993-09-20					4	.	TRAFICO	2	21	PONTA PORA	MS	4		4	2 EM	1	1000	2	80	175	No	No			No	Yes	No	No	No	No	No	No	No	No	1-2 vezes na semana
2013-01-21	(5) Ponta Pora	M	B1	2	Masculino	1980-02-10					6	.	TRAFICO	2	21	PONTA PORA	MS	4		1	3 ANO EM	1	2700	2	80	180	No	Yes	25	2		Yes	No	Yes	No	No	No	No	No	No	1-2 vezes na semana		1-2 vezes na semana
2013-01-21	(5) Ponta Pora	M	B1	3	Masculino	1973-08-12					12	.	TRAFICO	Yes	19	PONTA PORA	MS	1		1	7	1	1400	4	90	175	Yes	No			No	No	No	No	No	No	No	No	No	No
	(5) Ponta Pora	M	A2	4	Masculino	1986-07-08					19	.	LATROCINIO	2	19	DOURADOS	MS	4		4	6 SERIE	1	800	4	65	166	No	No			No	Yes	No	No	No	No	No	No	No	No	1-2 vezes na semana
2013-01-23	(5) Ponta Pora	M	B1	3	Masculino	1969-04-20					11	.	ASSALTO A MAO ARMADA	2	18	CAPITAN BADO	PARAGUAI	1		1	4	1	900	9	82	169	No	No				Yes	No	No	No	No	No	No	No	No	1-2 vezes na semana
2013-01-21	(5) Ponta Pora	M	B1	3	Masculino	1990-03-12					4	.	TRAFICO	2	18	PONTA PORA	MS	4		4	ENSINO FUNDAMENTAL COMPLETO	1	4000	4	61	168	No	Yes	22	40		Yes	Yes	Yes	No	No	No	No	No	No	Menos de uma vez na semana	Menos de uma vez na semana	+ de 3 vezes na semana
2013-01-21	(5) Ponta Pora	M	B1	3	Masculino	1991-03-27					10	.	PORTE ILEGAL DE ARMA	2	18	PEDRO JUAN	PARAGUAI	4		1	7	1	800	1		175	No	No			Yes	No	Yes	No	No	No	No	No	No	No		1-2 vezes na semana
2013-01-21	(5) Ponta Pora	M	B1	4	Masculino	1972-05-23					3	36	HOMICIDIO	2	18	PEDRO GOMES	MS	4		3	2	1	600	0	94	172	No	No			No	No	No	No	No	No	No	No	No	No
2013-01-21	(5) Ponta Pora	M	B1	4	Masculino	1984-06-14					18	114	TRAFICO	2	18	CORONEL SAPUCAIA	MS	4		4	6	1	5000	9	78	163	No	No			No	No	No	No	No	No	No	No	No	No
2013-01-21	(5) Ponta Pora	M	B1	3	Masculino	1994-07-27					5	.	TRAFICO	2	19	PONTA PORA	MS	4		4	9ANO	1	1000	5	75	160	No	No			No	Yes	No	No	No	No	No	No	No	No	1-2 vezes na semana
2013-01-21	(5) Ponta Pora	M	B1	3	Masculino	1961-01-01					16	86	TRAFICO	2	19	SAO PAULO	SP	1		3	7 SERIE	1	5000	6	78	178	No	Yes	12	20		No	No	No	No	No	No	No	No	No
2013-01-21	(5) Ponta Pora	M	B1	4	Masculino	1975-08-02					3	.	TRAFICO	2	19	ANTONIO JOAO	MS	4		1	5 SERIE	1	1000	5	105	179	No	No			No	Yes	No	No	No	No	No	No	No	No	Menos de uma vez na semana
2013-01-21	(5) Ponta Pora	M	B1	3	Masculino	1977-04-05					12	204	TRAFICO DE DROGAS	2	18	SANTO ANDRE	SP	1		1	1 EM	1	4000	5	84	173	Yes	No			No	No	No	No	No	No	No	No	No	No
2013-01-21	(5) Ponta Pora	M	B1	3	Masculino	1970-08-12						264		Yes	18	AMAMBAI	MS	4		1	2 EM	1	1500	5	96	175	Yes	No			No	No	No	No	No	No	No	No	No	No
2013-01-21	(5) Ponta Pora	M	B1	4	Masculino	1989-09-23					7	17	TRAFICO DE DROGAS	2	18	DOURADOS	MS	4		1	ENSINO SUPERIOR INCOMPLETO	2	10000	5	88	185	No	No			No	No	No	No	No	No	No	No	No	No
2013-01-21	(5) Ponta Pora	M	B1	2	Masculino	1959-06-29					8	.	TRAFICO DE DROGAS	Yes	20	MORRINHOS	GO	1		3	2EM	1	3000	4	90	164	Yes	No			No	No	No	No	No	No	No	No	No	No
2013-01-21	(5) Ponta Pora	M	B1	4	Masculino						5	270	HOMICIDIO	Yes	18	PONTA PORA	MS	4		3	8	1	1500	2	73	167	Yes	No			No	No	No	Yes	No	No	No	No	No	No			Todos os dias
2013-01-21	(5) Ponta Pora	M	B1	4	Masculino	1964-03-09					8	.	TRAFICO DE DROGAS	Yes	18	SAO JOSE DO EGITO	PE	4		3	2 EM	1	2000	4	85	179	No	No			Yes	Yes	No	No	No	No	No	No	No	No	+ de 3 vezes na semana
2013-01-21	(5) Ponta Pora	M	A2	2	Masculino	1991-09-03					11	.	TRAFICO DE DROGAS	2	18	TRES LAGOAS	MS	4		4	1 EM	1	1500	2	54	175	No	No			Yes	No	Yes	No	No	No	No	No	No	No		Todos os dias
2013-01-21	(5) Ponta Pora	M	A2	3	Masculino	1992-11-11					4	.	TRAFICO DE DROGAS	Yes	18	FERNANDOPOLIS	SP	1		1	8	2	1000	4	70	178	No	No			Yes	Yes	Yes	No	No	No	No	No	No	No	1-2 vezes na semana	Todos os dias
2013-01-21	(5) Ponta Pora	M	B2	1	Masculino	1985-05-05					3	24	TRAFICO DE DROGAS	Yes	18	CAMPO GRANDE	MS	1		1	EM COMPLETO	1	2000	3	86	170	No	No			No	Yes	No	No	No	No	No	No	No	No	Todos os dias
2013-01-21	(5) Ponta Pora	M	B2	1	Masculino	1972-07-11					2	.	TRAFICO DE DROGAS	2	18	SAO MIGUEL DO OESTE	SC	4		1	4	1	1000	4	64	163	No	No			Yes	Yes	No	No	No	No	No	No	No	No	Menos de uma vez na semana
2013-01-21	(5) Ponta Pora	M	B2	1	Masculino	1971-12-03					10	.	TRAFICO DE DROGAS	Yes	19	ANAPOLIS	GO	4		1	7	1	1000	5	83	176	No	Yes	9	20		Yes	No	No	No	No	No	No	No	No	Todos os dias
2013-01-21	(5) Ponta Pora	M	B1	3	Masculino	1989-12-24					9	.	TRAFICO	Yes	19	PONTA PORA	MS	1		4	8	1	1070	8		174	No	No			Yes	Yes	No	No	No	No	No	No	No	No	Todos os dias
2013-01-21	(5) Ponta Pora	M	B1	3	Masculino	1979-05-26					12	56	TRAFICO	2		DEODAPOLIS	MS	1		1	5	1	900	4	83	179	No	Yes	17	20		Yes	No	Yes	No	No	No	No	No	No	+ de 3 vezes na semana		1-2 vezes na semana
2013-01-21	(5) Ponta Pora	M	B1	4	Masculino	1961-04-07					5	56	TRAFICO	2		CURNELO	MG	4		1	SUPERIOR COMPLETO	1	1542	5	69	177	Yes	Yes	11	25		No	No	No	No	No	No	No	No	No
2013-01-21	(5) Ponta Pora	M	B1	4	Masculino	1989-06-23					4	.	TRAFICO	2	18	TRES LAGOAS	MS	4		4	2GRAU	1	1200	4	115	180	No	Yes	16	20		Yes	No	No	No	No	No	No	No	No	1-2 vezes na semana
2013-01-21	(5) Ponta Pora	M	B1	4	Masculino	1970-12-29					14	66	TRAFICO	2	18	PONTA PORA	MS	4		1	2 GRAU	1	1700	6	73	170	No	No			No	Yes	No	No	No	No	No	No	No	No	1-2 vezes na semana
2013-01-21	(5) Ponta Pora	M	B1	4	Masculino	1975-01-05					10	60	TRAFICO	Yes	18	SANTA MARIA	CE	4		4	8	1	1200	1	96	175	No	No			Yes	Yes	No	No	No	No	No	No	No	No	Menos de uma vez na semana
2013-01-21	(5) Ponta Pora	M	A2	2	Masculino	1986-04-12					30	78	TRAFICO	Yes	18	CORONEL SAPUCAIA	MS	4		4	6	1	600	4	64	170	No	No			No	No	No	No	No	No	No	No	No	No
2013-01-21	(5) Ponta Pora	M	A2	2	Masculino	1954-04-12						.	TRAFICO	Yes	18	MARINGA	PR	1		1	8 SERIE	1	5000	5	78	167	No	No			No	Yes	No	No	No	No	No	No	No	No	1-2 vezes na semana
2013-01-21	(5) Ponta Pora	M	A2	2	Masculino	1982-11-02					37	216	HOMICIDIO	Yes	18	LAGUNA CARAPA	MS	5	1	4	1 SERIE	1	600	4	65	175	No	No			Yes	No	No	No	No	No	No	No	No	No
2013-01-21	(5) Ponta Pora	M	A2	2	Masculino	1978-12-13					8	.	TRAFICO	2	18	SERTAOZINHO	SP	4		4	8 SERIE	1	2500	3	104	181	No	No			No	Yes	No	Yes	No	No	No	No	No	No	1-2 vezes na semana		Menos de uma vez na semana
2013-01-21	(5) Ponta Pora	M	A2	2	Masculino	1982-11-09					10	84	TRAFICO	Yes	18	TEOFILO EUTIMIO	MG	4		1	6 SERIE	1	1200	5	54	165	No	Yes	12	30		No	Yes	No	No	No	No	No	No	No		Todos os dias
2013-02-21	(5) Ponta Pora	M	A2	2	Masculino						5	.	TRAFICO	Yes	18	RECIFE	PE	4		1	ENSINO MEDIO COMPLETO	1	5000	5	75	170	No	No			No	Yes	No	No	No	No	No	No	No	No	1-2 vezes na semana
2013-01-21	(5) Ponta Pora	M	A2	2	Masculino	1981-11-08					8	.	ESCULTA	2	18	PONTA PORA	MS	1		1	2 GRAU COMPLETO	1	0	4	72	171	No	Yes	27	20		Yes	No	No	No	No	No	No	No	No	Menos de uma vez na semana
2013-01-21	(5) Ponta Pora	M	B1	4	Masculino	1990-07-31					9	.	TRAFICO	2	18	ANTONIO JOAO	MS	4		4	6 ANO	1	600	5	57	165	No	Yes	18	13		Yes	Yes	No	No	No	No	No	No	No	1-2 vezes na semana	1-2 vezes na semana
2013-01-21	(5) Ponta Pora	M	B1	4	Masculino	1969-03-13					4	126	TRAFICO	2	18	PONTA PORA	MS	1		1	ADMINISTRACAO INCOMPLETO	1	5000	4	107	188	Yes	No			No	No	No	No	No	No	No	No	No	No
2013-01-21	(5) Ponta Pora	M	A2	2	Masculino	1981-08-17					5	192	157	Yes	18	ANTONIO JOAO	MS	4		4	2 ANO	1	3000	2	79	179	No	Yes	12	40		Yes	No	No	No	No	No	No	No	No	+ de 3 vezes na semana
2013-01-21	(5) Ponta Pora	M	A2	2	Masculino	1988-11-29					20	300	LATROCINIO	2	17	DOURADOS	MS	1		4	6 ANO	1	1000	5	61	165	Yes	Yes	18	2 POR SEMANA		Yes	Yes	Yes	No	No	No	No	No	No	Todos os dias	Todos os dias	Menos de uma vez na semana
2013-01-21	(5) Ponta Pora	M	A2	3	Masculino	1988-09-06					4	.	TRAFICO	Yes	16	MINEIROS	GO	1		4	8 SERIE	1	4100	4	65	178	No	Yes	18	25		Yes	Yes	Yes	No	No	No	No	No	No	Todos os dias	Todos os dias	1-2 vezes na semana
2013-01-21	(5) Ponta Pora	M	A2	4	Masculino	1988-10-31					15	.	TRAFICO	Yes	19	VALINHOS	SP	1		4	6 SERIE	2	2000	3	63	178	No	Yes	16	20		No	Yes	No	No	No	No	No	No	No		Todos os dias
2013-01-21	(5) Ponta Pora	M	B1	4	Masculino	1988-10-08					9	.	TRAFICO	2	18	PONTA PORA	MS	2		1	3 SERIE	1	800	5	95	175	Yes	No			No	Yes	No	No	No	No	No	No	No	No	1-2 vezes na semana
2013-01-21	(5) Ponta Pora	M	A2	2	Masculino	1982-11-12					11	40	QUEBRA DE ALBERGUE	Yes	18	FORMOZA	GO	4		3	3 ANO EM	1	600	0	70	177	No	Yes	10	30		Yes	No	Yes	Yes	No	No	Yes	No	No	Todos os dias		Todos os dias	Todos os dias			Todos os dias
2013-01-22	(5) Ponta Pora	M	A1	1	Masculino	1968-08-22						.	ARMA (PORTE)	2	14	DOURADOS	MS	2		1	5 SERIE	1	1800	4	70	170	Yes	No			No	No	No	No	No	No	No	No	No	No
2013-01-21	(5) Ponta Pora	M	A2	4	Masculino	1989-08-15					9	.	TRAFICO	2	19	PONTA PORA	MS	1		4	4 SERIE	1	150	17	68	140	No	Yes	12	3		No	No	No	No	No	No	No	No	No
2013-01-21	(5) Ponta Pora	M	A2	2	Masculino	1972-08-27					14	48	TRAFICO	2	18		MS	1		1	5	1	1500	3	86	172	Yes	No			No	No	No	No	No	No	No	No	No	No
2013-01-21	(5) Ponta Pora	M	A2	3	Masculino	1986-10-15					4	.	TRAFICO	2	18	SANTA MARIA DA VITORIA	BA	2		1	2GRAU	1	1500	3	62	162	No	No			No	No	No	No	No	No	No	No	No	No
2013-01-21	(5) Ponta Pora	M	A2	3	Masculino	1981-10-06					144	288	LATROCINIO TRAFICO	Yes	18	PONTA PORA	MS	4		1	5	1	1000	3	92	178	No	Yes	13	40		Yes	Yes	Yes	Yes	No	No	No	Yes	No	Todos os dias	Todos os dias	Todos os dias	Todos os dias				Todos os dias
2013-01-21	(5) Ponta Pora	M	A2	3	Masculino	1989-04-11					19		TRAFICO	2	18	PONTA PORA	MS	4		4	7	1	540	9	76	186	No	Yes	11	20		Yes	Yes	No	No	No	No	No	Yes	No	Todos os dias	Todos os dias						Todos os dias
2013-01-21	(5) Ponta Pora	M	A2	3	Masculino	1990-02-09					17	68	TRAFICO	2	18	NOVA ANDRADINA	MS	4		1	2 GRAU	1	600	5	66	175	No	No			Yes	No	Yes	Yes	No	No	No	No	No	No		+ de 3 vezes na semana	+ de 3 vezes na semana
2013-01-21	(5) Ponta Pora	M	A2	4	Masculino	1979-09-12					8		TRAFICO	Yes	19	BILAC	SP	4		1	2GRAU	2	1500	2	92	185	Yes	Yes	23	40		Yes	Yes	Yes	Yes	No	No	No	Yes	No	Menos de uma vez na semana	Menos de uma vez na semana	Menos de uma vez na semana	Menos de uma vez na semana				Menos de uma vez na semana
2013-01-21	(5) Ponta Pora	M	A2	3	Masculino	1990-05-14					6	.	TRAFICO	2	19	CAMPO GRANDE	MS	1		4	3 ANO EM COMPLETO	1	2500	3	73	177	No	Yes	13	20		Yes	Yes	No	No	No	No	No	No	No	Todos os dias	Todos os dias
2013-01-21	(5) Ponta Pora	M	A2	3	Masculino	1989-03-22					1	.	TRAFICO	2	18	SANTANA DO IPANEMA	MS	4		1	6 ANO	1	800	2		182	No	No			Yes	No	Yes	Yes	No	No	No	Yes	No	No	1-2 vezes na semana	1-2 vezes na semana	Menos de uma vez na semana				Menos de uma vez na semana
2013-01-21	(5) Ponta Pora	M	A2	3	Masculino	1992-06-02					2	.	TRAFICO	2	18	BELO HORIZONTE	MG	2		4	1 ANO EM	1	2000	2	56		No	No			No	No	No	No	No	No	No	No	No	No
2013-01-21	(5) Ponta Pora	M	A2	4	Masculino	1987-04-01					5	.	TRAFICO	Yes	19	PEDERNEROS	SP	1		1	6 ANO	2	1200	6	59	163	Yes	Yes	12	40	Yes	Yes	Yes	Yes	Yes	No	No	Yes	No	No	Todos os dias	Todos os dias	1-2 vezes na semana	Todos os dias			Todos os dias
2013-01-21	(5) Ponta Pora	M	B2	1	Masculino	1971-05-07					2	.	TRAFICO	2	19	NATAL	RN	4		1	EM COMPLETO	1	2000	4	60	167	No	Yes	42	20	Yes	Yes	No	Yes	No	No	No	No	No	No	Menos de uma vez na semana		Todos os dias
2013-01-21	(5) Ponta Pora	M	B1	1	Masculino	1991-09-06					2	.	TRAFICO	Yes	19	MIRANDA	MS	4		4	EM COMPLETO	1	2500	4	160	170	Yes	Yes	17	10	Yes	Yes	Yes	No	No	No	No	No	No	No	Todos os dias	Todos os dias
2013-01-21	(5) Ponta Pora	M	B1	1	Masculino	1964-03-09					7	.	TRAFICO	2	19	PONTA PORA	MS	2		1	4 ANO	1	1200	9	74		Yes	Yes	17	10	Yes	Yes	No	No	No	No	No	No	No	No	Menos de uma vez na semana
2013-01-21	(5) Ponta Pora	M	B1	1	Masculino	1989-08-10					3	.	TRAFICO	Yes	18	TERESINA DO NORTE	PR	4		4	9 ANO	1	800	5	80	176	No	Yes	15	20	Yes	Yes	Yes	Yes	Yes	No	Yes	Yes	Yes	No	Todos os dias	Todos os dias	Todos os dias	Todos os dias		Todos os dias	Todos os dias	Todos os dias
2013-01-21	(5) Ponta Pora	M	B2	1	Masculino	1992-11-27					12	.	TRAFICO	2	18	NATAL	RN	4		1	EM COMPLETO	1	1500	2	76	175	Yes	No			Yes	Yes	Yes	Yes	No	No	No	No	No	No	Menos de uma vez na semana	Todos os dias	1-2 vezes na semana
2013-01-21	(5) Ponta Pora	M	B1	1	Masculino	1988-07-26					10	60	TRAFICO	Yes	18	DRACENA	SP	4		1	EM COMPLETO	1	4000	2	86	176	No	No			No	Yes	No	No	No	No	No	No	No	No	Todos os dias
2013-01-21	(5) Ponta Pora	M	B2	1	Masculino	1974-08-14					36	98	TRAFICO	Yes	18	PONTA PORA	MS	4		1	6 ANO	1	1500	7	72	173	No	No			No	Yes	No	No	No	No	No	No	No	No	Menos de uma vez na semana
2013-01-21	(5) Ponta Pora	M	B2	2	Masculino	1986-04-19					11	78	TRAFICO	Yes	19	RORQUETA	PARAGUAI	1		4	6 ANO	1	600	8	72	180	Yes	No			Yes	Yes	Yes	No	No	No	No	No	Yes	No	Menos de uma vez na semana	Todos os dias						Todos os dias
2013-01-22	(5) Ponta Pora	M	B1	1	Masculino	1982-12-24					4	.	TENTATIVA DE FURTO	Yes	14	PONTA PORA	MS	1		4	2 ANO EM	1	0	6	64	174	Yes	No			Yes	Yes	No	No	No	No	No	No	No	No	Menos de uma vez na semana
2013-01-21	(5) Ponta Pora	M	A2	4	Masculino	1990-08-22					6	.	TRAFICO	2	19	UBERABA	MG	4		1	1 ANO EM	1	2300	2	62	175	No	No			No	Yes	Yes	Yes	No	No	No	No	No	No	1-2 vezes na semana	Todos os dias	Menos de uma vez na semana
2013-01-21	(5) Ponta Pora	M	A2	4	Masculino	1970-01-24					4	72	RECEPTACAO	2	19	LONDRINA	PR	1		3	SUPERIOR	1	.		72	170	Yes	Yes	17	20	Yes	No	No	No	No	No	No	No	No	No
2013-01-21	(5) Ponta Pora	M	B2	3	Masculino	1992-04-17					2	.	ASSALTO A MAO ARMADA	2	17	PONTA PORA	MS	4		1	9 ANO	1	2000	2	75	170	No	No			Yes	Yes	No	No	No	No	No	No	No	No	1-2 vezes na semana
2013-01-22	(5) Ponta Pora	M	B1	1	Masculino	1989-02-23					41	120	ASSALTO	Yes	13	PONTA PORA	MS	4		1	6 ANO	1	300	5	79	180	Yes	Yes	20	20	Yes	Yes	Yes	Yes	No	No	No	No	Yes	No	Todos os dias	Todos os dias	Todos os dias					Menos de uma vez na semana
2013-01-21	(5) Ponta Pora	M	A2	4	Masculino	1987-03-05					23	120	TRAFICO	2	19	CAMPO GRANDE	MS	4		1	3 ANO EM	1	1500	2	75	175	No	Yes	18	14	Yes	No	Yes	No	No	No	No	No	No	No		+ de 3 vezes na semana
2013-01-21	(5) Ponta Pora	M	A2	4	Masculino	1986-10-28					32	50	TRAFICO INTER	2	19	PARAPOA	SP	1		4	1 ANO EM	1	4000	7	100	176	No	No			Yes	No	No	No	No	No	No	No	No	No
2013-01-21	(5) Ponta Pora	M	A2	4	Masculino	1985-02-11					6	.	HOMICIDIO	2	19	PONTA PORA	MS	2		1	5 ANO	1	1750	2	80	172	Yes	No			Yes	No	Yes	Yes	Yes	No	No	No	No	No		+ de 3 vezes na semana	+ de 3 vezes na semana	+ de 3 vezes na semana
2013-01-22	(5) Ponta Pora	M	B1	1	Masculino	1985-10-22	2012-09-12	Transferência para outro presidio	2013-11-25	Outros	4	.	TRAFICO	Yes	13	PONTA PORA	MS	1		1	3 ANO EM	1	600	3	77	178	Yes	No			No	Yes	No	No	No	No	No	No	No	No	1-2 vezes na semana
2013-01-22	(5) Ponta Pora	M	B1	2	Masculino	1983-01-11					1	.	EMBRIAGUES E REACAO	Yes	13	ANTONIO JOAO	MS	1		4	2 ANO EM	1	2000	4	75	178	No	Yes			No	Yes	No	No	No	No	No	No	No	No	1-2 vezes na semana
2013-01-22	(5) Ponta Pora	M	A1	2	Masculino	1986-09-16					2	.	TRAFICO	Yes	14	GOIANIA	GO	4		1	1 ANO EM	1	4000	6	72	175	No	No			Yes	Yes	Yes	Yes	No	No	No	No	No	No	1-2 vezes na semana	Todos os dias	1-2 vezes na semana
2013-01-22	(5) Ponta Pora	M	A2	1	Masculino	1986-06-08					12	84	ASSALTO A MAO ARMADA	Yes	15	SAO FRANCISCO DO SUL	SC	1		4	8 ANO	2	.		80	175	No	Yes	12	15		No	Yes	No	No	No	No	No	No	No		Todos os dias
2013-01-22	(5) Ponta Pora	M	A1	1	Masculino	1957-09-08					1	7	AMEA�A DE VIOLENCIA DOMESTICA	2	14	CIANORTE	PR	1		1	SUPERIOR INCOMPLETO	1	3000	2	75	176	No	Yes	14	15	Yes	Yes	No	No	No	No	No	No	No	No	1-2 vezes na semana
2013-01-22	(5) Ponta Pora	M	A1	1	Masculino	1951-01-01					1	.	CONTRABANDO	2	14	PONTA PORA	MS	1		1	5ANO	1	3000	4	82	172	No	Yes	12	10	Yes	Yes	No	No	No	No	No	No	No	No	1-2 vezes na semana
2013-01-22	(5) Ponta Pora	M	A1	1	Masculino	1990-08-06					1	.	TRAFICO	2	14	UBERABA	MG	1		4	9 ANO	1	1500	1	55	176	No	Yes	15	5	Yes	Yes	Yes	Yes	No	No	No	No	No	No	Menos de uma vez na semana	Todos os dias	Menos de uma vez na semana
2013-01-22	(5) Ponta Pora	M	A1	1	Masculino	1969-06-12					1	.	QUEBRA DE AUDIENCIA	Yes	14	ANTONIO JOAO	MS	4		1	5 SERIE	1	400	9	63	166	Yes	Yes	20	4		No	No	No	No	No	No	No	No	No
2013-01-22	(5) Ponta Pora	M	A1	2	Masculino	1983-08-18					1	.	MANDATO DE BUSCA E APREENSAO	Yes	12	SANTA CRUZ DAS PALMEIRAS	SP	4		4	8 ANO	1	600	1	69	180	Yes	Yes	9	14	Yes	Yes	Yes	No	No	No	No	No	No	No	Menos de uma vez na semana	Todos os dias
2013-01-22	(5) Ponta Pora	M	A1	2	Masculino	1955-08-02					6	.	DINHEIRO FALSO	Yes	14	MANTENA	MG	1		3	SUPERIOR INCOMPLETO	1	3500	3	84	171	Yes	Yes	40	15	Yes	No	No	Yes	No	No	No	No	No	Yes			+ de 3 vezes na semana						Todos os dias
2013-01-22	(5) Ponta Pora	M	B1	3	Masculino	1975-08-04					11	102	TRAFICO E PORTE DE ARMA	2	19	ARACATU	SE	1		3	9 ANO	1	1800	4	65	175	Yes	No			No	No	No	No	No	No	No	No	No	No
2013-01-22	(5) Ponta Pora	M	A2	1	Masculino	1974-07-12					14	96	TRAFICO	Yes	16	RIO PRETO	SP	1		4	9 ANO	2	.	2		170	No	Yes	14	40	Yes	Yes	Yes	Yes	Yes	No	Yes	Yes	Yes	No	Todos os dias	Todos os dias	Todos os dias	Todos os dias		Todos os dias	Todos os dias	Todos os dias
2013-01-21	(5) Ponta Pora	M	B2	1	Masculino	1981-12-28					2	.	TRAFICO DE DROGAS	2	18	PONTA PORA	MS	4		1	NUNCA ESTUDOU	1	1600	3	75	167	No	Yes	30	10	Yes	Yes	No	No	No	No	No	No	No	No	+ de 3 vezes na semana
2013-01-21	(5) Ponta Pora	M	B2	2	Masculino	1980-08-26					60	120	TRAFICO DE DROGAS	Yes	19	PEDRO JUAN CABALLERO	PARAGUAI	1		4	7 ANO	1	600	1	65	175	No	No			Yes	No	Yes	No	No	No	No	No	No	No		+ de 3 vezes na semana
2013-01-21	(5) Ponta Pora	M	B2	2	Masculino	1986-03-08					7	128	TRAFICO DE DROGAS	2	19	PONTA PORA	MS	4		4	7 ANO	1	1500	11	75	175	Yes	Yes	17	10	Yes	No	No	No	No	No	No	No	No	No
2013-01-21	(5) Ponta Pora	M	B2	3	Masculino	1985-05-31					2	.	TRAFICO DE DROGAS	Yes	17	DOURADOS	MS	4		4	4 ANO	1	450	4	72	175	No	Yes	7	20	Yes	Yes	Yes	Yes	No	No	No	No	Yes	No	Todos os dias	Todos os dias	Todos os dias					Todos os dias
2013-01-21	(5) Ponta Pora	M	A1	2	Masculino	1978-09-01						.	ASSALTO	Yes	13	SIMOEILIO	BA	4		1	8 ANO	1	600	7	63	178	No	Yes	18	10		Yes	Yes	Yes	No	No	No	No	No	No	+ de 3 vezes na semana	1-2 vezes na semana	1-2 vezes na semana
2013-01-22	(5) Ponta Pora	M	A2	1	Masculino	1977-06-26					2	.	TRAFICO DE DROGAS	2	15	TAPICURU	BA	4		1	6 ANO	1	900	3	65	170	No	No			No	Yes	No	No	No	No	No	No	No	No	1-2 vezes na semana
2013-01-22	(5) Ponta Pora	M	A2	1	Masculino	1963-10-31					26	.	HOMICIDIO	2	16	PORTO ALEGRE	RS	4		3	5 ANO	1	4000	3	78	163	No	No			No	No	No	No	No	No	No	No	No	No
2013-01-22	(5) Ponta Pora	M	A1	1	Masculino	1971-11-22						48	TRAFICO DE DROGAS	Yes	14	TOLEDO	PR	2		1	2 ANO EM	1	1800	5	54	175	No	Yes	15	40	Yes	Yes	Yes	Yes	No	No	No	Yes	Yes	No	Todos os dias	Todos os dias	Menos de uma vez na semana				Menos de uma vez na semana	+ de 3 vezes na semana
2013-01-22	(5) Ponta Pora	M	A1	1	Masculino	1990-07-25					1	.	TRAFICO	2	14	SANTA ROSA	RS	1		4	1 ANO EM	1	1800	3	65	170	No	Yes	18	6	Yes	Yes	Yes	Yes	No	No	No	No	No	No	+ de 3 vezes na semana	+ de 3 vezes na semana	+ de 3 vezes na semana
2013-01-22	(5) Ponta Pora	M	A1	1	Masculino	1977-06-21						.	VIOLENCIA DOMESTICA	Yes	14	SANTOS	SP	1		1	3 ANO EM	1	1500	6	90	185	Yes	Yes	15	40	Yes	Yes	Yes	No	No	No	No	No	No	No	+ de 3 vezes na semana	Menos de uma vez na semana
2013-01-22	(5) Ponta Pora	M	A1	1	Masculino	1964-12-29					1	.	VIOLENCIA DOMESTICA	2	13	PEDRO JUAN CABALLERO	PARAGUAI	4		1	NAO ALFABETIZADO	1	200	10	61	175	No	Yes	17	20	Yes	Yes	No	No	No	No	No	No	No	No	1-2 vezes na semana
2013-01-22	(5) Ponta Pora	M	A1	2	Masculino	1983-06-13						.	PORTE DE ARMAS	2	12	PEDRO JUAN CABALLERO	PARAGUAI	4		1	1 ANO	1	300	7	82	166	No	No			No	Yes	No	No	No	No	No	No	No	No	1-2 vezes na semana
2013-01-22	(5) Ponta Pora	M	A2	1	Masculino	1980-10-21					24	42	TRAFICO	2	15	BRASILIA	DF	4		4	6 ANO	1	690	1	69	170	No	Yes	13	15	Yes	Yes	No	No	No	No	No	No	No	No	1-2 vezes na semana
2013-08-22	(5) Ponta Pora	M	B2	1	Masculino	1990-03-18					12	.	TRAFICO	2	19	PINDAMOIANGABA	SP	1		4	3 ANO EM	2	2000	2	65	177	No	Yes	15	20		Yes	Yes	No	No	No	No	No	No	No	1-2 vezes na semana	1-2 vezes na semana
2013-01-21	(5) Ponta Pora	M	2	4	Masculino	1982-06-04					5	.	TRAFICO	Yes	20	FORTALEZA	CE	2		1	9 ANO	1	1200	6	88	178	No	Yes	17	5	Yes	Yes	Yes	No	No	No	No	No	No	No	Todos os dias	Todos os dias
2013-01-21	(5) Ponta Pora	M	A2	4	Masculino	1973-09-29					8	48	TRAFICO	Yes	19	BELO HORIZONTE	MG	2		4	9 ANO	1	700	2	63	170	No	Yes	37	12	Yes	Yes	Yes	Yes	No	No	No	No	No	No	Todos os dias	1-2 vezes na semana	Todos os dias
2013-01-21	(5) Ponta Pora	M	2	3	Masculino	1969-03-05					1	.	TRAFICO	2	17	SAO MIGUEL DO OESTE	SC	4		1	9 ANO	1	1100	5	60	164	No	Yes	20	20	Yes	Yes	No	No	No	No	No	No	No	No	Menos de uma vez na semana
2013-01-22	(5) Ponta Pora	M	B2	4	Masculino	1988-10-24					1	.	TRAFICO	2	18	FOZ DO IGUACU	PR	1		1	8 ANO	1	1800	2	105	195	Yes	No			No	Yes	No	No	No	No	No	No	No	No	1-2 vezes na semana
2013-01-22	(5) Ponta Pora	M	B2	3	Masculino	1993-12-08					11	58	TRAFICO	2	18	PONTA PORA	MS	1		1	9 ANO	2	800	4	58	170	No	Yes	17	20	Yes	Yes	Yes	Yes	No	No	No	No	No	No	Todos os dias	Todos os dias	Menos de uma vez na semana
2013-01-22	(5) Ponta Pora	M	B2	3	Masculino	1986-05-05					1	.	TRAFICO	2	17	GOIANIA	GO	4		1	SUPERIOR INCOMPLETO	1	1200	3	83	178	No	No			No	Yes	No	No	No	No	No	No	No	No	1-2 vezes na semana
2013-01-22	(5) Ponta Pora	MASC	B2	4	Masculino	1988-10-01					16	60	TRAFICO	2	18	FATIMA DO SUL	MS	4		4	2 GRAU	1	2000	6	84	177	No	No			Yes	No	No	No	No	No	No	No	No	No
2013-01-21	(5) Ponta Pora	MASCULINO	B2	2	Masculino	1992-01-16					15	64	TRAFICO DE DROGAS	Yes	18	PARAGUAI		1		1	8 EF	2		3	72	180	No	Yes	19	20		No		Yes	No	No	No	No	No	No
2013-01-21	(5) Ponta Pora	MASC	B2	2	Masculino	1983-07-08					7		TRAFICO DE DROGAS	Yes	19	RESERVA	PARAGUAI	4		4	8 EF	1	2000	4	83	183	No	Yes	19	5		Yes	No	No	No	No	No	No	No	No
2013-01-21	(5) Ponta Pora	MASCULINO	B2	2	Masculino	1984-07-17					2	.	TRAFICO	Yes	18	BELO HORIZONTE	MG	4		4	POS - GRADUADO	1	622	1	84	184	Yes	Yes	16	20		Yes	Yes	Yes	No	No	No	No	No	No	+ de 3 vezes na semana	Todos os dias	+ de 3 vezes na semana
2013-01-21	(5) Ponta Pora	MASCULINO	B2	2	Masculino	1981-10-17					6	.	TRAFICO	2	19	PONTA PORA	MS	4		1	5 SERIE	1	600,00	5	63	175	Yes	Yes	17	20		Yes	Yes	Yes	Yes	No	No	No	No	No	Todos os dias	+ de 3 vezes na semana	1-2 vezes na semana	Menos de uma vez na semana
2013-01-21	(5) Ponta Pora	MASCULINO	B2	2	Masculino	1991-12-09					6	.		Yes	19	RIBEIRAO PRETO	SP	2		1	8	1	1200	1	80	160	No	Yes	10	20		No	No	Yes	No	No	No	No	No	No			Todos os dias
2013-01-22	(5) Ponta Pora	MASCULINO	A1	A2	Masculino	1985-01-20					21	82	TRAFICO DE DROGAS	2	13	RIO BRANCO	AC	4		4	ENSINO MEDIO COMPLETO	1	900	7	75	168	No	No			No	No	Yes	No	No	No	No	No	No	No		Menos de uma vez na semana
2013-01-22	(5) Ponta Pora	MASCULINO	A1	A2	Masculino	1988-04-15					24	143	TRAFICO DE DROGAS	2	14	MIRANDOPOLIS	SP	4		4	8 EF	1	800	3	74	188	No	No			No	No	No	No	No	No	No	No	No	No
2013-01-22	(5) Ponta Pora	MASCULINO	A2	2	Masculino	1988-09-22					1	.	CONTRABANDO DE ANABOLIZANTES	Yes	13	SAO JOSE DOS 4 MARCOS	MT	1		4	2 EM	1	7000	1	82	175	No	Yes	16	20		Yes	No	Yes	No	No	No	No	No	No		+ de 3 vezes na semana	+ de 3 vezes na semana
2013-01-22	(5) Ponta Pora	MASCULINO	A2	1	Masculino	1969-06-24					14	96	TRAFICO	2	15	CAFELANDIA	SP	4		4	7 SERIE	1	0	1	74	168	No	No			No	Yes	No	No	No	No	No	No	No	No	1-2 vezes na semana
2013-01-22	(5) Ponta Pora	MASCULINO	B1	1	Masculino	1979-10-12					18	204	TRAFICO	2	13	CAMPINA VERDE	MG	4		1	SUPERIOR COMPLETO	1	4000	3	93	179	No	No			No	No	No	No	No	No	No	No	No	No
2013-01-22	(5) Ponta Pora	MASCULINO	A2	1	Masculino	1991-10-12					10	16	TRAFICO	2	16	SAPUCAIA	PR	1		1	8 SERIE	1	2000	5	68	168	No	No			Yes	No	Yes	No	No	No	No	No	No	No		Todos os dias
2013-01-22	(5) Ponta Pora	MASCULINO	A2	2	Masculino	1985-05-24					1	.	TRAFICO DE DROGAS	2	12	CAMPO GRANDE	MS	4		1	3 EM	1	1000	9	80	171	Yes	No			No	No	No	No	No	No	No	No	No	No
2013-01-22	(5) Ponta Pora	MASCULINO	A2	1	Masculino	1979-03-31					9	.	TRAFICO DE DROGAS	2	15	GUAIRA	PR	4		1	2 EF	1	1200	8	70	170	No	Yes	14	10 A 12		Yes	No	No	No	No	No	Yes	No	No	Todos os dias						+ de 3 vezes na semana
2013-01-22	(5) Ponta Pora	MASCULINO	B2	3	Masculino	1987-02-15					14	70	TRAFICO INTERNACIONAL	2	17	IVINHEMA	MS	1		1	7 EF	1	950	5	63	172	Yes	No			Yes	No	Yes	No	No	No	No	No	No	No		Menos de uma vez na semana
2013-01-22	(5) Ponta Pora	MASCULINO	A2	2	Masculino	1989-04-28					6	.	TRAFICO DE DROGAS	2	18	UBERABA	MG	1		4	EM COMPLETO	1	1500	4	64	175	No	Yes	14	20		No	No	Yes	No	No	No	No	No	No			1-2 vezes na semana
2013-01-22	(5) Ponta Pora	MASCULINO	A2	1	Masculino	1988-01-28					9	.	QUEBRA DE COLONIA PENAL - DOCUMENTO FALSO	Yes	15	PONTA PORA	MS	1		1	6	1	1300	2	85	190	No	Yes	18	20		Yes	Yes	No	No	No	No	No	No	No	1-2 vezes na semana	Menos de uma vez na semana
2013-01-22	(5) Ponta Pora	MASCULINO	A2	1	Masculino	1992-12-19					10	.	TRAFICO DE DROGAS E BALAS	2	15	PONTA PORA	MS	2		4	5	2	1500	2	63	175	No	Yes	12	20		Yes	Yes	Yes	No	No	No	No	No	No	1-2 vezes na semana	Todos os dias	Menos de uma vez na semana
2013-01-22	(5) Ponta Pora	MASCULINO	A2	1	Masculino	1993-08-05					14	40	TRAFICO	2	15	DOURADOS	MS	4			1 ANO EM	1	1000	2			No	No			Yes	No	No	No	No	No	No	No	No	No
2013-01-22	(5) Ponta Pora	M	A2	1	Masculino	1991-06-18					7	.	ASSALTO A MAO ARMADA	Yes	15	PEDRO JUAN	PARAGUAI	4		4	3� E.M.	1	400	0	58	157	No	No			No	Yes	No	No	No	No	No	No	No	No	1-2 vezes na semana
2013-01-22	(5) Ponta Pora	M	A2	1	Masculino	1985-01-11					7	.	RECEPTACAO	Yes	15	GOIANIA	GO	4		4	3� E.M.	1	800	0	72	170	No	No			No	Yes	No	Yes	No	No	No	No	No	No	Todos os dias		Menos de uma vez na semana
2013-01-22	(5) Ponta Pora	M	B2	3	Masculino		2012-10-31	Transferência para outro presidio	2014-03-01	Outros	2	.	ASSALTO A MAO ARMADA	2	18	PONTA PORA	MS	4		4	7� E.F.	1	600	2	68		No	Yes	15	20		No	Yes	No	Yes	No	No	Yes	No	No		Todos os dias		Todos os dias			Todos os dias
2013-01-22	(5) Ponta Pora	MASCULINO	B2	2	Masculino	1990-06-07					12	.	TRAFICO	2	19	FERNANDOPOLIS	SP	4		4	8� E.F.	1	1200	4	55	167	No	No			No	Yes	Yes	No	No	No	No	No	No	No	1-2 vezes na semana	1-2 vezes na semana
2013-01-22	(5) Ponta Pora	MASCULINO	B2	3	Masculino	1989-08-19					3	48	TRAFICO	Yes	17	CORONEL SAP.	MS	4		4	7� E.F.	1	1500	3	72	166	Yes	Yes	14	15		Yes	Yes	Yes	No	No	No	No	No	No	Todos os dias	Todos os dias	Todos os dias
2013-01-22	(5) Ponta Pora	MASCULINO	B2	4	Masculino	1967-12-12					27	70	TRAFICO	2	18	PONTA PORA	MS	2		1	5� E.F.	1	700	5	77	175	No	No			No	No	No	No	No	No	No	No	No	No
2013-01-22	(5) Ponta Pora	MASCULINO	B2	3	Masculino	1987-11-25					2	.	TRAFICO	Yes	17	CERRO LARGO	RS	1		1	3 ANO EM	1	1100	2	50	187	No	No			No	No	No	No	No	No	No	No	No	No
2013-01-22	(5) Ponta Pora	MASCULINO	B2	3	Masculino	1980-06-28					5	.	TRAFICO	2	16	CAMPO GRANDE	MS	4		4	1 ANO EM	1	1000	1	91	179	No	No			No	Yes	No	No	No	No	No	No	No	No	Todos os dias
2013-01-22	(5) Ponta Pora	MASCULINO	A2	1	Masculino	1981-02-01					4	.	TRAFICO	2	15	SABARA	MG	4		1	SUPERIOR INCOMPLETO	1	1200	4	66	178	No	No			Yes	Yes	Yes	Yes	No	No	No	No	No	No	Todos os dias	Todos os dias	Menos de uma vez na semana
2013-01-22	(5) Ponta Pora	MASCULINO	A2	1	Masculino	1989-07-21					6	.	TRAFICO	2	15	PARAGUACU PAULISTA	SP	1		1	1 ANO EM	1	1200	2	64	178	No	Yes	15	15		Yes	No	No	No	No	No	No	No	No	Todos os dias
2013-01-22	(5) Ponta Pora	MASCULINO	B2	4	Masculino	1991-05-27					6	.	ASSALTO	Yes	18	ORQUETA	PARAGUAI	4		4	8 SERIE EF	1	.	6	69	167	No	Yes	15	3		Yes	Yes	Yes	Yes	No	No	No	No	No	1-2 vezes na semana	Todos os dias	1-2 vezes na semana	Todos os dias
2013-01-22	(5) Ponta Pora	MASCULINO	B2	4	Masculino	1970-06-06					15	.	TRAFICO	Yes	18	JARDIM	MS	1		4	1� E.F.	1	1800	4	64	167	Yes	No			Yes	Yes	Yes	Yes	No	No	No	No	Yes	No	Todos os dias	Todos os dias	Menos de uma vez na semana					Menos de uma vez na semana
2013-01-22	(5) Ponta Pora	MASCULINO	B2	4	Masculino	1958-10-19					16	66	TRAFICO	Yes	18	CAMPO GRANDE	MS	1		4	ENSINO MEDIO COMPLETO	2	0	1	68	168	Yes	No			No	No	No	No	No	No	No	No	No	No
2013-01-22	(5) Ponta Pora	MASCULINO	A1	2	Masculino	1988-06-22					7	30	TRAFICO DE DROGAS	Yes	12	CORONEL SAPUCAIA	MS	4		1	8 SERIE	1	1500	3	74	168	Yes	Yes	14	40		No	Yes	Yes	Yes	No	No	No	Yes	No		+ de 3 vezes na semana	1-2 vezes na semana	Todos os dias				1-2 vezes na semana
2013-01-22	(5) Ponta Pora	MASCULINO	B1	CD1	Masculino	1993-09-03					13	58	TRAFICO DE DROGAS	2	19	PRIMAVERA DO OESTE	MT	4		4	EM COMPLETO	1	1600	3	62	165	Yes	Yes	13	12		Yes	No	No	No	No	No	No	No	No	Menos de uma vez na semana
2013-01-22	(5) Ponta Pora	MASCULINO	B2	CD3	Masculino	1984-03-22					1	.	TRAFICO DE DROGAS	2	7	BARRO DE MINAS	MT	1		1	8 SERIE	1	900	5	70	178	No	No			No	Yes	Yes	Yes	No	No	No	No	No	No	1-2 vezes na semana	1-2 vezes na semana	+ de 3 vezes na semana
2013-01-22	(5) Ponta Pora	MASCULINO	B2	4	Masculino	1963-01-15					6	.	TRAFICO	2	16	TAMARANA	PR	4		1	NAO ESTUDOU	1	600	2	66	168	No	Yes	12	20		Yes	Yes	Yes	Yes	No	No	No	No	No	1-2 vezes na semana	Todos os dias	1-2 vezes na semana	Todos os dias
2013-01-22	(5) Ponta Pora	MASCULINO	B2	4	Masculino	1961-03-09					7	.	TRAFICO	2	18	BELO HORIZONTE	MG	2		1	4 SERIE	1	2000	5	86	170	No	No			Yes	No	No	No	No	No	No	No	No	No
2013-01-22	(5) Ponta Pora	MASCULINO	B2	3	Masculino	1984-03-05					12	.	TRAFICO	Yes	15	PONTA PORA	MS	4		4	6 SERIE	1	680	0	58	171	Yes	Yes	19	5		Yes	No	Yes	No	No	No	No	No	No	1-2 vezes na semana		Todos os dias
2013-01-22	(5) Ponta Pora	MASCULINO	B2	3	Masculino	1991-05-28					14	.	HOMICIDIO	2	15	ARAL MOREIRA	MS	2		1	5 SERIE	1	1500	2			No	Yes	17	10		No	No	No	No	No	No	No	No	No
2013-01-22	(5) Ponta Pora	MASCULINO	A2	1	Masculino	1973-02-08					4	.	ESTUPRO	Yes	1	PONTA PORA	MS	4		1	4 SERIE	1	2500	4	78	168	No	No			Yes	Yes	No	No	No	No	No	No	No	No	Menos de uma vez na semana
2013-01-22	(5) Ponta Pora	MASCULINO	B2	1	Masculino	1953-05-17					10	80		Yes	18	MARANGUAPI	CE	4		3	5 SERIE	1	800	4	72	170	No	Yes	18	10		No	No	Yes	No	No	No	No	No	No			1-2 vezes na semana
2013-01-22	(5) Ponta Pora	MASCULINO	B2	4	Masculino	1987-12-16					14	.	TRAFICO DE DROGAS	2	18	LIMEIRA	SP	1		3	2� E.M.	1	1300	2	64	182	No	No			No	No	Yes	No	No	No	No	No	No	No		Todos os dias
2013-01-22	(5) Ponta Pora	MASCULINO	A2	3	Masculino	1979-07-18					30	34	TRAFICO DE DROGAS	2	18	CUIABA	MT	2		3	5 SERIE	2	900	4	64	175	No	Yes	15	20		Yes	No	Yes	No	No	No	No	No	No	Todos os dias		1-2 vezes na semana
2013-01-22	(5) Ponta Pora	MASCULINO	B2	4	Masculino	1987-11-01					2	.	HOMICIDIO	2	18	LAGUNA CARAPO	MS	5	1	1	4 SERIE	1	600	3	60	177	No	Yes	14	1		Yes	No	No	No	No	No	No	No	No	1-2 vezes na semana
2013-01-22	(5) Ponta Pora	MASCULINO	C2	7	Masculino	1981-08-17					11	.	TRAFICO	2	5	QUATIGUA	PR	1		1	3�E.M.	1	26500	6	102	182	No	No			No	No	No	No	No	No	No	No	No	No
2013-01-22	(5) Ponta Pora	MASCULINO	C2	3	Masculino	1986-12-22					18	66	TRAFICO	Yes	4	CAPANERNA	PR	1		4	3� E.M.	1	800	3	78	175	No	Yes	19	20		No	Yes	Yes	No	No	No	No	No	No		+ de 3 vezes na semana	1-2 vezes na semana
2013-01-22	(5) Ponta Pora	MASCULINO	B1	3	Masculino	1980-02-21					5	.	ESCUTA	Yes	19	PONTA PORA	MS	4		1	EM COMPLETO	1	3600	4	102	180	Yes	No			Yes	No	No	No	No	No	No	No	No	No
2013-01-22	(5) Ponta Pora	MASCULINO	A2	2	Masculino	1988-07-16					4	180	HOMICIDIO	Yes	2	BELA VISTA	MS	4		4	4 SERIE	1	800	3	70	170	No	No			Yes	No	Yes	Yes	No	No	No	No	No	No		Todos os dias	1-2 vezes na semana
2013-01-22	(5) Ponta Pora	MASCULINO	A2	2	Masculino	1988-04-23					2	.	TRAFICO	Yes	2	PEDRO JUAN CABALLERO	PY	4		3	5 SERIE	1	900	4	70	175	Yes		13	20		Yes	Yes	Yes	Yes	No	No	No	No	No	1-2 vezes na semana	Todos os dias	Todos os dias	Todos os dias
2013-01-22	(5) Ponta Pora	MASCULINO	B1	4	Masculino	1987-06-01					20	66	TRAFICO	2	18	PONTA PORA	MS	4		4	EF COMPLETO	1	800	4	64	160	No	No			No	No	No	No	No	No	No	No	No	No
2013-01-22	(5) Ponta Pora	MASCULINO	C2	1	Masculino	1992-05-01					15	40	TRAFICO	2	4	SAO JOSE DO RIO CLARO	MT	1		4	2�	1	540	6	68	174	No	No			No	Yes	No	No	No	No	No	No	No	No	Todos os dias
2013-01-22	(5) Ponta Pora	MASCULINO	B1	3	Masculino	1987-03-14	2012-08-16				8	.	TRAFICO	2	18	PONTA PORA	MS	4		4	3� GRAU INCOMPLETO	2	1000	2	86	178	No	No			No	Yes	No	Yes	No	No	No	No	No	No	1-2 vezes na semana		Menos de uma vez na semana
2013-01-22	(5) Ponta Pora	MASCULINO	B2	4	Masculino	1990-07-10					7	.	TRAFICO	Yes	17	PONTA PORA	MS	4		1	ENSINO MEDIO COMPLETO	1	1200	2	95	170	Yes	Yes	15	20		No	No	No	No	No	No	No	No	No
2013-02-22	(5) Ponta Pora	MASCULINO	C2	5	Masculino	1962-11-27					22	120	ASSOCIACAO	Yes	6	PONTA PORA	MS	4		1	ENSINO FUNDAMENTAL COMPLETO	1	5000	4	83	178	No	No			Yes	No	No	No	No	No	No	No	No	No
2013-01-22	(5) Ponta Pora	MASCULINO	C	3	Masculino	1985-03-18					21	.	TRAFICO	2		MISAU	PR	4		4	ENSINO MEDIO COMPLETO	1	1000	4	102	188	No	No			No	No	No	No	No	No	No	No	No	No
2012-02-22	(5) Ponta Pora	MASCULINO	B1	3	Masculino	1970-02-17					15	103	TRAFICO	2		BELA VISTA	MS	4		1	2� ENSINO MEDIO	1	678	3	76.5	178	No	No			Yes	No	No	No	No	No	No	No	No	No
2013-01-22	(5) Ponta Pora	MASCULINO	C2	7	Masculino	1981-07-06					12	.	TRAFICO	2	5	CURITIBA	PR	4		1	8�	1	1500	5	70	165	No	No			Yes	No	No	No	No	No	No	No	No	No
2013-01-22	(5) Ponta Pora	MASCULINO	C1	1	Masculino	1971-06-14					8	.	TRAFICO	Yes	15	PONTA PORA	MS	1		1	2� ENSINO MEDIO	1	1000	4	71	160	No	No			Yes	Yes	No	No	No	No	No	No	No	No	+ de 3 vezes na semana
2013-01-22	(5) Ponta Pora	M	C1	1	Masculino	1987-08-12					8	.	TRAFICO DE DROGAS	2	15	PONTA PORA	MS	4		1	8	1	1500,00	03	68	175	No	No			No	No	No	No	No	No	No	No	No	No
2013-01-22	(5) Ponta Pora	M	B2	4	Masculino	1985-05-08					11		TRAFICO	Yes	20	ITAPEVA	SP	1		4	3 GRAU INCOMPLETO	1	1000,00	03	55	185	No	Yes	16	20			Yes	Yes	Yes		Yes			Yes		Todos os dias	Todos os dias	Todos os dias		Todos os dias			Todos os dias
2013-01-21	(5) Ponta Pora	FEMININO	1	1	Feminino	1988-10-27					2	.	TRAFICO	2	12	BELO HORIZONTE	MG	4		4	8� SERIE	2	0	3		170	No	Yes	11	20		Yes	No	No	No	No	No	No	No	No	Menos de uma vez na semana
2013-01-21	(5) Ponta Pora	FEMININO	1	1	Feminino	1977-02-20					24	77	TRAFICO	Yes	12	RECIFE	PE	2		4	8� SERIE	1	400	13		153	Yes	Yes	14	10		Yes	No	No	No	No	No	No	No	No	Menos de uma vez na semana
2013-01-21	(5) Ponta Pora	FEMININO	1	1	Feminino	1976-05-18					10	.	TRAFICO	Yes	12	SAO JOSE DOS CAMPOS	SP	4		1	5� SERIE	1	500	2	67		Yes	Yes	24	20		Yes	No	No	No	No	No	No	No	No	1-2 vezes na semana
2013-01-21	(5) Ponta Pora	FEMININO	1	1	Feminino	1977-03-19					24	.	TRAFICO	Yes	12	JI PARANA	RO	4		4	5� SERIE	2	1500	3	70	165	Yes	No			Yes	No	No	Yes	No	No	No	No	No	No			+ de 3 vezes na semana
2013-01-21	(5) Ponta Pora	FEMININO	1	5	Feminino	1987-02-28						.	ROUBO	2	9	SALVADOR	BA	2		1	ENSINO MEDIO COMPLETO	1	350	6	79	165	No	Yes	24	3		No	No	No	No	No	No	No	No	No
2013-01-21	(5) Ponta Pora	FEMININO	1	5	Feminino	1991-10-09					1	.	TRAFICO	2	9	NOVA ALVORADA DO SUL	MS	4		1	6� SERIE	1	650	0	64	162	Yes	Yes	13	10		Yes	No	Yes	No	No	No	No	No	No	1-2 vezes na semana		1-2 vezes na semana
2013-01-21	(5) Ponta Pora	FEMININO	1	1	Feminino	1988-04-08					22	82	TRAFICO	Yes	12	PORTO VELHO	RO	4		4	8�	1	1500	3	64	160	No	Yes	21	40		Yes	Yes	Yes	No	No	No	No	No	No	Menos de uma vez na semana	Menos de uma vez na semana	Menos de uma vez na semana
2013-01-21	(5) Ponta Pora	FEMININO	1	1	Feminino						3	.	TRAFICO	2	12	SALVADOR	BA	4		4	ENSINO MEDIO COMPLETO	1	.	0	65	162	Yes	No			No	Yes	No	No	No	No	No	No	No	No	Todos os dias
2013-01-21	(5) Ponta Pora	FEMININO	1	1	Feminino	1991-04-15					3	.	TRAFICO	2	12	BRASILEIRA	MS	4		1	8� SERIE	2	620	3	65	150	No	No			Yes	Yes			Yes									+ de 3 vezes na semana
2013-01-21	(5) Ponta Pora	FEMININO	1	1	Feminino	1992-09-03					3	.	TRAFICO	2	12	PARAGUAIA	PEDRO JUAN CABALLERO	4		4	ENSINO MEDIO	1	2000	5	64	175	No	No			No
2013-01-21	(5) Ponta Pora	FEMININO	1	1	Feminino	1988-09-10					9	.	TRAFICO	2	12	ROSARIO DO SUL	RS	1		4	1� ANO	1	1200		65	166	No	Yes	14	20		Yes	No	Yes	No	No	No	No	No	No	1-2 vezes na semana		1-2 vezes na semana
2013-01-21	(5) Ponta Pora	FEMININO	1	1	Feminino	1975-10-14					15	.	TRAFICO	2	12	CUIABA	MT	4		4	2� SERIE	1	600	5	70	160	No	Yes	9	60		Yes	Yes	Yes	No	No	No	No	Yes	No	Menos de uma vez na semana	Todos os dias	Todos os dias					Todos os dias
2013-01-21	(5) Ponta Pora	FEMININO	1	5	Feminino	1993-09-08					1	.	TRAFICO	2	9	JUINA	MT	4		4	ENSINO MEDIO COMPLETO	2	600	3	80	170	No	Yes	13	2		Yes	Yes	Yes	No	No	No	No	No	No	1-2 vezes na semana	Todos os dias	1-2 vezes na semana
2013-01-21	(5) Ponta Pora	FEMININO	1	5	Feminino	1992-04-22					0	.	TRAFICO	2	9	CANOINHA	SC	1		1	ENSINO MEDIO COMPLETO	2	2000	2	53	158	No	No			No	Yes	No	No	No	No	No	No	No	No	1-2 vezes na semana
2013-01-21	(5) Ponta Pora	FEMININO	1	2	Feminino	1992-06-25					2	.	ROUBO	Yes	13	CARAPO	MS	NAO SABE		1	3� ENSINO FUNDAMENTAL	1	1300	2	52		No	Yes	14	20		Yes	No	No	No	No	No	No	No	No	1-2 vezes na semana
2013-01-21	(5) Ponta Pora	FEMININO	1	2	Feminino	1992-05-26					6	64	TRAFICO	2	9	PEIXOTO AZEVEDO	MT	1		4	8� SERIE	1	1200	6	52	170	No	Yes	15	40		No	No	No	No	No	No	No	No	No
2013-01-21	(5) Ponta Pora	FEMININO	1	3	Feminino	1981-08-27					8	.	TRAFICO	2	13	CAMPO GRANDE	MS	4		4	6� SERIE	1	722	4	62	170	No	Yes	14	30		No	No	No	No	No	No	No	No	No
2013-01-21	(5) Ponta Pora	F	1	111	Feminino	1994-09-16					1	.	TRAFICO DE DROGAS	2	13	BARAO DE MELGACA	MT	4		4	2 ANO DO ENSINO MEDIO	1	.	00	76	174	Yes	Yes	17	20		Yes	Yes	Yes	No	No	No	No	No	No	Todos os dias	Todos os dias	+ de 3 vezes na semana
2013-01-21	(5) Ponta Pora	F	1	3	Feminino	1992-09-03					5	.	TRAFICO DE DROGAS	Yes	13	RIO BRANCO	AC	4		4	6 SERIE	2	3600,00	09	45	160	No	Yes	13	20		Yes	Yes	Yes	No	No	No	No	No	No	+ de 3 vezes na semana	Todos os dias	1-2 vezes na semana
2013-01-21	(5) Ponta Pora	F	1	2	Feminino	1987-05-11					3	.	TRAFICO	2	13	DOURADOS	MS	1		1	8 SERIE	2	700,00	00	98		No	Yes	16	30		Yes	Yes	No	No	No	No	No	No	No	+ de 3 vezes na semana	Todos os dias
2013-01-21	(5) Ponta Pora	F	1	3	Feminino	1974-04-10					2	.	TRAFICO DE DROGAS	2	13	CAMPO GRANDE	MS	1		4	MEDIO COMPLETO	1	1800,00	04	78	163	No	No			No	Yes	No	Yes	No	No	No	No	No	No	1-2 vezes na semana		Menos de uma vez na semana
2013-01-21	(5) Ponta Pora	F	1	1	Feminino	1993-01-25					3	.	TRAFICO	2	12	PONTA PORA	MS	1		4	SEM ESCOLARIDADE	1	678	04	77	165	No	No			No	No	No	No	No	No	No	No	No	No
2013-01-21	(5) Ponta Pora	F	1	1	Feminino	1981-09-26					2	.	TRAFICO	2	12	SANGAPUITA	MS	4		1	3 SERIE	1	600,00	07	80	165	No	No			No	No	No	No	No	No	No	No	No	No
2013-01-21	(5) Ponta Pora	F	1	5	Feminino	1970-08-01						.	TRAFICO	Yes	9	TERESINA	PI	1		1	1 E.M.	2	2200,00	03	78	160	Yes	No			Yes	No	Yes	Yes	No	No	No	No	Yes	No		Todos os dias	+ de 3 vezes na semana					Menos de uma vez na semana
2013-01-21	(5) Ponta Pora	F	1	5	Feminino	1987-10-14							TRAFICO DE DROGAS	Yes	9	BONITO	MS	4		4	7 SERIE	2	300,00	04	86	153	No	Yes	16	40		Yes	Yes	Yes	Yes	No	No	No	Yes	No	Todos os dias	Todos os dias	1-2 vezes na semana	Todos os dias				Todos os dias
2013-01-21	(5) Ponta Pora	F	1	5	Feminino	1992-09-01					2	.	TRAFICO DE DROGAS	Yes	9	CAMPO GRANDE	MS	2		1	1 ANO (2 GRAU)	2	.	01		170	No	Yes	12	35		No	No	Yes	No	No	No	No	No	No			+ de 3 vezes na semana
2013-01-21	(5) Ponta Pora	F	1	2	Feminino	1990-09-22					2	.	TRAFICO DE DROGAS	2	13	SAO PAULO	SP	2		4	ENSINO MEDIO COMPLETO	2	.	01			No	Yes	20	20		Yes	Yes	Yes	No	No	No	No	No	No	Todos os dias	Todos os dias	+ de 3 vezes na semana
2013-01-21	(5) Ponta Pora	F	1	5	Feminino	1993-01-19						.	TRAFICO	2	9	CUIABA	MT	4		4	E.M.COMPLETO	2	1200,00	02	55	153	No	No			Yes	Yes	Yes	No	No	No	No	No	No	No	Todos os dias	Todos os dias
2013-01-21	(5) Ponta Pora	F	1	2	Feminino	1989-12-10					5	.	TRAFICO	Yes	13	SAO MIGUEL DOS CAMPOS	AL	4		1	8 SERIE	1	4500,00	06	58	160	No	Yes	15	40		No	No	No	No	No	No	No	No	No
2013-01-21	(5) Ponta Pora	F	1	2	Feminino	1993-02-13					1	.	TRAFICO DE DROGAS	2	9	JATAI	GO	1		3	1 ANO DO ENSINO MEDIO	1	2000,00	05			No	Yes	15	40		No	Yes	No	No	No	No	No	No	No		Todos os dias
	(5) Ponta Pora	F	1	2	Feminino	1988-05-28					14	96	TRAFICO	Yes	13	RIBEIRAO PRETO	SP	4		4	8 SERIE	1	1500,00	04	66	170	No	Yes	12	08		Yes	No	No	No	No	No	No	No	No	Menos de uma vez na semana
2013-01-21	(5) Ponta Pora	F	1	2	Feminino	1981-07-12					8	.	TRAFICO DE DROGAS	2	13	CRISTIANO OTONI	MG	3		3	6 SERIE	2	1000	03	52	158	Yes	Yes	16	15		Yes	Yes	No	No	No	No	No	No	No	1-2 vezes na semana	Menos de uma vez na semana
2013-01-21	(5) Ponta Pora	F	1	2	Feminino	1993-03-13					4	.	HOMICIDIO	2	13	CURUATE	PY	1		4	6 SERIE	1	.	04		160	No	No			Yes	Yes	Yes	No	No	No	No	No	No	No	Todos os dias	1-2 vezes na semana
2013-01-21	(5) Ponta Pora	F	1	3	Feminino	1969-07-06					9	.	TRAFICO DE DROGAS	2	13	BELEM	PY	4		3	5 SERIE	1	700,00	2	87	169	Yes	Yes	15	10		Yes	No	Yes	Yes	No	No	No	No	No	1-2 vezes na semana		1-2 vezes na semana	1-2 vezes na semana
2013-01-21	(5) Ponta Pora	F	1	3	Feminino	1993-02-17					3	.	TRAFICO DE DROGAS	2	13	ITAQUIRAI	MS	4		4	6 SERIE	1	800,00	7	72	164	No	No			No	Yes	Yes	Yes	No	No	No	No	No	No	1-2 vezes na semana	Menos de uma vez na semana	+ de 3 vezes na semana
2013-01-21	(5) Ponta Pora	F	1	4	Feminino	1942-06-14					18	144	TRAFICO DE DROGAS	2	12	PRESIDENTE PRUDENTE	SP	1		4	SUPERIOR INCOMPLETO	1	1500,00	02	69	162	Yes	No			No	No	No	No	No	No	No	No	No	No
	(5) Ponta Pora	F	1	2	Feminino	1970-01-15					8	.	ESCUTA TELEFONICA	2	13	PEDRO JUAN	PY	1		1	8 SERIE	1	.	04	70	170	Yes	No			No	No	No	No	No	No	No	No	No	No
2013-01-21	(5) Ponta Pora	F	1	2	Feminino	1984-10-25					6	98	TRAFICO	Yes	13	DOURADOS	MS	2		4	8 SERIE	1	600,00	02	67	163	Yes	Yes	27	06		Yes	Yes	No	No	No	No	No	No	No	Menos de uma vez na semana	Todos os dias
	(5) Ponta Pora	F	1	2	Feminino	1990-08-27					3	.	TRAFICO	2	12	AMAMBAI	MS	1		4	7 SERIE	1	1500,00	02	80	156	No	No			No	No	No	No	No	No	No	No	No	No
2013-01-21	(5) Ponta Pora	F	1	3	Feminino	1963-08-21					21	.	TRAFICO	2	13	SAO PEDRO PESCADOR	MG	4		2	6 SERIE	1	630,00	04	53	160	No	No			No	No	No	No	No	No	No	No	No	No
2013-01-21	(5) Ponta Pora	F	1	3	Feminino	1979-07-21					12	81	TRAFICO	Yes	13	SAO PAULO	SP	4		3	3 ENSINO SUPERIOR-BIOLOGIA	1	1200,00	03	74	170	No	Yes	17	02		Yes	Yes	Yes	No	No	No	Yes	Yes	No	+ de 3 vezes na semana	Todos os dias	+ de 3 vezes na semana				Todos os dias	Menos de uma vez na semana
2013-01-21	(5) Ponta Pora	F	1	3	Feminino	1994-04-18						.	TRAFICO	2	13	CUIABA	MT	2		4	2 ANO E.M.	2	1200,00	05	48	155	No	Yes	14	20		Yes	No	No	No	No	No	No	No	No	1-2 vezes na semana
2013-01-21	(5) Ponta Pora	F	1	4	Feminino	1994-02-23					2	.	TRAFICO	2	13	DOURADOS	MS	1		4	5 SERIE	1	600,00	01	96	165	No	No			Yes	Yes	No	No	No	No	No	No	No	No	Todos os dias
2013-01-21	(5) Ponta Pora	F	1	2	Feminino	1976-11-01					7	.	TRAFICO	2	13	PONTA PORA	MS	4		1	8 SERIE	1	3000	04	56	153	No	No			No	No	No	No	No	No	No	No	No	No
2013-01-21	(5) Ponta Pora	F	1	2	Feminino	1987-06-12					19	102	TRAFICO DE DROGAS	Yes	13	ALTA FLORESTA	MT	2		4	1 ANO DO ENSINO MEDIO	2	.	03	68	175	No	Yes	16	20		Yes	Yes	Yes	No	No	No	No	No	No	Todos os dias	1-2 vezes na semana	1-2 vezes na semana
2013-01-21	(5) Ponta Pora	F	1	3	Feminino	1987-04-30	2013-01-24	Transferência para outro presidio	2013-08-14	Outros	12	82	TRAFICO	2	13	ELDORADO	MS	1		4	6 SEMESTRE DO ENSINO SUPERIOR- DIREITO	2	4000	03	75	153	No	Yes	18	40		No	No	Yes	No	No	No	No	No	No			Menos de uma vez na semana
	(5) Ponta Pora	F	1	3	Feminino	1983-03-31					6	.	TRAFICO DE DROGAS		13	SAO JOSE DOS CAMPOS	SP	1		4	8 SERIE	1	650	02	62	168	No	Yes	15	03		Yes	No	No	No	No	No	No	No	No	1-2 vezes na semana
2013-01-21	(5) Ponta Pora	F	1	4	Feminino	1982-03-04					15	.	TRAFICO DE DROGAS	2	13	ARAPUTANGA	MT	4		1	ENSINO MEDIO COMPLETO	1	1800	05		175	Yes	No			No	No	No	No	No	No	No	No	No	No
2013-01-21	(5) Ponta Pora	F	1	4	Feminino	1993-01-21					2	.	TRAFICO	Yes	13	RONDONOPOLIS	MT	4		4	9 ANO	2	900	00	52	163	No	Yes	11	40		Yes	Yes	Yes	No	No	No	No	No	No	+ de 3 vezes na semana	Todos os dias	1-2 vezes na semana
2012-10-21	(5) Ponta Pora	F	1	4	Feminino	1993-06-29					2	.	TRAFICO	2	13	RONDONOPOLIS	MT	4		3	ENSINO MEDIO COMPLETO	1	658,00	1	48	160	No	Yes	11	20	Yes	Yes	Yes	Yes	No	No	No	No	Yes	No	1-2 vezes na semana	Todos os dias	1-2 vezes na semana					1-2 vezes na semana
2013-01-21	(5) Ponta Pora	F	1	4	Feminino	1984-05-08					1	.	TRAFICO	2	13	PARAGOMINAS	PA	3		1	MEDIO COMPLETO	1	2000	2	100	162	No	Yes	18	03		Yes	No	No	No	No	No	No	No	No	Menos de uma vez na semana
2013-01-21	(5) Ponta Pora	Feminino	1	4	Feminino	1979-08-17					7	.	ROUBO,HOMICIDIO,TRAFICO	Yes	13	FOZ DO IGUACU	PR	4		1	4 SERIE	2	.	00	62	150	No	Yes	20	40		No	No	No	No	No	No	No	No	No
2013-01-21	(5) Ponta Pora	F	1	4	Feminino	1981-10-08	2013-10-27				12	60	TRAFICO	Yes	13	BRASILINA-PEDRA PRETA	MT	2		4	6 SERIE	1	800,00	5	80	165	Yes	No			No		Yes									1-2 vezes na semana
2013-01-21	(5) Ponta Pora	F	1	4	Feminino	1991-09-03					6	.	TRAFICO	Yes	13	VARZEA GRANDE	MT	4		4	8 SERIE	1	400	5	53	160	Yes	Yes	13	15			Yes	Yes								Todos os dias	Menos de uma vez na semana
2013-01-22	(5) Ponta Pora	F	2	3	Feminino	1964-07-22					20	.	ASSOCIACAO DO TRAFICO.TRAFICO INTERESTADUAL	2		NAVIRAI	MS	4		1	E.M.COMPLETO	1	3000	06	60	160	No	No			No	No	No	No	No	No	No	No	No	No
	(5) Ponta Pora	F	1	4	Feminino	1968-12-21					8	360	ASSALTO (157)	Yes	13	IGUATEMI	MS	1		3	3 SERIE	1		03	60	162	Yes	Yes	14	20		Yes	Yes	Yes					Yes		Menos de uma vez na semana	Todos os dias	Menos de uma vez na semana					Todos os dias
2013-01-21	(5) Ponta Pora	F	2	1	Feminino	1950-08-10					21	96	TRAFICO DE DROGAS	2	11	SAO JOAO DA BOA VISTA	SP	1		3	4 SERIE	1	1300	1	83	160	Yes	No			Yes	No	No	No	No	No	No	No	No	No
2013-01-21	(5) Ponta Pora	F	1	4	Feminino	1982-03-29					12	240	ASSALTO	Yes	13	PORTO MURTINHO	MS	4		4	1 ANO DO ENSINO MEDIO	2	1200,00	03	56	165	No	Yes	18	10		Yes	Yes	No	No	No	No	No	No	No	1-2 vezes na semana	+ de 3 vezes na semana
	(5) Ponta Pora	F	1	4	Feminino	1990-12-09					4	96	TRAFICO	2	13	RONDONOPOLIS	MT	4		1	1 ANO	1	5000	06	75	162	Yes	No			Yes		Yes	Yes	Yes			Yes	Yes			Todos os dias	Todos os dias	Todos os dias			Todos os dias	Todos os dias
2013-01-21	(5) Ponta Pora	F	1	4	Feminino	1986-03-12					4	.	TRAFICO DE DROGAS	Yes	13	CAMPO GRANDE	MS	4		1	7 SERIE	1	1000	10	54	161	Yes	No			No	Yes	Yes	Yes	Yes	No	Yes	Yes	Yes	No	Todos os dias	Todos os dias	Todos os dias	Todos os dias		Menos de uma vez na semana	Todos os dias	Todos os dias
2013-01-21	(5) Ponta Pora	F	2	1	Feminino	1990-09-21					8	.	TRAFICO	2	10	SANTO ANTONIO DE JESUS	BA	2		4	2 ANO DO ENSINO MEDIO	2	680	1	101	165	No	No				No	No
2013-01-21	(5) Ponta Pora	F	2	1	Feminino	1957-09-12					10	94	TRAFICO DE DROGAS	2	11	CUIABA	MT	4		2	4 SERIE	1	.	4			Yes	No			No	Yes	No	No	No	No	No	No	No	No	+ de 3 vezes na semana
2013-01-21	(5) Ponta Pora	F	2	1	Feminino	1974-07-20					8	.	TRAFICO	2	11	PONTA PORA	MS	4		1	2 SERIE	1	800,00	9	70	160	No	No			Yes	No	No	No	No	No	No	No	No	No
2013-01-21	(5) Ponta Pora	F	2	1	Feminino	1987-12-24					29	61	TRAFICO E FALSIDADE IDEOLOGICA	2	11	PEDRO JUAN CABALLERO	PY	4		4	E.M.COMPLETO	1	1800	4	80	155	No	No			No	No	No	No	No	No	No	No	No	No
2013-01-21	(5) Ponta Pora	F	2	1	Feminino	1985-05-05					8	.	33 (TRAFICO)	2	10	GOIANIA	GO	4		1	8 SERIE	1	650	1	80	183	Yes	Yes	18	18	Yes	Yes	Yes	Yes	Yes	No	No	Yes	Yes	Yes	Todos os dias	Todos os dias	1-2 vezes na semana	Todos os dias			Todos os dias	Todos os dias	1-2 vezes na semana
2013-01-22	(5) Ponta Pora	F	2	1	Feminino	1981-07-30					45	358	TRAFICO,ASSALTO,FALSIDADE IDEOLOGICA,FORMACAO DE QUADRILHA		10	PONTA PORA	MS	4		4	8 SERIE	2	1500	07	45	150	Yes	No			No	No	No	No	No	No	No	No	No	No
2013-01-22	(5) Ponta Pora	F	2	3	Feminino						9	.	BATEDURA	2	7	SAO PEDRO	MS	1		1	3 ANO ENSINO SUPERIOR	1	5000	01	66	160	No	No			No	Yes	No	No	No	No	No	No	No	No	1-2 vezes na semana
2013-01-22	(5) Ponta Pora	F	2	1	Feminino	1957-09-23					8	.	TRAFICO DE DROGAS	2	11	CULANTRILHO	PY	1		4	3 ENSINO	1	500,00	03	68	167	No	No			No	No	No	No	No	No	No	No	No	No
2013-01-22	(5) Ponta Pora	F	2	3	Feminino	1982-10-14					20	.	33-TRAFICO-ESCUTA	2		DOURADOS	MS	1		1	E.M.COMPLETO	1	1600	04	64	170	No	No			No	No	No	No	No	No	No	No	No	No
2013-01-22	(5) Ponta Pora	F	2	3	Feminino	1990-04-06					20	58	TRAFICO (33)	2	7	MAUA	SP	2		4	1 ANO E.M	2	600,00	03	51	165	No	Yes	13	13		No	No	No	No	No	No	No	No	No
	(5) Ponta Pora	F	2	1	Feminino	1979-02-05					12	120	TRAFICO	2	10	CORONEL SAPUCAIA	MS	4		4	7 SERIE	1	300	6	69	165	No	No			No	No	No	No	No	No	No	No	No	No
2013-01-22	(5) Ponta Pora	F	1	3	Feminino	1967-05-16					36	180	ARTIGO 33,35,17	2	7	GLORIA DE DOURADOS	MS	4		4	CURSO TECNICO	1	1200	6	76	167	Yes	No			No	No	No	No	No	No	No	No	No	No
2013-01-22	(5) Ponta Pora	F	2	2	Feminino	1984-10-31					18	89	TRAFICO DE DROGAS	Yes	6	PONTA PORA	MS	4		1	8 SERIE	1	480	07	52	149	No	No			No	No	No	No	No	No	No	No	No	No
2013-01-22	(5) Ponta Pora	F	2	3	Feminino	1981-10-01					18	.	TRAFICO DE DROGAS	2	7	SALVADOR	BA	1		1	CURSO SUPERIOR COMPLETO (TURISMO/SEGURANCA DO TRABALHO)	1	800	03		169	Yes	Yes	15	20		No	Yes	No	No	No	No	No	No	No		Todos os dias
2013-01-22	(5) Ponta Pora	F	2	3	Feminino	1958-09-21					27	90	ARTIGO 35	2	7	PONTA PORA	MS	1		3	2 GRAU COMPLETO	2	1200	3	58	161	Yes	Yes	52	15		No	No	No	No	No	No	No	No	No
2013-01-22	(5) Ponta Pora	F	2	5	Feminino	1968-10-03					8	.	REGRESSAO (USO DE CELULAR SEMI ABERTO)	2	6	JUCAS	CE	4		2	4 SERIE	1	500	04	73	164	Yes	No			No	Yes	No	No	No	No	No	No	No	No	Menos de uma vez na semana
2013-01-22	(5) Ponta Pora	F	2	1	Feminino	1987-09-21					15	58	TRAFICO DE DROGAS	Yes	10	CUIABA	MT	2		1	3 ANO DO ENSINO MEDIO	1	650	03	82	159	Yes	Yes	13	08		Yes	Yes	Yes	No	No	No	No	Yes	No	1-2 vezes na semana	Todos os dias	+ de 3 vezes na semana					Menos de uma vez na semana
2013-01-22	(5) Ponta Pora	F	2	2	Feminino	1977-05-07					12	30	TRAFICO DE DROGAS	Yes	6	PONTA PORA	MS	1		4	5 SERIE	1	630,00	2	65	175	No	No			No	No	No	No	No	No	No	No	No	No
2013-01-22	(5) Ponta Pora	F	2	4	Feminino	1962-04-09					56	168	HOMICIDIO	2	7	PONTA PORA	MS	1		3	8 SERIE	2	2600	1	70	170	Yes	Yes	15	07		No	No	No	No	No	No	No	No	No
2013-01-22	(5) Ponta Pora	F	2	4	Feminino	1959-05-28					48	66	TRAFICO DE DROGAS	Yes	7	VISTA ALEGRE	MS	4		1	3 SERIE	1	1200,00	02	95	150	Yes	No			Yes	No	No	No	No	No	No	No	No	No
2013-01-22	(5) Ponta Pora	F	2	4	Feminino	1972-08-22					20	.	ESCUTA TELEFONICA	2	7	DOURADOS	MS	4		1	ENSINO MEDIO COMPLETO	1	1500	4	67	163	Yes	Yes	23	60	Yes	No	No	No	No	No	No	No	No	No
2013-01-22	(5) Ponta Pora	F	2	4	Feminino	1952-01-06					20	.	TRAFICO (ESCUTA)	2	7	MARTINOPOLIS	SP	1		2	8 SERIE FUNDAMENTAL	1	800	02	60	162	Yes	No			Yes	No	No	No	No	No	No	No	No	No
2013-01-22	(5) Ponta Pora	F	2	2	Feminino	1992-08-02					19	58	TRAFICO	2		PRAIA GRANDE	SP	1		4	1 ANO E.M	2	1.500	03	77	180	No	No			Yes	No	No	No	No	No	No	No	No	No
2013-01-22	(5) Ponta Pora	F	2	2	Feminino	1964-10-12					8	50	TRAFICO DE DROGAS	2	6	ARAL MOREIRA	MS	4		2	5 SERIE	1	650	03	72	150	Yes	Yes	48	07		Yes	Yes	Yes	No	No	No	No	No	No	1-2 vezes na semana	1-2 vezes na semana	1-2 vezes na semana
2013-01-22	(5) Ponta Pora	F	2	2	Feminino	1981-06-25					13	.	TRAFICO	Yes	6	IGUATEMI	MS	4		1	5 SERIE	1	600,00	05	67	150	No	No			No	No	No	No	No	No	No	No	No	No
2013-01-22	(5) Ponta Pora	F	2	2	Feminino	1981-03-11					16	.	TRAFICO DE DROGAS	2	6	PONTA PORA	MS	4		1	1 ANO DO ENSINO MEDIO	2	700,00	4	66	150	No	No			No	No	No	No	No	No	No	No	No	No
2013-01-22	(5) Ponta Pora	F	2	4	Feminino	1960-01-15					3	.	TRAFICO	2	7	PARMO	PY	4		3	4 SERIE	1	300,00	04	58	155	Yes	Yes	17	03		No	No	No	No	No	No	No	No	No
2013-01-22	(5) Ponta Pora	F	2	5	Feminino	1967-03-20					11	.	TRAFICO DE DROGAS	2	6	SANTO ANTONIO DE JESUS	BA	2		1	8 SERIE	1	2500	1	62	155	No	Yes	18	05		No	No	No	No	No	No	No	No	No
2013-01-22	(5) Ponta Pora	F	2	5	Feminino	1990-07-23					5	36	QUEBRA DE SEMI ABERTO	Yes	6	PONTA PORA	MS	4		3	6 SERIE	1	350,00	2	52	160	No	Yes	10	02		Yes	Yes	Yes	No	No	No	No	No	No	Todos os dias	Todos os dias	Menos de uma vez na semana
	(5) Ponta Pora	F	2	4	Feminino	1968-07-03					9	.	QUEBRA DE SEMI-ABERTO	Yes	7	NAVIRAI	MS	4		3	NAO SABE INFORMAR	1	1000,00	02	50	160	Yes	No			No	Yes	No	No	No	No	No	No	No	No	1-2 vezes na semana
2013-01-22	(5) Ponta Pora	F	2	5	Feminino	1985-12-26					12	58	TRAFICO DE DROGAS	2	6	PORTO VELHO	RO	4		4	1 ANO DO ENSINO MEDIO	2	2000	4	65	155	No	No			No	Yes	No	Yes	No	No	No	No	No	No	+ de 3 vezes na semana		+ de 3 vezes na semana
2013-01-22	(5) Ponta Pora	F	2	4	Feminino	1977-11-21					20	.	TRAFICO DE DROGAS	2	7	PALMAS	TO	4		4	8 SERIE	1	3.000	03	62	160	No	Yes	35	05		No	No	No	No	No	No	No	No	No
2013-01-22	(5) Ponta Pora	F	2	5	Feminino						17	.	ASSOCIACAO TRAFICO,LAVAGEM DE DINHEIRO	2	6	PONTA PORA	MS	5	NAO SABE	3	5 SERIE	2	3000,00	05	57	166	Yes	Yes	15	30		No	No	No	No	No	No	No	No	No
2013-01-22	(5) Ponta Pora	F	2	5	Feminino	1989-12-12					4	.	TRAFICO E ASSOCIACAO	2	6	PONTA PORA	MS	1		1	E.SUP.4 ANO.ADM	1	1200,00	03	58	165	No	No			No	No	No	No	No	No	No	No	No	No
2013-03-04	(2) Campo Grande	FEMININO	1	1	Feminino	1973-10-01					42	144	HOMICIDIO SIMPLES	2		GLORIA DE DOURADOS	MS	4		4	3 EM	1	1000	0		170	Yes	No			No	No	No	No	No	No	No	No	No	No
2013-03-04	(2) Campo Grande	FEMININO	1	1	Feminino	1984-01-10					1	102	TRAFICO	2		CORGUINHO	MS	4		2	SEM ESCOLARIDADE	1	1000	7			Yes	Yes	8	7		No	Yes	No	No	No	No	No	No	No		Menos de uma vez na semana
2013-03-04	(2) Campo Grande	FEMININO	2	2	Feminino	1992-05-01					2	.	TRAFICO	2	48	ANAJATUBA	MA	4		4	9 SERIE	1	800	3	48	161	No	No			No	No	No	No	No	No	No	No	No	No
2013-03-04	(2) Campo Grande	FEMININO	1	1	Feminino						3	66	DROGAS	Yes		PONTA PORA	MS	4		4	SEM ESCOLARIDADE	1	600	5			Yes	No			No	No	No	No	No	No	No	No	No	No
2013-03-04	(2) Campo Grande	FEMININO		2	Feminino	1988-11-17					7	.	TRAFICO	2	40	CAMPO GRANDE	MS	4		2	5 SERIE	1	700	3	56	165	No	Yes	15	4		Yes	No	No	No	No	No	No	No	No	Todos os dias
2013-03-04	(2) Campo Grande	FEMININO	2	12	Feminino	1987-07-05					6	.	TRAFICO	2	46	PRESIDENTE MEDICI	RO	4		4	8 SERIE	2	4000	6	67	160	No	No			No	No	No	No	No	No	No	No	No	No
2013-04-03	(2) Campo Grande	FEMININO		3	Feminino	1985-04-25					33	1594	TRAFICO POSSE ILEGAL DE ARMA ARREPENDIMENTO POSTERIOR RESISTENCIA CORRUPCAO ATIVA	Yes	40	COSTA RICA	MS	1		4	9 SERIE	1	520	7	46	165	No	Yes	14	40		No	No	No	No	No	No	No	No	No
2013-03-04	(2) Campo Grande	FEMININO		3	Feminino	1968-11-27					36	72	TRAFICO	Yes	38	CORUMBA	MS	4		1	8 SERIE	1	2000	2	64	173	Yes	No			Yes	No	No	No	No	No	No	Yes	No	No							Todos os dias
2013-03-04	(2) Campo Grande	FEMININO		3	Feminino	1991-12-27					24	60	TRAFICO	2	32	CAMPO GRANDE	MS	4		4	8 SERIE	1	600	0	54	156	No	Yes	11	20		Yes	Yes	Yes	No	No	No	No	No	No	Menos de uma vez na semana	Menos de uma vez na semana	Menos de uma vez na semana
2013-03-04	(2) Campo Grande	FEMININO	2	3	Feminino	1969-10-31					7	168	TRAFICO	Yes	43	CORUMBA	MS	4		3	2 SERIE	1	800	1	67		No	Yes	13	20		Yes	No	No	No	No	No	No	No	No	+ de 3 vezes na semana
2013-03-04	(2) Campo Grande	FEMININO	1	4	Feminino	1974-10-18	2012-09-26	Saída para comunidade	2014-06-12		05	.	TRAFICO	2	52	CAMPO GRANDE	MS	2		1	2 SERIE	2	800	4	60	165	Yes	No			No	No	Yes	Yes	No	No	No	Yes	No	No		1-2 vezes na semana	Todos os dias				Todos os dias
2013-03-04	(2) Campo Grande	FEMININO	3	3	Feminino	1986-06-01					37	113	TRAFICO	Yes	38	CACOAL	RO	4		4	8 SERIE	2	2500	2	47	164	No	Yes	18	20		Yes	Yes	Yes	No	No	No	No	Yes	No	1-2 vezes na semana	Todos os dias	Menos de uma vez na semana					Menos de uma vez na semana
2013-03-04	(2) Campo Grande	FEMININO	3	3	Feminino	1992-09-21					1	.	TRAFICO	2	38	MANAUS	AM	2		4	1 EM	1	1000	3	50	151	No	No			Yes	Yes	Yes	No	No	No	No	No	No	No	1-2 vezes na semana	1-2 vezes na semana
2013-03-04	(2) Campo Grande	FEMININO	3	3	Feminino	1974-07-09					18	128	TRAFICO	Yes	28	CORUMBA	MS	1		1	5 SERIE	1	500	5	51	165	No	Yes	15	1		No	No	No	No	No	No	No	No	No
2013-03-04	(2) Campo Grande	FEMININO	2	2	Feminino	1986-09-10					3	.	TRAFICO	2	49	SANTAREM	PA	4		4	4 SERIE	1	200	2	56	155	No	No			No	Yes	No	No	No	No	No	No	No	No	Menos de uma vez na semana
2013-03-04	(2) Campo Grande	FEMININO	2	2	Feminino	1976-07-28					12	.	TRAFICO	2	48	CUIABA	MT	4		4	4 SERIE	1	1200	3	72	165	Yes	Yes	15	10		No	No	No	No	No	No	No	No	No
2013-03-04	(2) Campo Grande	FEMININO	2	2	Feminino	1991-06-07					3	.	RECEPTACAO	Yes	46	CORUMBA	MS	4		4	6 SERIE	1	600	1	62	157	No	No			No	No	Yes	Yes	No	No	No	No	No	No		Menos de uma vez na semana	Menos de uma vez na semana
2013-03-04	(2) Campo Grande	FEMININO	2	2	Feminino	1979-06-24					4	.	TRAFICO	2	44	MARACAJU	MS	4		1	4 SERIE	1	620	2	102		No	No			No	No	No	No	No	No	No	No	No	No
2013-03-04	(2) Campo Grande	FEMININO	1	1	Feminino	1968-12-13					3	.	BAIXA PORTARIA	2	31	ROCHEDINHO	MS	1			4 SERIE	1	750	5	80	160	No	Yes	14	20		No	No	No	No	No	No	No	No	No
2013-03-04	(2) Campo Grande	FEMININO	2	12	Feminino	1974-11-14					6	120	TRAFICO	Yes	26	DOURADOS	MS	4		1	2 EM	1	800	3	75	152	No	No			Yes	No	No	No	No	No	No	No	No	No
2013-03-04	(2) Campo Grande	FEMININO	2	8	Feminino	1968-01-06							DROGA	2	29	CAMPO GRANDE	MS	2		4	7 SERIE	1	1800	3	50	150	No	Yes	20	6		No	No	No	No	No	No	No	No	No
2013-03-04	(2) Campo Grande	FEMININO	1	2	Feminino	1986-09-23					8		TRAFICO	2	46	DOURADOS	MS	4		1	7 SERIE	1	800	1	61	160	No	Yes	17	3			Yes	Yes	No	No	No	No	No	No			Todos os dias
2013-03-04	(2) Campo Grande	FEMININO	1	2	Feminino	1989-09-29					6		TRAFICO	2	40	JARDIM	MS	1		1	ENSINO SUPERIOR INCOMPLETO	1	5000	2	50	160	No	No				Yes	No	No	No	No	No	No	No	No
2013-03-04	(2) Campo Grande	FEMININO	1	3	Feminino	1986-04-03					24	144	TRAFICO	2	38	CAMPO GRANDE	MS	1			ENSINO SUPERIOR INCOMPLETO	1	1400	1	80	155	Yes	No				No	No	No	No	No	No	No	No	No
2013-03-04	(2) Campo Grande	FEMININO	1	3	Feminino	1992-05-25					2		ASSALTO	Yes	37	FLORIANOPOLIS	SC	4		4	6 SERIE	2		9	65	175	No	Yes	12	20		No	Yes	Yes	Yes	No	No	No	No	No		Todos os dias	Todos os dias	Todos os dias
2013-03-04	(2) Campo Grande	FEMININO	1	3	Feminino	1993-12-17					6		TRAFICO	2	37	CAMPO GRANDE	MS	4		4	4 SERIE	1	2200	4	70	165	No	Yes	12	20	Yes	No	Yes	No	No	No	No	No	No	No		Todos os dias
2013-03-04	(2) Campo Grande	FEMININO	1	4	Feminino	1993-06-02					5		TRAFICO	2	50	GOIANIA	GO	4		1	SEM ESCOLARIDADE	2		8	60	155	No	Yes	13	40	Yes	No	Yes	No	No	No	No	No	No	No		Todos os dias
2013-03-04	(2) Campo Grande	FEMININO	1	4	Feminino	1980-06-25					11		TRAFICO	2	49	COXIM	MS	4			7 SERIE	1	1200	3	59	165	No	Yes	18	10	Yes	Yes	No	No	No	No	No	No	No	No
2013-03-04	(2) Campo Grande	FEMININO	1	5	Feminino	1962-03-09					1		DROGA	Yes	50	PENAPOLIS	SP	4		4	3 SERIE	1	300	0	55	164	No	Yes	9	5	Yes	Yes	Yes	Yes	Yes	Yes	Yes	Yes	Yes	No	Todos os dias	Todos os dias	Todos os dias	Todos os dias	Todos os dias	Todos os dias	Todos os dias	Todos os dias
2013-03-04	(2) Campo Grande	FEMININO	1	5	Feminino	1983-08-25					1		QUEBRA DE SEMIABERTO	Yes	40	CAMPO GRANDE	MS	4		1	8 SERIE	1	3000	2	70	156	No	No			No	Yes	No	No	No	No	No	No	No	No	Menos de uma vez na semana
2013-03-04	(2) Campo Grande	FEMININO	1	2	Feminino	1988-07-29					3	.	TRAFICO	2	42	CAMPO GRANDE	MS	4				1	678	7			No	No			Yes	No	No	No	No	No	No	No	No	No
2013-03-04	(2) Campo Grande	FEMININO	1	1	Feminino	1987-09-21					0	.	NAO SABE	Yes		CAMPO GRANDE	MS	4		1	3 EM	1	678	3	68	160	Yes	No			No	No	No	No	No	No	No	No	No	No
2013-03-04	(2) Campo Grande	FEMININO	1	4	Feminino	1984-01-16					5	108	TRAFICO	Yes		ASSIS CHATEAUBRIAND	PR	4		4	5 SERIE	1	678	2	40	160	Yes	Yes	15	10	Yes	No	No	No	No	No
2013-03-04	(2) Campo Grande	FEMININO	1	2	Feminino	1982-01-31					8	50	TRAFICO	2	40	TRES LAGOAS	MS	1		1	5 SERIE	2	678	5	47	160	No	Yes	14	20		No	Yes	No	No	No	No	Yes	No	No
2013-03-04	(2) Campo Grande	FEMININO	1	2	Feminino	1989-06-14					4	.	TRAFICO	Yes	41	PARANAIBA	MS	1		4	6 SERIE	2	2000	9	115	181	No	Yes	9	25		Yes	Yes	No	No	No	No	No	No	No
2013-03-04	(2) Campo Grande	FEMININO	1	2	Feminino	1992-05-18					11	.	TRAFICO INTERNACIONAL DE DROGAS	2	40	MINAS GERAIS	MG	3		4	1 EM	2	2000	1	56	160	No	No			Yes	No	No	No	No	No	No	No	No	No
2013-03-04	(2) Campo Grande	FEMININO	2	9	Feminino	1980-02-19					22	.	ESCUTA TELEFONICA	2	47	BATAIPORA	MS	1		4	6 SERIE	1	678	9	47		Yes	No			No	No	No	No	No	No	No	No	No	No
2013-03-04	(2) Campo Grande	FEMININO	1	2	Feminino	1979-03-12					7	.	TRAFICO	2	41	PONTA PORA	MS	4		4	3 SERIE	1	678	6	63	170	No	No			No	No	No	No	No	No	No	No	No	No
2013-03-04	(2) Campo Grande	FEMININO	1	3	Feminino	1986-08-26					2	.	TRAFICO	2	39	CAMPO GRANDE	MS	4		1	2 EM	1	280	3	57	170	Yes	Yes	11	20		Yes	No	No	No	No	No	Yes	No	No
2013-03-04	(2) Campo Grande	FEMININO	1	3	Feminino	1972-02-22					14	78	TRAFICO	2	38	CAMPO GRANDE	MS	1		4	2 SERIE	1	678	6	58	162	No	Yes	10	20		No	No	Yes	No	No	No	No	No	No
2013-03-04	(2) Campo Grande	FEMININO	1	1	Feminino	1994-01-29					8		ROUBO	2	27		RO	3		4	8 SERIE	1	500	2	49	150	No	Yes	15	20		No	Yes	No	No	No	No	No	No	No		+ de 3 vezes na semana
2013-03-04	(2) Campo Grande	FEMININO	1	2	Feminino	1986-11-03					8	55	TRAFICO	Yes	48		MS	1		4	6 SERIE	1	460	8	78	165	No	Yes	14	40		Yes	Yes	No	No	No	No	Yes	No	No	Todos os dias	Todos os dias					Todos os dias
2013-03-04	(2) Campo Grande	FEMININO	2	6	Feminino	1982-04-02					7	.	TRAFICO	Yes	45		MS	4		4	7 SERIE	1	600	3	67		No	No				No	No	No	No	No	No	No	No	No
2013-03-04	(2) Campo Grande	FEMININO	1	2	Feminino	1977-07-22					7	.	TRAFICO PORTE ILEGAL DE ARMA	2	30		MS	4		3	SEM ESCOLARIDADE	1	500	8	53		No	Yes	9	20		Yes	Yes	Yes	Yes			Yes		Yes	Todos os dias	Todos os dias	Todos os dias	Todos os dias			Todos os dias		Todos os dias
2013-03-04	(2) Campo Grande	FEMININO	1	3	Feminino	1952-09-27					7	84	TRAFICO	Yes	38		MS	4		1	3 SERIE	2	2000	0	85	168	Yes	Yes	14	20		Yes	No	Yes	No	No	No	Yes	No	No	Todos os dias		Todos os dias				Todos os dias
2013-03-04	(2) Campo Grande	FEMININO	1	3	Feminino	1989-10-13					2	.	HOMICIDIO	Yes	36		MS	1		4	4 SERIE	2	678	5	86	180	Yes	No			No	Yes	No	No	No	No	No	No	No	No	Menos de uma vez na semana
2013-03-04	(2) Campo Grande	FEMININO	1	3	Feminino	1986-05-03					8	84	PORTE DE MUNICAO TENTATIVA DE FURTO	Yes	42		MS	1		1	5 SERIE	1	700	4			No	Yes	11	40		No	No	No	No	No	No	Yes	No	No							Todos os dias
2013-03-04	(2) Campo Grande	FEMININO	1	4	Feminino	1994-05-21					5	.	TRAFICO	Yes	47		MS	1		4	9 SERIE	2	600	0	50	162	No	Yes	11	30		Yes	Yes	Yes	No	No	No	No	No	No	+ de 3 vezes na semana	+ de 3 vezes na semana	+ de 3 vezes na semana
2013-03-04	(2) Campo Grande	FEMININO	1	4	Feminino	1973-07-21					3	.	USO DE DROGAS	2	49		MS	4		1	3 SERIE	1	600	5	55		No	No			No	Yes	Yes	No	No	No	No	Yes	No	No	+ de 3 vezes na semana	+ de 3 vezes na semana					+ de 3 vezes na semana
2013-03-04	(2) Campo Grande	FEMININO	1	4	Feminino	1979-08-09					13	.	TRAFICO	2	49		SP	2		4	8 SERIE	2	2400	4	57	165	No	Yes	14	15		Yes	Yes	Yes	Yes	Yes	Yes	Yes	Yes	No	Todos os dias	Todos os dias	Todos os dias	Todos os dias	Todos os dias	Todos os dias	Todos os dias	Todos os dias
2013-03-04	(2) Campo Grande	FEMININO	1	1	Feminino	1970-10-08					12		TRAFICO	2	28	GUIA LOPES DA LAGUNA	MS	1		1	5 SERIE	1	750	6	76	168	Yes	No			Yes	No	Yes	No	No	No	No	No	No	No	Todos os dias	Menos de uma vez na semana
2013-03-04	(2) Campo Grande	FEMININO	1	2	Feminino	1988-04-22					6	12	ROUBO HOMICIDIO	Yes	40	CAMPO GRANDE	MS	1		1	6 SERIE	1	2000	5	78	170	No	Yes	18	20	Yes	No	Yes	Yes	No	No	No	No	No	No	Menos de uma vez na semana	1-2 vezes na semana	1-2 vezes na semana
2013-03-04	(2) Campo Grande	FEMININO	1	2	Feminino	1991-11-26					8		TRAFICO	2	44	RANCHARIA	SP	2		4	8 SERIE	1	6000	4	61	175	No	Yes	16	20	Yes	No	No	No	No	No	No	No	No	No
2013-03-04	(2) Campo Grande	FEMININO	1	3	Feminino	1980-08-29					19		TRAFICO	Yes	40	CAMPO GRANDE	MS	2		1	3 EM	1	2000	4	60	155	Yes	No			No	No	No	No	No	No	No	No	No	No
2013-03-04	(2) Campo Grande	FEMININO	1	3	Feminino	1987-01-15					9	70	TRAFICO	2	40	CUIABA	MT	4		2	8 SERIE	1	600	4	58	165	No	Yes	25	3	Yes	No	Yes	No	No	No	No	No	Yes	No		Todos os dias						Todos os dias
2013-03-04	(2) Campo Grande	FEMININO	1	3	Feminino	1982-02-16					6		HOMICIDIO	Yes	40	DOURADOS	MS	4		2	SEM ESCOLARIDADE	1	750	7	50	165	No	Yes	12	5	Yes	Yes	Yes	No	No	No	No	No	Yes	No	Menos de uma vez na semana	Todos os dias						Todos os dias
2013-03-04	(2) Campo Grande	FEMININO	1	5	Feminino	1993-08-28					1	48	TRAFICO	Yes	38		RO	2		4	7 SERIE	1	480		66	170	No	Yes	12	20	Yes	Yes	No	No	No	No	No	No	No	No	Menos de uma vez na semana
2013-03-04	(2) Campo Grande	FEMININO	1	5	Feminino	1988-08-19					1		TRAFICO	2	38	JARI	RO	4		1	8 SERIE	1	2000		67	158	Yes	No			No	No	No	No	No	No	No	No	No	No
2013-03-04	(2) Campo Grande	FEMININO	1	4	Feminino	1988-08-05					3		TRAFICO	2	40	CAMPO GRANDE	MS	4		1	9 SERIE	2	700	5	65	169	No	Yes	14	40	Yes	No	No	No	No	No	No	No	No	No
2013-03-04	(2) Campo Grande	FEMININO	1	3	Feminino	1993-08-29					13	72	TRAFICO	2	40	CAMPO GRANDE	MS	4		2	8 SERIE	1	1000	6	50	152	No	Yes	10	20	Yes	Yes	Yes	No	No	No	No		Yes	No	Menos de uma vez na semana	Todos os dias						Todos os dias
2013-03-04	(2) Campo Grande	FEMININO	1	3	Feminino	1988-07-01					2	.	ROUBO	2	40	CAMPO GRANDE	MS	4			3 EM	2	678	7	46	150	No	No			No	No	No	No	No	No	No	No	No	No
2013-03-04	(2) Campo Grande	FEMININO	1	4	Feminino	1994-06-01					3	.	TRAFICO	Yes	49	NAVIRAI	MS	4		4	7 SERIE	2	.		63	152	No	Yes	12	30		Yes	Yes	Yes	Yes	Yes	No	Yes	Yes	No
2013-03-04	(2) Campo Grande	FEMININO	1	4	Feminino	1992-12-13					3	.	TRAFICO	2	48	BIRIGUI	SP	1		4	3 EM	2	.	1	56	160	No	Yes	16	20		Yes	No	No	No	No	No	No	No	No
2013-03-04	(2) Campo Grande	FEMININO	1	4	Feminino	1980-07-22					8	.	TRAFICO	2	48	CORUMBA	MS	4		4	5 SERIE	1	678	5	62	147	No	No			Yes	No	No	No	No	No	No	No	No	No
2013-03-04	(2) Campo Grande	FEMININO	1	5	Feminino	1990-03-21					1	.	TRAFICO	2	40	CAMPO GRANDE	MS	4		1	2 SERIE	1	200	4	60		No	No			Yes	No	No	No	No	No	No	No	No	No
2013-03-04	(2) Campo Grande	FEMININO	1	5	Feminino	1990-05-05					0	.	TRAFICO	2		PONTA PORA	MS	1		1	2 SERIE	1	600	7	57	170	No	No			No	No	No	No	No	No	No	No	No	No
2013-03-04	(2) Campo Grande	FEMININO	1	4	Feminino	1979-09-28					3	.	TRAFICO	2	49	GUIA LOPES DA LAGUNA	MS	4		1	2 SERIE	1	252	6	80		No	Yes	11	40		Yes	No	No	No	No	No	Yes	No	No	Todos os dias						Todos os dias
2013-03-04	(2) Campo Grande	FEMININO	1	4	Feminino	1978-10-10					4	.	TRAFICO	Yes	47	SAO PAULO	SP	4		4	1 EM	1	600	1	72	154	Yes	Yes	13	20		Yes	Yes	Yes	No	No	No	Yes	Yes	No	Menos de uma vez na semana	Todos os dias	Todos os dias				Menos de uma vez na semana	Menos de uma vez na semana
2013-03-04	(2) Campo Grande	FEMININO	2	10	Feminino	1985-06-20	2013-05-10				9		TRAFICO	Yes	21	CAMPO GRANDE	MS	1		3	1 EM	1	680	1	64	168	Yes	Yes	10	10		No	No	No	No	No	No	No	No	No
2013-03-04	(2) Campo Grande	FEMININO	1	4	Feminino	1990-11-22					6	.	TRAFICO	2	47	CAMPO GRANDE	MS	1		4	3 EM	2	720	1	98	168	No	Yes	20	40	Yes	Yes	No	No	No	No	No	No	No	No	Menos de uma vez na semana
2013-03-04	(2) Campo Grande	FEMININO	1	5	Feminino	1990-07-29					0	.	TRAFICO	2	40	SALVADOR	BA	4		4	8 SERIE	1	645	1	76	170	No	No			Yes	Yes	No	No	No	No	No	No	No	No	Menos de uma vez na semana
2013-03-13	(2) Campo Grande	FEMININO	2	10	Feminino	1980-04-14					22	29	TRAFICO	Yes	25	CAMPO GRANDE	MS	4			1 EM	1	900	5	74	169	No	No			No	No	No	No	No	No	No	No	No	No
2013-03-04	(2) Campo Grande	FEMININO	1	5	Feminino	1974-03-01					1	.	TRAFICO	2	50	DEODAPOLIS	MS	1		4	8 SERIE	1	2000	4	95	168	No	No			Yes	No	No	No	No	No	No	No	No	No
2013-03-04	(2) Campo Grande	FEMININO	1	5	Feminino	1994-03-01					0	.	TRAFICO	2	36	TURIACU	MA	1		4	3 EM	1	1600	3	58	170	No	No			No	Yes	No	No	No	No	No	No	No	No	1-2 vezes na semana
2013-03-04	(2) Campo Grande	FEMININO	1	5	Feminino	1980-11-03					1	.	TRAFICO	2	37	MINEIROS	GO	1		3	6 SERIE	1	650	5	64	179	No	Yes	30	40		No	No	No	No	No	No	No	No	No
2013-03-04	(2) Campo Grande	EPFIIZ	1	4	Feminino	1983-07-25					3	.	ARTIGO 33	2	50	PORTO VELHO	RO	2		3	4 SERIE	2	600	6	46	145	No	Yes	15	10		Yes	No	No	No	No	No	No	No	No	1-2 vezes na semana
2013-03-04	(2) Campo Grande	E P F I I Z	1	4	Feminino	1991-10-27					5	.	TRAFICO	Yes	49	CORUMBA	MS	3		4	EM COMPLETO	1	1500	4	47	150	No	No			No	Yes	No	No	No	No	No	No	No	No	Menos de uma vez na semana
2013-03-04	(2) Campo Grande	E P F I I Z	1	5	Feminino	1994-06-16						.	TRAFICO	2	40	CAMPO GRANDE	MS	1		4	EM COMPLETO	1	1100	3	55	157	No	No			No	No	No	No	No	No	No	No	No	No
2013-03-04	(2) Campo Grande	E P F I I Z	1	5	Feminino	1961-05-21					1	.	TRAFICO	2	45	RIO BRILHANTE	MS	4		3	4 SERIE DO FUNDAMENTAL	2	1500	3	48	153	Yes	Yes	52	6		No	Yes	Yes	Yes	No	No	Yes	No	No		Todos os dias	Todos os dias	Todos os dias			Todos os dias
2013-03-04	(2) Campo Grande	E P F I I Z	1	5	Feminino	1960-03-05						.	TRAFICO	2	38	BANDEIRANTES	MS	4		1	9 ANO	1	1800	4	78	154	Yes	No			No	No	No	No	No	No	No	No	No	No
2013-03-04	(2) Campo Grande	E P F I I Z	1	4	Feminino	1972-03-21					5	.	TRAFICO	2	53	PONTA PORA	MS	3		3	EM COMPLETO	1	620	1	61	169	No	Yes	15	40		Yes	No	Yes	No	No	No	Yes	No	No	Menos de uma vez na semana		+ de 3 vezes na semana				+ de 3 vezes na semana
2013-03-04	(2) Campo Grande	E P F I I Z	2	6	Feminino	1952-08-16					34	70	TRAFICO	Yes	34	DOURADOS	MS	1		4	1 SERIE	1	750	4	52	160	No	Yes	25	2		Yes	No	No	No	No	No	No	No	No	Menos de uma vez na semana
2013-03-04	(2) Campo Grande	E P F I I Z	2	6	Feminino	1989-04-07					23	60	TRAFICO	2	33	CUIABA	MT	2		1	5 SERIE	1	1600	3	62		No	Yes	13	20		Yes	Yes	No	No	No	No	No	No	No	1-2 vezes na semana	1-2 vezes na semana
2013-03-13	(2) Campo Grande	E P F I I Z	1	2	Feminino	1979-03-11					9	.	ARTIGO 57	2	48	CORUMBA	MS	4	8	4	6 SERIE	1	500		58	172	No	Yes	15	16		Yes	Yes	No	No	No	No	Yes	No	No	+ de 3 vezes na semana	Todos os dias					Todos os dias
2013-03-13	(2) Campo Grande	E P F I I Z	2	7	Feminino	1990-05-17					27	60	TRAFICO	Yes	40	JACIARA	MT	1		4	1 ANO EM	1	2500	0	106	175	No	Yes	17	20		No	Yes	No	No	No	No	No	No	No		1-2 vezes na semana
2013-03-04	(2) Campo Grande	E P F I I Z	1	4	Feminino	1993-05-15					4		TRAFICO ARTIGO 14	2	49	CUIABA	MT	4		4	8 SERIE	2	1000	3	60	170	No	Yes	14	80		Yes	Yes	Yes	No	No	No	No	Yes	No	Todos os dias	Todos os dias						Todos os dias
2013-03-04	(2) Campo Grande	E P F I I Z	2	6	Feminino	1981-01-08					10	72	TRAFICO E ARTIGO 35	Yes	40	SAO DOMINGOS	GO	4		2	4 SERIE	1	400	8	68	162	No	Yes	15	20		No	No	No	No	No	No	No	No	No
2013-03-04	(2) Campo Grande	E P F I I Z	2	6	Feminino	1975-08-15					72	72	157	2	40	CORAIBEIRA	PE	4		2	3 SERIE	1	600	1	60	165	No	Yes	12	20		No	No	No	No	No	No	No	No	No
2013-03-04	(2) Campo Grande	E P F I I Z	2	6	Feminino	1978-04-15					24	144	TRAFICO	2	32	TERRA ROXA	PR	1		2	EM COMPLETO	1	1000	2	54	160	No	No			No	No	No	No	No	No	No	No	No	No
2013-03-04	(2) Campo Grande	E P F I I Z	2	6	Feminino	1981-03-01					10	100	TRAFICO ARTIGO 35	Yes	32	CAMPO GRANDE	MS	4		4	7 SERIE	1	600	2	52	162	Yes	Yes	30	20		No	No	No	No	No	No	No	No	No
2013-03-04	(2) Campo Grande	E P F I I Z	2	7	Feminino	1976-08-31					26	100	TRAFICO	Yes	32	CAMPO GRANDE	MS	4		1	EF COMPLETO	1	320	5	51	165	Yes	Yes	16	20		No	Yes	Yes	Yes	No	No	Yes	Yes	No		Todos os dias	Menos de uma vez na semana	1-2 vezes na semana			1-2 vezes na semana	1-2 vezes na semana
2013-03-04	(2) Campo Grande	E P F I I Z	2	7	Feminino	1984-05-16					2		TRAFICO	Yes	40	CAMPO GRANDE	MS	4		1	EM COMPLETO	1	500	1	65	169	No	No			No	No	Yes	No	No	No	No	No	No	No		Todos os dias
2013-03-04	(2) Campo Grande	E P F I I Z	1	5	Feminino	1978-09-19					1	.	TRAFICO	Yes	55	CORUMBA	MS	4		1	EM COMPLETO	1	800	3	65	155	No	No			No	No	No	No	No	No	No	No	No	No
2013-03-04	(2) Campo Grande	E P F I I Z	1	5	Feminino	1990-08-06					1	.	TRAFICO	2	37	PONTA PORA	MS	4			8 ANO	1	860	6	54	169	No	No			No	No	No	No	No	No	No	No	No	No
2013-03-04	(2) Campo Grande	E P F I I Z	2	6	Feminino	1994-04-04					9	96	TRAFICO	2	35	CAMPO GRANDE	MS	4		4	9 ANO	1	2000	2	52	156	No	No			No	Yes	No	No	No	No	No	No	No	No	Menos de uma vez na semana
2013-03-04	(2) Campo Grande	E P F I I Z	2	6	Feminino	1983-12-04					72	108	TRAFICO E ARTIGO 35	2	45	CAMPO GRANDE	MS	4		1	EF COMPLETO	1	450	5	75	165	No	Yes	16	2		No	No	No	No	No	No	No	No	No
2013-03-04	(2) Campo Grande	E P F I I Z	1	5	Feminino	1993-04-07					1	.	TRAFICO	2	38	BRASILEIRA		4		4	6 ANO	2	800	3	92		No	No			Yes	Yes	No	No	No	No	No	No	No	No	1-2 vezes na semana
2013-03-04	(2) Campo Grande	E P F I I Z	1	5	Feminino	1994-07-21						3	TRAFICO	2	49	BRASILEIRA	MS	4		3	1 ANO EM	1	600	1	53		No	No			No	Yes	Yes	No	No	No	No	No	No	No	1-2 vezes na semana	Menos de uma vez na semana
2013-03-04	(2) Campo Grande	E P F I I Z	1	5	Feminino	1990-06-15						.	TRAFICO	2	20	BRASILEIRA	MS	4		1	2 ANO EM	2	3000	5	43	165	No	No			Yes	No	No	No	No	No	No	No	No	No
2013-03-04	(2) Campo Grande	E P F I I Z	1	5	Feminino	1990-02-26							180	Yes	48	CAMPO GRANDE	MS	1		4	1 ANO EM	1	632	2	63	168	No	Yes	15	10		Yes	No	No	No	No	No	No	No	No	Todos os dias
2013-03-13	(2) Campo Grande	E P F I I Z	2	7	Feminino	1990-05-16					24	264	ROUBO	2	32	CAMPO GRANDE	MS	1		4	6 SERIE	1	2000	3	63	168	Yes	Yes	15	2		Yes	No	No	No	No	No	No	No	No	+ de 3 vezes na semana
2013-03-04	(2) Campo Grande	E P F I I Z	2	6	Feminino	1984-04-23					1	125	TRAFICO	Yes	43	BRASILEIRA	MS	4		1	2 SERIE	1	450	7			Yes	Yes	12	2		No	No	No	No	No	No	Yes	No	Yes							Todos os dias		1-2 vezes na semana
2013-03-04	(2) Campo Grande	E P F I I Z	2	6	Feminino	1989-08-02					16	92	ASSALTO	Yes	32	BRASILEIRA	MS	3		1	EM COMPLETO	1	400	5	56	167	No	No			No	No	No	No	No	No	No	No	No	No	1-2 vezes na semana
2013-03-04	(2) Campo Grande	E P F I I Z	2	6	Feminino	1986-02-09					12	180	HOMICIDIO ASSALTO	Yes	34	BRASILEIRA	MS	1		1	5 SERIE	2	678	5	63	165	No	Yes	13	20		No	Yes	Yes	Yes	Yes	Yes	Yes	Yes	No		Todos os dias	Todos os dias	Todos os dias	Todos os dias	Todos os dias	Todos os dias	Todos os dias
2013-03-04	(2) Campo Grande	E P F I I Z	2	6	Feminino	1972-10-07					26	78	TRAFICO	Yes	33	BRASILEIRA	MS	2		4	1 ANO EM	1	600	8	72	168	Yes	No			No	Yes	No	No	No	No	No	No	No	No	Menos de uma vez na semana
2013-03-04	(2) Campo Grande	E P F I I Z	2	6	Feminino	1992-07-30					6	144	HOMICIDIO	2	34	BRASILEIRA	MS	4		4	7 SERIE	1	1900	6			No	Yes	12	20		Yes	Yes	Yes	No	No	No	No	Yes	No	Todos os dias	Todos os dias	Todos os dias					Todos os dias
2013-03-04	(2) Campo Grande	E P F I I Z	2	7	Feminino	1990-12-20					6	60	TRAFICO	2	34	BRASILEIRA	MS	4		4	7 SERIE	1	678	8	67	173	No	Yes	15	20		No	No	Yes	No	No	No	No	No	No			Todos os dias
2013-03-13	(2) Campo Grande	E P F I I Z	2	7	Feminino	1983-09-28					7	84	TRAFICO	Yes	37	CAMPO GRANDE	MS	1		4	3 SERIE	2	700	2	88	169	No	Yes	13	40		No	No	No	No	No	No	No	No	No
2013-03-13	(2) Campo Grande	E P F I I Z	2	8	Feminino	1970-10-27					8	48	TRAFICO	Yes	35	BELEM	PA	2		3	2 ANO EM	1	4000	5	62	165	Yes	Yes	15	20		No	Yes	No	No	No	No	No	No	No		Todos os dias
2013-03-13	(2) Campo Grande	E P F I I Z	2	7	Feminino	1988-07-06					12	134	TRAFICO	Yes	33	SAO PAULO	SP	4		4	1 ANO EM	1	800	3	83	156	No	No			No	No	No	No	No	No	No	No	No	No
2013-03-04	(2) Campo Grande	E P F I I Z	2	6	Feminino	1974-11-30	2012-07-04	Saída para comunidade	2013-11-25		7	164	TRAFICO ASSALTO	Yes	34	CAMPO GRANDE	MS	1		4	6 SERIE	1	500	11	50		Yes	Yes	12	10		Yes	No	No	No	No	No	Yes	No	No	Todos os dias						Todos os dias
2013-03-04	(2) Campo Grande	E P F I I Z	2	6	Feminino	1980-09-24					13	116	TRAFICO	2	33	FATIMA DO SUL	MS	4		4	4 SERIE	1	360	5	48	153	Yes	Yes	18	40		Yes	Yes	No	Yes	No	No	No	No	No	Todos os dias	Todos os dias		Todos os dias
2013-03-04	(2) Campo Grande	E P F I I Z	2	6	Feminino	1978-08-07					7	120	TRAFICO	2	27	CAMPO GRANDE	MS	4		4	7 SERIE	1	750	5		152	No	Yes	15	5		No	No	No	No	No	No	No	No	No
2013-03-04	(2) Campo Grande	F	2	6	Feminino	1983-05-18					24	165	ARTIGO 33	2	34	CAMPO GRANDE	MS	4		1	ENSINO MEDIO COMPLETO	1	1500	4	95	175	Yes	Yes	15	20		No	No	No	No	No	No	No	No	No
2013-03-04	(2) Campo Grande	F	2	6	Feminino	1993-02-08					12	96	ARTIGO 33	Yes	56	CAMPO GRANDE	MS	4		4	5 SERIE	1	650	4	94		No	Yes	12	60		Yes	Yes	No	No	No	No	No	No	No	Todos os dias	Todos os dias
2013-03-04	(2) Campo Grande	F	2	7	Feminino	1986-07-30					24	24	ARTIGO 157	2	36	CAMPO GRANDE	MS	4		4	3 SERIE	1	100	1			Yes	Yes	15	10		Yes	Yes	Yes	No	No	Yes	No	No	No	+ de 3 vezes na semana	+ de 3 vezes na semana	+ de 3 vezes na semana			+ de 3 vezes na semana
2013-03-04	(2) Campo Grande	F	2	6	Feminino	1966-10-15					26	70	ARTIGO 33	Yes	37	TUNEIRA DO OESTE	PR	4		3	6 SERIE	1	645	4	56		Yes	Yes	20	20		Yes	No	No	No	No	No	No	No	No	Menos de uma vez na semana
2013-03-04	(2) Campo Grande	F	2	7	Feminino	1981-09-28					12	156	ARTIGO 33	Yes		CAMPO GRANDE	MS	4		4	7 SERIE	1	650	3		165	Yes	Yes	14	1		Yes	Yes	Yes	No	No	No	Yes	Yes	No	Todos os dias	Todos os dias	Todos os dias				Todos os dias	Todos os dias
2013-03-04	(2) Campo Grande	F	2	7	Feminino	1990-10-01					12	56	ARTIGO 33	Yes	28	VILENA	RO	3		4	ENSINO FUNDAMENTAL COMPLETO	1	1200	7	60	160	No	Yes	14	20		Yes	Yes	Yes	No	No	No	No	Yes	No	Todos os dias	Todos os dias	Todos os dias					Todos os dias
2013-03-13	(2) Campo Grande	F	2	7	Feminino	1975-11-02					12	164	TRAFICO	Yes	37	CAMPO GRANDE	MS	1		4	5 SERIE	2	580		70	146		No			No	No	No	No	No	No	No	No	No	No
2013-03-13	(2) Campo Grande	F		8	Feminino	1984-01-11					24	168	HOMICIDIO	Yes		RIO BRILHANTE	MS	4		1	NAO LEMBRA	1	622	4		175	No	No			No	No	No	No	No	No	No	No	No	No
2013-03-13	(2) Campo Grande	F		7	Feminino	1974-06-12					8	120	DROGAS	Yes	44	BRASIL	MS	4		3	6 SERIE	1	400	8	57	150	No	Yes	15	40		Yes	Yes	No	No	No	No	No	No	No	Menos de uma vez na semana	+ de 3 vezes na semana
2013-03-13	(2) Campo Grande	F		7	Feminino	1967-08-26					48	270	TRAFICO DE DROGAS	Yes	26	BRASILEIRA	MS	4		4	5 SERIE	1	500		96	155	Yes	No				No	No	No	No	No	No	No	No	No
2013-03-04	(2) Campo Grande	F		6	Feminino	1987-05-12					21	36	ARTIGO 33	Yes	37	CAMPO GRANDE	MS	1		4	ENSINO FUNDAMENTAL COMPLETO	2	600	4	65	160	No	No			No	Yes	No	No	No	No	No	No	No	No	Menos de uma vez na semana
2013-03-04	(2) Campo Grande	F		6	Feminino	1986-05-11					20	60	ARTIGO 33	Yes	42	CAMPO GRANDE	MS	4		4	2 ANO	1	1800	4	59	150	No	No			No	Yes	No	No	No	No	No	No	No	No	Menos de uma vez na semana
2013-03-04	(2) Campo Grande	F	2	6	Feminino	1993-04-20					7	55	ARTIGO 33	2	30	CAMPO GRANDE	MS	4		4	6 SERIE	1	4000	1	56	152	No	No			Yes	Yes	No	No	No	No	No	No	No	No	Menos de uma vez na semana
2013-03-04	(2) Campo Grande	F	2	7	Feminino						16	90	ARTIGO 33	Yes	40	CAMPO GRANDE	MS	4		4	1 SERIE	1	1500	8	69		No	Yes	11	10		No	Yes	No	Yes	No	Yes	Yes	No	No		Todos os dias		Todos os dias		Todos os dias	Todos os dias
	(2) Campo Grande	F	2	6	Feminino	1986-02-03					30		TRAFICO	2	32	BAYEY	PB	4		4	ENSINO MEDIO	1	1800	10	84	166	No	Yes	15	10		No	No	No	No	No	No	No	No	No
2013-03-04	(2) Campo Grande	F	2	6	Feminino	1983-10-06					8	144	DROGAS	Yes	31	ARACATUBA	SP	4		1	5 SERIE	2	1500	6	98	169	No	No			Yes	Yes	Yes	No	No	No	No	No	No	No	Menos de uma vez na semana	Menos de uma vez na semana
2013-03-04	(2) Campo Grande	F		6	Feminino	1988-10-06					9	120	ARTIGO 33	Yes	33	CAMPO GRANDE	MS	4		4	9 ANO	1	1000	4	52	171	No	No			Yes	No	Yes	No	No	No	No	No	No	No		Todos os dias
2013-03-04	(2) Campo Grande	F	2	6	Feminino	1976-08-20					10		ARTIGO 155	Yes	32	ARAPONGAS	PR	4		1	5 SERIE	2	500	1	52	160	Yes	Yes	14	5		No	Yes	No	No	No	No	Yes	No	No		Todos os dias					Todos os dias
2013-03-04	(2) Campo Grande	F	2	7	Feminino	1972-04-07					41	168	TRAFIGO	2	35	BOLIVIA		1		1	8 SERIE	1	800	5	67	159	No	Yes	15	20		No	No	No	No	No	No	No	No	No
2013-03-13	(2) Campo Grande	F	2	8	Feminino	1977-10-25					10	51	ARTIGO 33	2	40	BRASILEIRA	SP	1		2	8 SERIE	1	600	1	55	149	No	Yes	15	15		Yes	No	No	No	No	No	No	No	No	1-2 vezes na semana
2013-03-13	(2) Campo Grande	F	2	8	Feminino	1967-08-05					4	60	DROGAS	Yes	35	BRASILEIRA	PR	4		4	1 ANO	1	1000	4	73	171	Yes	No			Yes	No	No	No	No	No	No	No	No	No
2013-03-13	(2) Campo Grande	F	2	9	Feminino	1970-11-28					17	185	TRAFICO	2	38	BRASILEIRA	MS	4		3	2 ANO	1	5000	4	80	161	Yes	Yes	15	20		No	No	No	No	No	No	No	No	No
2013-03-13	(2) Campo Grande	F	2	8	Feminino	1981-09-24					9		TRAFICO	2	35	BRASILEIRA	RN	1		4	7 SERIE	1	750	4	73	164	No	No				Yes	No	No	No	No	No	No	No	No	1-2 vezes na semana
2013-03-13	(2) Campo Grande	F	2	7	Feminino	1987-08-04					3		USUARIO	2		BRASILEIRA	AM	4		4	4 SERIE	2		5	51	160	Yes	Yes	14	5		Yes	Yes	Yes	No	No	No	No	Yes	No	1-2 vezes na semana	Todos os dias	1-2 vezes na semana					+ de 3 vezes na semana
2013-03-13	(2) Campo Grande	F	2	10	Feminino	1965-09-08					10	.	ARTIGO 33	Yes	26	DOURADOS	MS	2		1	ENSINO FUNDAMENTAL INCOMPLETO	1	2500	3	65	160	Yes	No			No	No	No	No	No	No	No	No	No	No
2013-03-13	(2) Campo Grande	F	2	8	Feminino	1974-11-28					6	6	TENTATIVA DE HOMICIDIO	Yes	28	BRASILEIRA	MS	4		4	4 SERIE	1	280	3	71	173	No	Yes	9	5		Yes	No	No	No	No	No	No	No	No	1-2 vezes na semana
2013-03-04	(2) Campo Grande	F	2	6	Feminino	1975-05-14					7	66	ARTIGO 121 ARTIGO 157	Yes	32	CAMPO GRANDE	MS	4			4 SERIE	2	3000	1	52	165	Yes	Yes	12	12		Yes	No	No	No	No	No	No	No	No	Menos de uma vez na semana
2013-03-04	(2) Campo Grande	F	2	6	Feminino	1971-11-03					18	63	ARTIGO 33	2	33	PERNAMBUCO	PE	4			NUNCA ESTUDOU	1	.	5	52		Yes	Yes	9	20		No	No	No	No	No	No	No	No	No
2013-03-04	(2) Campo Grande	F	2	6	Feminino	1981-10-11					15	120	TRAFICO DE DROGAS	2	33	CAMPO GRANDE	MS	4		1	ENSINO MEDIO COMPLETO	1	800	2	78	172	Yes	No			No	No	No	No	No	No	No	No	No	No
2013-03-04	(2) Campo Grande	F	2	6	Feminino	1988-01-24					8	120	TRAFICO DE DROGAS	Yes	33	SAO JOAO DO IVAI	PR	1			1 ANO	1	678	5	65	162	Yes	Yes	14	40		No	No	Yes	No	No	No	No	No	No			Todos os dias
2013-03-04	(2) Campo Grande	F		7	Feminino	1993-01-23					13	.	TRAFICO	2	35	CAMPO GRANDE	MS	4			EJA	1	678	6	68	170	No	Yes	16	30		No	No	No	No	No	No	No	No	No
2013-03-04	(2) Campo Grande	F	2	7	Feminino	1981-07-08					36	.	TRAFICO	Yes	40	CAMPO GRANDE	MS	4		1	5 SERIE	1	678	3	45	149	Yes	Yes	11	20		No	Yes	No	No	No	No	Yes	No	No		Todos os dias					Todos os dias
2013-03-04	(2) Campo Grande	F	2	7	Feminino	1993-10-05					11	84	TRAFICO	2	38	RIO VERDE	MS	4		4	2 ANO	1	850	1	64	173	No	Yes	15	15		No	No	No	No	No	No	No	No	No
2013-03-13	(2) Campo Grande	F	2	8	Feminino	1992-06-08					11	24	TRAFICO	2	40	BRASILEIRA	MS	4		1	2 ANO	1	650	1	60	167	No	Yes	15	20		Yes	No	No	No	No	No	No	No	No	Menos de uma vez na semana
2013-03-04	(2) Campo Grande	F	2	7	Feminino	1978-01-20					1	108	TRAFICO ASSALTO	Yes	38	JARDIM	MS	4		2	4 SERIE	1	1000	1	81	160	Yes	Yes	13	10		Yes	Yes	No	Yes	No	No	Yes	No	No	Todos os dias	Todos os dias		Todos os dias			Todos os dias
2013-03-04	(2) Campo Grande	F	2	7	Feminino	1991-01-01					17	54	ARTIGO 33	2	40	MACAE	RJ	2		4	7 SERIE	2	700	2	70	162	No	Yes	16	10		Yes	Yes	No	No	No	No	No	No	No	Todos os dias	Todos os dias
2013-03-13	(2) Campo Grande	F	2	9	Feminino	1984-10-05					9	120	TRAFICO	2	42	BRASILEIRA	MS	4		1	7 SERIE	1	850	6	58	163	Yes	Yes	17	20		No	Yes	Yes	No	No	No	No	No	No		1-2 vezes na semana	Menos de uma vez na semana
2013-03-13	(2) Campo Grande	F	2	9	Feminino	1985-04-17					16	36	TRAFICO	Yes	35	BRASILEIRA	MS	1		4	7	1	1500	0	63	164	No	No			No	No	No	No	No	No	No	No	No	No
2013-03-04	(2) Campo Grande	IRMA ZORZI	2	7	Feminino	1979-07-24					9	150	33 MAIS FALSIFICACAO	Yes	32	ALUVERIM PARA	AM	4		4	7 SERIE	1	1100	4	62	170	No	No			No	No	No	No	No	No	No	No	No	No
2013-03-13	(2) Campo Grande	F	2	9	Feminino	1987-07-21					9	120	TRAFICO	2	38	BRASILEIRA	MATO GROSSO DO SUL	4		1	2 ANO ENSINO MEDIO	2		3	75	160	No	No			No	Yes	No	No	No	No	No	No	No	No	Menos de uma vez na semana
2013-03-13	(2) Campo Grande	F	2	7	Feminino	1993-06-18					12	82	TRAFICO	2	34	CUIABA	MT	4		1	7 SERIE	1	4000	03	066	168	Yes	Yes	15	20		No	Yes	Yes	No	No	No	No	Yes	No		Todos os dias	Menos de uma vez na semana					Menos de uma vez na semana
2013-03-13	(2) Campo Grande	F	2	8	Feminino	1971-05-12					16	78	33	Yes	38	JATAI	GO	4		4	2 ANO ENSINO MEDIO	1	1200	02		163	Yes	Yes	14	08		No	Yes	No	No	No	No	No	No	No		Todos os dias
2013-03-13	(2) Campo Grande	F	2	9	Feminino	1973-12-21					22	72	ASSALTO	Yes	33	CAMPO GRANDE	MS	4		4	E MEDIO COMPLETO	1	900	03	055	162	No	Yes	12	40		No	Yes	No	No	No	No	Yes	Yes	No		+ de 3 vezes na semana					Todos os dias	1-2 vezes na semana
2013-03-13	(2) Campo Grande	F	2	8	Feminino	1986-10-27					8	70	33	2	33	CAMPO GRANDE	MS	1		4	1 ANO ENSINO MEDIO	1	670	00	057	175	No	Yes	12	20		No	No	No	No	No	No	No	No	No
2013-03-13	(2) Campo Grande	F	2	9	Feminino	1987-10-29					8	36	33	2	40	NOVA ANDRADINA	MS	4		4	2 ANO ENSINO MEDIO	2	6000	02	062	158	No	Yes	17	10		Yes	Yes	Yes	No	No	No	No	No	No	+ de 3 vezes na semana	Todos os dias	Menos de uma vez na semana
2013-03-13	(2) Campo Grande	F	2	9	Feminino	1990-08-06					9	72	157	2	35	CAMPO GRANDE	MS	4		4	8 ANO	2	1000	05	087	161	No	Yes	15	30		Yes	Yes	Yes	No	No	No	Yes	No	No	1-2 vezes na semana	Todos os dias	1-2 vezes na semana				1-2 vezes na semana
2013-03-13	(2) Campo Grande	F	2	7	Feminino	1982-04-10					12	12	ASSALTO	Yes	37	CAMPO GRANDE	MS	4		4	4 SERIE	1	600	00	041	141	No	Yes	12	15		No	Yes	No	No	No	No	Yes	No	No		Todos os dias					Todos os dias
2013-03-13	(2) Campo Grande	F	2	8	Feminino	1976-01-26					5	55	TRAFICO	2	35	PEDRO JUAN CABALLERO	MS	4		4	7 SERIE	1	1800	5	55	152	No	No			Yes	Yes	Yes	Yes	No	No	No	Yes	No	No	Menos de uma vez na semana	+ de 3 vezes na semana	+ de 3 vezes na semana				Menos de uma vez na semana
2013-03-13	(2) Campo Grande	F	2	9	Feminino	1985-02-06					10	48	TRAFICO	2	40	AQUIDAUANA	MS	4							54	159	No	No			No	No	No	No	No	No	No	No	No	No
2013-03-13	(2) Campo Grande	F	2	9	Feminino	1990-03-21					10	132	TRAFICO PORTE DE ARMA INTERESTADUAL	2	38	CACADOR	SC	1		4	3 ANO EM	1	1100	6	52	160	No	Yes	14	15		Yes	Yes	No	No	No	No	No	No	No	1-2 vezes na semana	Todos os dias
2013-03-13	(2) Campo Grande	F	2	9	Feminino	1967-07-17					48	366	33	Yes	38	PONTA PORA	MS	1		3	2 ANO E M	1	1200	6	93	152	Yes	No			No	No	No	No	No	No	No	No	No	No
2013-03-13	(2) Campo Grande	F	2	8	Feminino	1975-04-03					11	228	33	Yes	24	CUIABA	MT	4		2	7 SERIE	1	1200	8			No	No			No	No	No	No	No	No	No	No	No	No
2013-03-13	(2) Campo Grande	F	2	12	Feminino	1984-02-21					36	81	TRAFICO	Yes	26	GOIANIA	GO	1		1	8 SERIE	1	622	1		163	No	No			No	No	No	No	No	No	No	No	No	No
	(2) Campo Grande	F	2	13	Feminino	1989-01-18					13	.	TRAFICO	2	21	MARACAJU	MS	3		1	3 ANO	1	622	1	64	165	No	No			No	No	No	No	No	No	No	No	No	No
2013-03-13	(2) Campo Grande	F	2	10	Feminino	1982-09-26					33	180	TRAFICO	Yes	25	CUIABA	MT	4		1	8 SERIE	1	600	3	55	163	No	Yes	16	5		No	No	No	No	No	No	No	No	No
2013-03-13	(2) Campo Grande	F	2	9	Feminino	1957-01-28					24	132	TRAFICO	Yes	33	ALMENARA	MG	4		1	1 ANO	1	600	2	70	160	Yes	No			No	No	No	No	No	No	No	No	No	No
2013-03-13	(2) Campo Grande	F	2	10	Feminino	1972-11-27					10	192	33 35	2	25	BRASILIA	DF	4		4	ENSINO MEDIO COMPLETO	1	3000	01	055	177	No	Yes	25	05		No	Yes	No	No	No	No	No	Yes	No		Todos os dias						Menos de uma vez na semana
2013-03-13	(2) Campo Grande	F	2	9	Feminino	1956-06-07					25	96	TRAFICO	Yes	32	CGR	MS	4		4	NUNCA ESTUDOU	1	.	02			Yes	No			Yes	No	No	No	No	No	No	No	No	No
2013-03-13	(2) Campo Grande	IRMA RIMA ZORZI	2	12	Feminino	1965-08-04						84	TRAFICO	Yes	24	CAMPO GRANDE	MS	4		3	1 SERIE ATUALMENTE	1	3000	2	84	178	Yes	No			Yes	Yes	Yes	Yes	No	No	No	Yes	No	No	Todos os dias	Todos os dias	+ de 3 vezes na semana				Menos de uma vez na semana
2013-03-13	(2) Campo Grande	F	2	10	Feminino	1966-01-27					5	84	TRAFICO	Yes	30		PERNAMBUCO	4		1	FUNDAMENTAL COMPLETO	1	1200	1	69	175	Yes	Yes	09	40		Yes	Yes	No	No	No	No	Yes	Yes	No	Menos de uma vez na semana	Todos os dias					Menos de uma vez na semana	Todos os dias
2013-03-13	(2) Campo Grande	IRMA IRMA ZORZI	1	1	Feminino	1972-10-27						.	TENTATIVA DE HOMICIDIO	2	29	PORTO MURTINHO	MS	1		4	3 ANO DO ENSINO MEDIO	1	1017		48	152	No	No			Yes	Yes	No	No	No	No	No	No	No	No	+ de 3 vezes na semana
2013-03-13	(2) Campo Grande	IRMA IRMA ZORZI	2	12	Feminino	1992-10-05						63	TRAFICO	2	27	SIDROLANDIA	MS	4		4	CURSANDO 8 E 9	1	5000	1	70	165	No	Yes	13	4		Yes	Yes	Yes	No	No	No	No	No	No	1-2 vezes na semana	1-2 vezes na semana	Menos de uma vez na semana
2013-03-13	(2) Campo Grande	IRMA IRMA ZORZI	2	12	Feminino	1969-01-20						144	TRAFICO DE DROGAS	Yes	28	SAO PAULO	SP	1		1	1 ANO CURSANDO	1	4000	4	74	162	Yes	No			No	No	No	No	No	No	No	No	No	No
2013-03-13	(2) Campo Grande	F	2	9	Feminino	1968-12-13					9	11	155 FURTO	Yes	40	DOURADINA	PARANA	4		4	5 SERIE	1	700	2	51	159	Yes	Yes	37	10	Yes	Yes	Yes	Yes	Yes	No	No	Yes	No	No	Todos os dias	Todos os dias	Todos os dias	Todos os dias			Todos os dias
2013-03-13	(2) Campo Grande	FEMININO	2	10	Feminino	1976-04-20						112	TRAFICO	Yes	26	NATAL	PIAUI	PRETA		1	3 ANO EM	SIM	1200	1	49	168	Yes	Yes	18	10	Yes	Yes	Yes	Yes	No	No	No	No	Yes	No	+ de 3 vezes na semana	Todos os dias	+ de 3 vezes na semana					+ de 3 vezes na semana
2013-03-13	(2) Campo Grande	FEMININO	2	10	Feminino	1982-07-25					10	120	33 35 TRAFICO E ASSOCIACAO	2	29	CAMPO GRANDE	MS	BRANCA		1	6 SERIE	SIM	300	7	54	160		No			Yes	No	Yes	No	No	No	No	No	No	No		1-2 vezes na semana
2013-03-13	(2) Campo Grande	FEMININO	2	12	Feminino	1956-11-18						.	TRAFICO	2	26	ESPIRITO SANTO	GUOPORANGA ESPIRITO SANTO	PARDA		3	3 ANO EM	SIM	800	0	72	159	Yes	No			Yes	No	No	No	No	No	No	No	No	No
2013-03-13	(2) Campo Grande	FEMININO	2	9	Feminino	1982-05-21						138	TRAFICO DE DROGAS E ASSOCIACAO	2	38	DOURADOS	MS	PARDA		4	3 ANO EM	SIM	700	1		167	No	No			Yes	No	No	No	No	No	No	No	No	No
2013-03-13	(2) Campo Grande	FEMININO	2	9	Feminino	1991-01-31						180	ASSALTO	2	40	CAMPO GRANDE	MS	PRETA		1	1 ANO EM	SIM	700	3		162	No	No			Yes	No	Yes	No	No	No	No	No	No	No		Todos os dias
2013-03-13	(2) Campo Grande	FEMININO	2	9	Feminino	1987-08-15					7	.	33 E 180 TRAFICO E RECEPTACAO	Yes	36	CAMPO GRANDE	MS	PARDA		1	7 SERIE	SIM	1200	4	88	171	No	Yes	12	4	Yes	Yes	Yes	No	No	No	No	No	No	No	1-2 vezes na semana	Todos os dias
2013-03-13	(2) Campo Grande	FEMININO	2	9	Feminino	1979-08-01						60	TRAFICO	2	43	CAMPO GRANDE	MS	BRANCA		4	9 ANO	SIM	1200	3	82	165	Yes	Yes	14	1	Yes	No	No	Yes	No	No	No	No	No	No			Todos os dias
2013-03-13	(2) Campo Grande	IRMA IRMA ZORZI	2	13	Feminino	1974-07-13					7	9	ART 157	Yes	23	BRASILEIRA	MS	PRETA		1	4	NAO	1300	1	64	160	No	No			No	No	No	No	No	No	No	No	No	No
2013-03-13	(2) Campo Grande	IRMA IRMA ZORZI	2	12	Feminino	1988-12-27					10	70	TRAFICO	2	25	BRASILEIRA	MG	PARDA		4	8	NAO	2000	5	58	165	No	Yes	18	4		Yes	Yes	No	No	No	No	No	No	No	+ de 3 vezes na semana	Menos de uma vez na semana
2013-03-13	(2) Campo Grande	IRMA IRMA ZORZI	2	10	Feminino	1976-09-17					8	70	ART 33	2	26	BRASILEIRA	MS	INDIGENA	NAO SABE	1	9 ANO	SIM	1200	1	79		No	No			No	Yes	No	No	No	No	No	No	No	No	Menos de uma vez na semana
2013-03-13	(2) Campo Grande	IRMA IRMA ZORZI	2	10	Feminino	1976-05-03						300	ART 12 E ART 157	Yes	25	JACIARA	MT	BRANCA		4	1 ANO 2 GRAU	SIM	1200	4	54	165	No	Yes	18	20		No	No	No	No	No	No	No	No	No
2013-03-13	(2) Campo Grande	IRMA IRMA ZORZI	2	9	Feminino	1979-07-28						72	TRAFICO	Yes	36	CORUMBA	MS	PARDA		4	6	SIM	620		65	175	No	No			Yes	No	Yes	No	No	No	No	No	No	No		Todos os dias
2013-03-13	(2) Campo Grande	FEMININO	2	13	Feminino	1983-11-01					13	65	TRAFICO	Yes	22	BRASILEIRA	MATO GROSSO DO SUL	PARDA		4	3 ANO DO ENSINO MEDIO	SIM	1200	3	56	163	No	No			Yes	No	No	No	No	No	No	No	No	No
2013-03-13	(2) Campo Grande	FEMININO	2	10	Feminino	1960-06-29					12	.	TRAFICO	Yes	26	BRASILEIRA	PARANA	BRANCA		1	1 ANO DO ENSINO MEDIO	SIM	650	1	64	160	Yes	Yes	10	40		No	Yes	Yes	Yes	No		Yes	Yes	No		Todos os dias	+ de 3 vezes na semana	Todos os dias			Todos os dias	Todos os dias
2013-03-13	(2) Campo Grande	FEMININO	2	10	Feminino	1972-01-06					22	.	ASSOCIACAO AO TRAFICO	2	26	BRASILEIRA	PERNAMBUCO	BRANCA		4	3 ANO DE ENSINO MEDIO	SIM	630	3	78	159	No	No			Yes	No	No	No	No	No	No	No	No	No
2013-03-13	(2) Campo Grande	FEMININO	2	10	Feminino	1992-05-12					16	96	33	2	25	BRASILEIRA	SAO PAULO	PARDA		4	8 SERIE	SIM	700	5	60	172	No	Yes	12	5		No	Yes	No	No	No	No	No	No	No		Todos os dias
2013-03-13	(2) Campo Grande	FEMININO	1	4	Feminino	1981-12-24					17	.	TRAFICO	Yes	49	BRASILEIRA	SAO PAULO	PARDA		1	6	SIM	600	4	107	170		Yes	15	20		Yes	No	No	No	No	No	No	No	No	+ de 3 vezes na semana
2013-03-13	(2) Campo Grande	FEMININO	2	10	Feminino	1962-07-20					33	156	TRAFICO	Yes	27	BRASILEIRA	PARA	PARDA		3	8 SERIE	SIM	1200	3	55	162	Yes	No			Yes	No	No	No	No	No	No	No	No	No
2013-03-13	(2) Campo Grande	FEMININO	1	3	Feminino	1987-05-01					12	84	TRAFICO	Yes	35	NOVA ANDRADINA	MS	PARDA		4	2 ANO EM	NAO	800	3	65	156	No	Yes	16	20	No	Yes	Yes	Yes	No	No	No	No	Yes	No		Todos os dias	1-2 vezes na semana					Menos de uma vez na semana
2013-03-13	(2) Campo Grande	FEMININO	2	13	Feminino	1978-01-04					14	138	TRAFICO	2	22	CAMPO GRANDE	MS	BRANCA		1	3 ENSINO MEDIO	NAO	1600	03	061	159	No	No			Yes	No	No	No	No	No	No	No	No	No
2013-03-13	(2) Campo Grande	FEMININO	2	12	Feminino	1970-06-03					12	60	TRAFICO	2	22	CAMPO GRANDE	MS	PARDA		4	2 ANO ENSINO FUNDAMENTAL	SIM	800	03	053	153	No	Yes	13	02		No	No	No	No	No	No	No	No	No
2013-03-13	(2) Campo Grande	FEMININO	2	7	Feminino	1979-07-08					8	96	TRAFICO	Yes	34	AQUIDAUANA	MS	PRETA			2 ANO E MEDIO	SIM	2800	01	87	180	No	Yes	31 ANOS	12 CIGARROS		Yes	No	No	No	No	No	No	No	No	+ de 3 vezes na semana
2013-03-13	(2) Campo Grande	IRMA IRMA ZORZI	2	13	Feminino	1990-12-22					9	116	TRAFICO	2	22	BRASILEIRA	MS	AMARELA		4	8	SIM	2000	3	77	178	No	Yes	13	2		No	Yes	No	No	No	No	No	No	No		Todos os dias
	(2) Campo Grande	IRMA IRMA ZORZI	2	9	Feminino	1984-12-13						188	TRAFICO	Yes	30	BRASILEIRA	SP	BRANCA		4	8	SIM	400		53	162	Yes	Yes	15	15		No	No	No	No	No	No	No	No	No
2013-03-13	(2) Campo Grande	FEMININO	2	13	Feminino	1978-11-01					11	.	33 QUEBRA DE ALBERGUE RESPONDENDO SEQUESTRO	Yes	20	CGR	MS	PARDA		1	8 ANO	SIM	2712	06	088	165	Yes	No			No	No	No	No	No	No	No	No	No	No
2013-03-13	(2) Campo Grande	FEMININO	1	1	Feminino	1978-01-23					5	.	33	Yes	39	FATIMA DO SUL	MS	AMARELA		4	ENS MEDIO COMPLETO	SIM	1600	03	75	160	Yes	No			No	No	No	No	No	No	No	No	No	No
2013-03-13	(2) Campo Grande	IRMA ZORZI	2	8	Feminino	1991-03-06					9	140	TRAFICO	2	42	BRASILEIRA	MT	PRETA		4	8	SIM	622		71	165	No	No			No	Yes	No	No	No	No	No	No	No	No	+ de 3 vezes na semana
2013-03-13	(2) Campo Grande	FEMININO	2	8	Feminino	1986-06-16					12	72	33	Yes	38	BRASILEIRA	MATO GROSSO DO SUL	PARDA		3	8	SIM	630	2	54	168	No	No			No	Yes	No	No	No	No	No	No	No	No	Menos de uma vez na semana
2013-03-13	(2) Campo Grande	IRMA IRMA ZORZI	1	1	Feminino	1952-09-08						78	TRAFICO	Yes	40	CORUMBA	MS	INDIGENA	DE MIRANDA	2	CURSANDO 3 ANO DO 2 GRAU	SIM	1000	1	50	160	Yes	No			No	No	No	No	No	No	No	No	No	No
2013-03-13	(2) Campo Grande	FEMININO	2	12	Feminino	1990-11-18					12	50	TRAFICO	2	26	UMAITA	AM	PARDA		4	2 ANO COMPLETO	SIM	1500		075	170	No	Yes	18	02		No	No	No	No	No	No	No	No	No
2013-03-13	(2) Campo Grande	FEMININO	2	10	Feminino	1968-04-16						156	33 15	Yes	24	TEOFILO ANTONIO	MG	PARDA		4	ENS MEDIO COMPLETO	SIM	800	07		159	Yes	No			No	No	No	No	No	No	No	No	No	No
2013-03-13	(2) Campo Grande	Feminino	1	1	Feminino	1992-05-16					24	70	33 TRAFICO	2	34	PARAISO TO	TO	PARDA		4	1 ANO E MEDIO	NAO	5000	03	67	168	No	Yes	14	5 CIGARROS		No	No	No	No	No	No	No	No	No
	(2) Campo Grande	P FEMININO	1	9	Feminino	1988-11-08					6	70	157 ASSALTO A MAO ARMADA	Yes	30	CG MS		PRETA		1	1 ANO	SIM	1500	03	62	158	No	No			No	Yes	Yes	Yes	No	No	No	No	Yes	No	Menos de uma vez na semana	1-2 vezes na semana
2013-03-13	(2) Campo Grande	P FEMININO	2	9	Feminino	1989-07-05					7	116	33 TRAFICO	Yes	32	CG	MS	PARDA		4	MEDIO COMPLETO	NAO	1200	04	54	169	No	Yes	18	10			Yes									Todos os dias
2013-03-13	(2) Campo Grande	P FEMININO	1	3	Feminino	1978-03-24					12	24	33 TRAFICO E 28 VICIO	Yes	38	PONTA PORA	MS	BRANCA		1	3 SERIE	SIM		08	72	175	No	No				Yes						Yes			Todos os dias						Todos os dias
	(2) Campo Grande	P FEMININO	1	10	Feminino	1992-03-24						108	33 TRAFICO	2	25	CG	MS	AMARELA		1	8 SERIE	SIM	600	01	55	158	Yes	No			Yes	Yes	Yes	Yes				Yes	Yes		Todos os dias	Todos os dias	Menos de uma vez na semana				Todos os dias	Menos de uma vez na semana
2013-03-13	(2) Campo Grande	P FEMININO	1	9	Feminino	1987-04-21					4	29	33 TRAFICO	Yes	32	CG	MS	PRETA		4	2 SERIE	NAO	3500	03	65	167	No	Yes	13 ANOS	10		Yes	Yes	Yes				Yes			Menos de uma vez na semana	Todos os dias	Menos de uma vez na semana				Todos os dias
2013-03-13	(2) Campo Grande	P FEMININO	2	10	Feminino	1972-07-29						456	55 ROUBO E ASSALTO 57 ASSALTO	2	24	ALPESTRI	RS	BRANCA		1	ENSINO MEDIO COMPLETO	SIM	3000	03	52	165	Yes	Yes	23 ANOS	15		Yes									1-2 vezes na semana
2013-03-13	(2) Campo Grande	FEMININO	2	13	Feminino	1981-05-18					8	36	TRAFICO	Yes	22	CAMPO GRANDE	MS	PARDA		4	8 SERIE FUNDAMENTAL	NAO	3000	00	050	160	No	Yes	14	20		No	Yes	Yes	Yes	No	No	Yes	Yes	No		Todos os dias	1-2 vezes na semana	Todos os dias			Todos os dias	Menos de uma vez na semana
2013-03-13	(2) Campo Grande	FEMININO	1	2	Feminino	1969-01-14					5	.	155 FURTO	Yes	42	QUINTA DO SOL	PR	PARDA		1	5 SERIE	SIM	700	5	60	148	No	Yes	20	10		No	No	No	No	No	No	No	No	No
2013-03-13	(2) Campo Grande	FEMININO	2	10	Feminino	1975-08-08					1	.	ROUBO	Yes	26	SAO PAULO	SP	PARDA		3	7 SERIE	SIM	700	6	59	149	Yes	Yes	30	5		No	No	No	No	No	No	No	No	No
2013-03-13	(2) Campo Grande	FEMININO	2	13	Feminino						5	.	33	2	22	LIMA	PERU	BRANCA		3	TECNICO	SIM	950	0		168	Yes	Yes	17	3 POR SEMANA		Yes	No	No	No	No	No	No	No	No	Menos de uma vez na semana
2013-03-13	(2) Campo Grande	FEMININO	2	12	Feminino	1982-08-09					27	105	TRAFICO	Yes	26	ARAGUAINA	TO	AMARELA		1	3 ANO	NAO	1600	2	55	163	No	No			No	No	No	No	No	No	No	No	No	No
2013-03-13	(2) Campo Grande	FEMININO	2	8	Feminino	1982-08-12					24	108	TRAFICO 33	2	30	APORA	BA	PARDA		4	8 SERIE	SIM	1000	5	58	163	Yes	No			No	No	Yes	Yes	No	No	No	No	No	No		Menos de uma vez na semana	1-2 vezes na semana
2013-03-13	(2) Campo Grande	FEMININO	2	12	Feminino	1969-08-15						108	121 HOMICIDIO	2	30	BELA VISTA	MS	PARDA		2	5	SIM	622	7			No	No	10	3		Yes	No	No	No	No	No	No	No	No	Todos os dias
2013-03-13	(2) Campo Grande	FEMININO	1	2	Feminino	1983-04-06					6	.	TRAFICO	2	46	CAMPO GRANDE	MS	4		4	2 ANO	NAO	705	5	79	154	No	No			No	No	No	No	No	No	No	No	No	No
2013-03-13	(2) Campo Grande	FEMININO	2	9	Feminino	1975-05-01						80	TENTATIVA DE ASSASSINATO	Yes	33	CAMPO GRANDE	MS	PARDA		4	INICIOU A 1 SERIE	SIM	1000	0	83		No	Yes	13	10	Yes	No	No	No	No	No	No	Yes	No	No							Todos os dias
2013-03-13	(2) Campo Grande	FEMININO	2	10	Feminino	1982-11-19					9	96	TRAFICO E RECEPTACAO	2	26	CAMPO GRANDE	MS	BRANCA		4	1 ANO EM	SIM	3000	1	64	163	No	No			Yes	Yes	Yes	Yes	No	No	No	Yes	Yes	No	Todos os dias	+ de 3 vezes na semana	+ de 3 vezes na semana				Menos de uma vez na semana	Menos de uma vez na semana
2013-03-13	(2) Campo Grande	F	2	13	Feminino	1964-06-29					3	84	TRAFICO	Yes	22	AQUIDAUANA	MS	4		1	4 SERIE	1	230	11	64	162	Yes	Yes	7	20	Yes	Yes	Yes	Yes	Yes	Yes	Yes	Yes	Yes	No	Todos os dias	Todos os dias	1-2 vezes na semana	Todos os dias	1-2 vezes na semana	Todos os dias	Todos os dias	Todos os dias
2013-03-13	(2) Campo Grande	F	2	12	Feminino	1981-04-15					17	112	ESCUTA TELEFONICA	2	27	ARACATUBA	SP	1		4	7 SERIE	1	1040	2	79	157	No	No			Yes	No	No	No	No	No	No	No	No	No
2013-03-13	(2) Campo Grande	F	2	12	Feminino	1961-10-12					20	63	TRAFICO	2	26	CAMPO GRANDE	MS	1		3	6 SERIE	1	1500	1	65	167	Yes	No			No	Yes	No	No	No	No	No	No	No	No	Todos os dias
2013-03-13	(2) Campo Grande	F	2	13	Feminino	1979-09-20					5	108	TRAFICO	Yes	22	FERRAS DE VASCONCELOS	SP	4		1	3 EM	1	1300	4	71	168	No	Yes	18	20	Yes	No	No	No	No	No	No	No	No	No
2013-03-13	(2) Campo Grande	F	1	2	Feminino	1989-08-20					9	.	TRAFICO	2	47	CAMPO GRANDE	MS	2		1	1 EM	2	700	4	84	160	No	No			No	Yes	No	Yes	No	No	No	No	No	No	Todos os dias		Todos os dias
2013-03-13	(2) Campo Grande	F	2	13	Feminino	1980-01-22					15	24	157 FURTO A MAO ARMADA	Yes	22	PORTO VELHO - RONDONIA	AC	2		4	1 EM	1	3800	2	58	165	Yes	Yes	15	4	Yes	Yes	No	Yes	No	No	No	No	No	No	Menos de uma vez na semana		Todos os dias
2013-03-13	(2) Campo Grande	F	2	8	Feminino	1973-09-13					8	84	TRAFICO	2	40	MANAUS	AM	4		1	5 SERIE	1	800	0	48	150	No	Yes	20	15	Yes	No	Yes	No	No	No	No	No	No	No		Todos os dias
2013-03-13	(2) Campo Grande	F	1	3	Feminino	1983-07-22					38	62	TRAFICO	Yes	38	SAO VICENTE	SP	4		4	2 EM	2	5000	6	65	180	No	Yes	13	10	Yes	No	No	No	No	No	No	No	No	No
	(2) Campo Grande	F	2	10	Feminino	1980-11-10					24	108	33 TRAFICO, 35 ASSOCIACAO	2	4	CAMPO GRANDE	MS	4		2	6 SERIE	1	800	2	70	169	Yes	No			No	Yes	No	No	No	No	No	No	No	No	1-2 vezes na semana
2013-03-13	(2) Campo Grande	F	2	12	Feminino	1978-05-17					15	100	CUMPLICE DE TRAFICO	Yes	28	SIDROLANDIA	MS	5	NAO SOUBE EXPLICAR	3	6 SERIE	1	700	4	74	160	No	Yes	13	20	Yes	No	No	No	No	No	No	No	No	No
2013-03-13	(2) Campo Grande	F	2	12	Feminino	1969-01-15					28	67	TRAFICO	Yes	25	BRASILEIRA	MS	4		1	3 EM	1	510	3	76	168	No	No			No	No	No	No	No	No	No	No	No	No
2013-03-13	(2) Campo Grande	F	2	13	Feminino	1983-10-24					5	.	33 TRAFICO, 35 ASSOCIACAO	2	22	MUNDO NOVO	MS	1		4	1 SERIE	1	500	1	60	165	No	Yes	15	20		Yes	No	Yes	No	No	No	Yes	No	No	Menos de uma vez na semana		Menos de uma vez na semana				Menos de uma vez na semana
2013-03-13	(2) Campo Grande	F	1	1	Feminino	1961-08-13					3	.	TRAFICO ART 33	Yes	29	CAMPO GRANDE	MS	4		1	6 SERIE	1	2500	3	49	167	No	Yes	16	20		No	No	No	No	No	No	No	No	No
2013-03-13	(2) Campo Grande	F	1	3	Feminino	1979-07-21					13	216	33, 157 E ARMAS	Yes	37	SAO MIGUEL DO OESTE	SC	3		1	7 SERIE	1	1000	5	49	160	No	No			Yes	No	No	No	No	No	No	No	No	No
2013-03-13	(2) Campo Grande	F	2	10	Feminino	1989-12-10					14	66	TRAFICO 33	2	38	SANTOS	SP	4		1	3 SERIE	1	600	3	65	170	No	Yes	9	20		Yes	Yes	No	No	No	No	Yes	No	Yes	Menos de uma vez na semana	Menos de uma vez na semana					Menos de uma vez na semana		Menos de uma vez na semana
2013-03-13	(2) Campo Grande	F	2	8	Feminino	1974-09-09					15	70	TRAFICO (33)	2	31	CAMPO GRANDE	MS	1		4	6 SERIE	1	1800	4	79	165	Yes	No			No	No	No	Yes	No	No	No	No	No	No			1-2 vezes na semana
2013-03-13	(2) Campo Grande	F	2	12	Feminino	1975-03-19					28	70	TRAFICO	Yes	20	BRASILEIRA	SP	1		4	3 EM	2		9	54	162	No	No			No	No	No	No	No	No	No	No	No	No
2013-03-13	(2) Campo Grande	F	2	13	Feminino	1975-05-09					4	76	157	Yes	25	CAMPO GRANDE	MS	4		1	2 SERIE	1	1500	1	103	174	No	Yes	13	20	Yes	Yes	Yes	Yes	No	No	No	Yes	No	No	1-2 vezes na semana	Menos de uma vez na semana	Todos os dias				1-2 vezes na semana
2013-03-13	(2) Campo Grande	F	2	12	Feminino	1973-11-23					24	88	TRAFICO DE DROGAS	2	26	GUAIRA	PR	4		3	7 SERIE	1	2600	7	67	155	Yes	Yes	12	10		Yes	No	No	No	No	No	No	No	No	1-2 vezes na semana
2013-03-13	(2) Campo Grande	F	2	12	Feminino	1992-03-30					25	170	TRAFICO E FORMACAO DE QUADRILHA, 14, 288	2	26	DOIS IRMAOS DO BURITI	MS	4		4	9 SERIE	2	1700	6	55	157	No	Yes	13	8		Yes	Yes	No	No	No	No	No	Yes	No	1-2 vezes na semana	Todos os dias						Menos de uma vez na semana
2013-03-13	(2) Campo Grande	F	1	2	Feminino	1989-09-06					5	65	TRAFICO	2	49	CAMPO GRANDE	MS	4		4	8 SERIE	1	1500	6	61	155	No	No				No	No	No	No	No	No	No	No	No
2013-03-13	(2) Campo Grande	F	2	10	Feminino	1958-12-09					36	50	33	Yes	25	CAMPO GRANDE	MS	1		3	3 EM	1	1600	0	65	160	No	No				No	No	No	No	No	No	No	No	No
2013-03-13	(2) Campo Grande	F	2	13	Feminino	1985-01-04					1	.	33 - TRAFICO	2	20	BOLIVIA	PORTO SOARES	4		1	8 ANO ENSINO FUNDAMENTAL	1	510	8	67	155	No	Yes	20	4		Yes	No	No	No	No	No	No	No	No	Menos de uma vez na semana
2013-03-13	(2) Campo Grande	F	2	13	Feminino	1987-02-19					12	84	33	Yes	20	SAO JOSE DOS CAMPOS	SP	1		4	6 ANO ENSINO FUNDAMENTAL	2		12		170	No	Yes	12	4		Yes	No	Yes	No	No	No	No	No	No	Todos os dias		Todos os dias
2013-03-13	(2) Campo Grande	F	2	12	Feminino	1993-06-27					12	81	33	2	27	APARECIDA DE GOIANIA	GO	4		4	7 ANO ENSINO FUNDAMENTAL	1	560	3	57		No	Yes	14	10		No	No	No	No	No	No	No	No	No
2013-03-13	(2) Campo Grande	F	2	12	Feminino	1973-11-16					17	140	EXTORSAO	Yes	26	CAMPO GRANDE	MS	4		1	4 ANO ENSINO FUNDAMENTAL	1	700	3	72	160	No	Yes	22	7		No	Yes	No	No	No	No	Yes	No	No		Todos os dias					+ de 3 vezes na semana
2013-03-13	(2) Campo Grande	F	2	13	Feminino	1993-04-19					4	.	33	2	21	PARAGUAIA	PEDRO JUAN CABALLERO	4		4	7 ANO ENSINO FUNDAMENTAL	1	300	4			No	Yes	19	4		Yes	No	No	No	No	No	No	No	No	Menos de uma vez na semana
2013-03-13	(2) Campo Grande	F	1	1	Feminino	1984-07-01					1	66	33	Yes	30	CAMPO GRANDE	MS	4		4	3 ANO ENSINO FUNDAMENTAL	1	400	7	67	162	No	Yes	14	10		Yes	No	No	No	No	No	Yes	No	No	1-2 vezes na semana						Todos os dias
2013-03-13	(2) Campo Grande	F	2	12	Feminino	1977-03-12					20	61	TRAFICO	2	25	BRASILEIRA	AM	4		2	3 ANO ENSINO MEDIO COMPLETO	1	1000	8	62	160	No	Yes	17	6		No	No	No	No	No	No	No	No	No
2013-03-13	(2) Campo Grande	F	2	8	Feminino	1987-07-03					24	106	33	Yes	30	GOIANIA	GO	1		4	1 ANO ENSINO MEDIO	1	2000	5			Yes	No			No	No	No	No	No	No	No	No	No	No
2013-03-13	(2) Campo Grande	F	1	3	Feminino	1990-01-07					2		33	2	46	LONDRINA	PR	4		4	7 ANO ENSINO FUNDAMENTAL	2		2	55	175	No	Yes	15	10		Yes	Yes	Yes	No	No	No	No	Yes	No	+ de 3 vezes na semana	+ de 3 vezes na semana	+ de 3 vezes na semana					+ de 3 vezes na semana
2013-03-13	(2) Campo Grande	F	2	13	Feminino	1988-01-02					4	.	33	2	24	CAMPO GRANDE	MS	4		1	6 ANO	2	300	1	53		No	No	13	40		No	Yes	Yes	No	No	Yes	Yes	No	No		Todos os dias	1-2 vezes na semana			Menos de uma vez na semana	1-2 vezes na semana
2013-03-13	(2) Campo Grande	F	2	13	Feminino	1980-06-03					19	51	33	Yes	23	GOIANIA	GO	4		3	7 ANO ENSINO FUNDAMENTAL	1	3000	3	52	153	No	Yes	31	20		No	Yes	No	No	No	No	No	No	No		Todos os dias
2013-03-13	(2) Campo Grande	F	1	4	Feminino	1985-10-08					3	.	TRAFICO	2	49	BRASILEIRA	SAO PAULO	1		1	3 ANO	2		1	42		No	Yes	13	10		Yes	No	No	Yes	No	No	Yes	No	No	Todos os dias			Todos os dias			Todos os dias
2013-03-13	(2) Campo Grande	F	1	2	Feminino	1992-04-05					12	63	TRAFICO	2	43	BRASILEIRA	MS	4		4	8 ANO	2		2	82	167	No	Yes	12	5		Yes	Yes	Yes	No	No	No	Yes	Yes	No	+ de 3 vezes na semana	Todos os dias	Todos os dias				1-2 vezes na semana	1-2 vezes na semana
2013-03-13	(2) Campo Grande	F	1	1	Feminino	1977-07-24					3	.	TRAFICO	Yes	38	BRASILEIRA	MS	4		1	8 ANO	1	1500	4	97	169	Yes	No			No	No	No	No	No	No	No	No	No	No
2013-03-13	(2) Campo Grande	F	2	12	Feminino	1984-03-12					17	72	33	2	24	MANAUS	AM	4		1	MEDIO COMPLETO	1	620	1	58	160	No	No			Yes	No	No	No	No	No	No	No	No	No
2013-03-13	(2) Campo Grande	F	1	4	Feminino	1990-12-10					5		33	Yes	47	BURITIZEIRO	MG	1		4	5 ANO	1	600	1	54	160	No	Yes	20	3		Yes	Yes	No	No	No	No	No	No	No	1-2 vezes na semana	Todos os dias
2013-03-13	(2) Campo Grande	F	1	1	Feminino	1967-03-24							155	Yes	38	TRES LAGOAS	MS	1		3	SUPERIOR COMPLETO	2	0	0	68	172	No	Yes	14	30		Yes	Yes	Yes	Yes	No	No	Yes	Yes	No	Todos os dias	Todos os dias	Todos os dias	+ de 3 vezes na semana			Todos os dias	Menos de uma vez na semana
2013-03-13	(2) Campo Grande	F	2	10	Feminino	1989-03-21					11		33	Yes	26	GOIANIA	GO	4		4	6 ANO	1	1400	1	65	175	No	Yes	13	3		Yes	No	Yes	No	No	No	No	No	No	1-2 vezes na semana		1-2 vezes na semana
2013-03-13	(2) Campo Grande	F	1	4	Feminino	1988-08-05					7		ASSALTO	Yes	50	CAMPO GRANDE	MS	2		4	8 ANO	1	800	0	70	168	No	Yes	13	50		Yes	Yes	Yes	No	No	No	No	Yes	No	Todos os dias	Todos os dias	1-2 vezes na semana					1-2 vezes na semana
2013-03-13	(2) Campo Grande	F	2	12	Feminino	1984-09-28					17	120	33, 35	2	27	CAMPO GRANDE	MS	4		4	2 GRAU COMPLETO	1	1300	1	85	165	No	No			Yes	No	Yes	No	No	No	No	No	No	No		Todos os dias
2013-03-13	(2) Campo Grande	F	1	3	Feminino	1990-07-20					28	140	57	Yes	30	NOVA ANDRADINA	MS	1		4	5 ANO	2	600	3	82	170	No	No			No	Yes	Yes	Yes	No	No	No	No	No	No	1-2 vezes na semana	1-2 vezes na semana	1-2 vezes na semana
2013-03-13	(2) Campo Grande	F	2	8	Feminino	1989-02-13					15	132	TRAFICO	Yes	40	BRASILEIRA	MS	4		1	8 ANO	2		3	59		No	Yes	12	20		No	No	No	No	No	No	No	No	No
2013-04-15	(2) Campo Grande	TRIAGEM	1	15	Masculino	1973-11-09					6	30	171	Yes	6	PRESIDENTE VENCESLAU	SP	4		1	1 SERIE	2	2000	5	95	175	No	No			No	No	No	No	No	No	No	No	No	No
2013-04-15	(2) Campo Grande	TRIAGEM	1	5	Masculino	1981-10-06					55	360	157	Yes	10	CUIABA	MT	4		1	5 SERIE	1	1000	2	60	165	No	Yes	16	15		No	No	Yes	No	No	No	No	No	No			+ de 3 vezes na semana
2013-04-15	(2) Campo Grande	TRIAGEM	1	3	Masculino	1981-08-17					8	8	FURTO	Yes	9	BAURU	SP	1		1	3 EM	2	2500	2	85	184	No	No			No	Yes	No	No	No	No	No	No	No	No	Todos os dias
2013-04-15	(2) Campo Grande	TRIAGEM	1	7	Masculino	1969-09-25					2	85	33	Yes	10	BOM SUCESSO	MG	4		3	3 SERIE	1	3000	3	75	163	Yes	No			No	Yes	No	No	No	No	No	No	No	No	1-2 vezes na semana
2013-04-15	(2) Campo Grande	TRIAGEM	1	10	Masculino	1974-08-23					17	276	ASSALTO	Yes	8	ILHA SOLTEIRA	SP	4		1	1 EM	1	4000	4	68	167	Yes	Yes	15	20		No	No	No	No	No	No	No	No	No
2013-04-15	(2) Campo Grande	TRIAGEM	1	14	Masculino	1983-06-11					0	16	57	Yes	8	BAURU	SP	4		1	4 SERIE	1	600	4	73	163	No	Yes	13	20		No	No	No	No	No	No	No	No	No
2013-04-15	(2) Campo Grande	TRIAGEM	1	4	Masculino	1978-05-24					11	12	157	2	10	CAMPO GRANDE	MS	2		4	5 SERIE	1	1800	5	75	180	No	Yes	23	10		Yes	No	No	No	No	No	No	No	No	1-2 vezes na semana
2013-04-15	(2) Campo Grande	TRIAGEM	1	13	Masculino	1991-10-07					1	.	129	Yes	10	CAMPO GRANDE	MS	2		1	9 SERIE	1	1200	5	52	170	No	No			No	Yes	No	No	No	No	No	No	No	No	1-2 vezes na semana
2013-04-15	(2) Campo Grande	TRIAGEM	1	2	Masculino	1972-09-01					28	73	TRAFICO	2	9	GOIANIA	GO	3		3	8 SERIE	1	1800	3	62	168	No	No			No	No	Yes	Yes	No	No	No	No	No	No		+ de 3 vezes na semana	Todos os dias
2013-04-15	(2) Campo Grande	TRIAGEM	1	6	Masculino	1985-08-18					12	228	ASSALTO	Yes	8	PONTA PORA	MS	4		4	5 SERIE	1	600	1	59	170	Yes	Yes	17	10		No	No	No	No	No	No	No	No	No
2013-04-15	(2) Campo Grande	TRIAGEM	1	5	Masculino	1978-01-11					17	54	FURTO	Yes	9	MARACAJU	MS	4		1	7 SERIE	1	900	2	87	175	No	No			Yes	No	No	No	No	No	No	No	No	No
2013-04-15	(2) Campo Grande	TRIAGEM	1	17	Masculino	1961-07-26					36	2160	121	Yes	15	SAO MIGUEL DOS CAMPOS	AL	4		1	1 EM	2	700	3	73	165	No	No			No	No	No	No	No	No	No	No	No	No
2013-04-15	(2) Campo Grande	TRIAGEM	1	9	Masculino	1991-05-23					4	.	TRAFICO	Yes	8	CAMPO GRANDE	MS	4		4	4 SERIE	1	5000	9	70	165	No	No			Yes	Yes	Yes	Yes	Yes	No	No	Yes	No	No	Todos os dias	Todos os dias	Todos os dias	Menos de uma vez na semana			Menos de uma vez na semana
2013-04-16	(2) Campo Grande	TRIAGEM	1	14	Masculino	1985-07-25					4	32	157	Yes	8	CAMPO GRANDE	MS	1		4	9 SERIE	1	2500	2	68	178	No	Yes	15	20		Yes	Yes	Yes	No	No	No	No	No	No
2013-04-15	(2) Campo Grande	TRIAGEM	1	15	Masculino	1970-03-16					11	288	TRAFICO E FALSIDADE IDEOLOGICA	2	6	PONTA PORA	MS	1		3	4 SERIE	1	1500	4	63	170	Yes	Yes	18	10		No	No	No	No	No	No	No	No	No
2013-04-15	(2) Campo Grande	TRIAGEM	1	16	Masculino	1982-11-01					12	80	33	Yes	7	FATIMA DO SUL	MS	4		4	6 SERIE	1	2500	3	77	182	No	No			Yes	Yes	Yes	Yes	No	No	No	No	No	No	Menos de uma vez na semana	1-2 vezes na semana	Menos de uma vez na semana
2013-04-15	(2) Campo Grande	TRIAGEM	1	10	Masculino	1992-11-24					15	74	ASSALTO	Yes	9	CAMPO GRANDE	MS	1		4	9 SERIE	1	650	2	82	172	No	Yes	15	3		No	Yes	Yes	No	No	No	No	Yes	No		Todos os dias	1-2 vezes na semana					Menos de uma vez na semana
2013-04-15	(2) Campo Grande	TRIAGEM	1	5	Masculino	1967-07-20					15	83	33	Yes	9	CAMPO GRANDE	MS	4		1	4 SERIE	2	600	3	70	168	No	No			Yes	No	Yes	No	No	No	No	No	No	No		1-2 vezes na semana
2013-04-15	(2) Campo Grande	TRIAGEM	1	10	Masculino	1984-03-05					4	144	TRAFICO ASSALTO HOMICIDIO	Yes	9	CAMPO GRANDE	MS	1		1	9 SERIE	1	3500	1	101	179	No	No			No	Yes	No	No	No	No	No	No	No	No	+ de 3 vezes na semana
2013-04-15	(2) Campo Grande	TRIAGEM	1	4	Masculino	1986-03-01					9	516	ASSALTO	Yes	9	CAMPINA DA LAGOA	PR	4		1	6 SERIE	1	650	3	80	171	No	No			Yes	Yes	Yes	No	No	No	No	No	No	No	1-2 vezes na semana	Todos os dias
2013-04-15	(2) Campo Grande	TRIAGEM	1	15	Masculino	1990-05-22						9	157	2	6	OSASCO	SP	4		4	ENSINO SUPERIOR INCOMPLETO	1	1320	3	98	182	No	No
2013-04-15	(2) Campo Grande	TRIAGEM	1	5	Masculino	1985-11-07					12		QUEBRA DE COLONIA	Yes	8	CAMPO GRANDE	MS	4			2 SERIE	1	800	2	70	166	No				No
2013-04-15	(2) Campo Grande	TRIAGEM	1	8	Masculino	1984-06-16					3	144	157	Yes	8	CAMPO GRANDE	MS	1		1	5 SERIE	1	1000	1	84	188	No	Yes	15	8			Yes									+ de 3 vezes na semana
2013-04-15	(2) Campo Grande	TRIAGEM	1	10	Masculino	1980-02-04					2	88	157	Yes	9	CAMPO GRANDE	MS	4		1	5 SERIE	1	1800	2	95	178	No				No
2013-04-15	(2) Campo Grande	TRIAGEM	1	13	Masculino	1984-07-06					2	.	BRIGA DE FAMILIA	2	11	CORUMBA	MS	4		4	6 SERIE	1	1200	1	74	165	Yes	No			Yes
2013-04-15	(2) Campo Grande	TRIAGEM	1	1	Masculino	1981-03-06					20	144	159		2	RONDONOPOLIS	MT	4		1	ENSINO SUPERIOR INCOMPLETO	1	2860	2	80	176	No				No
2013-04-15	(2) Campo Grande	TRIAGEM	1	13	Masculino	1974-02-22					1		DISCUSSAO FAMILIAR		12	CORUMBAENSE	MS	4		1	4 SERIE	1	2000	5	82	168	No	Yes	19	15		Yes		Yes							+ de 3 vezes na semana
2013-04-15	(2) Campo Grande	TRIAGEM	1	5	Masculino	1971-04-30					16	81	171	Yes	9	FATIMA DO SUL	MS	4		1	2 SERIE	1	620	8	68	172	No	Yes	16	30
2013-04-15	(2) Campo Grande	TRIAGEM	1	5	Masculino	1984-08-15					24	156	TRAFICO	Yes	8	LAVRAS DA MANGABEIRA	CE	4		1	SEM ESCOLARIDADE	1	620	2	90	160	No				No
2013-04-15	(2) Campo Grande	TRIAGEM	1	11	Masculino	1992-06-05					9		157		8	CAMPO GRANDE	MS	4		4	9 SERIE	1	4000	4	75	180	No				No
2013-04-15	(2) Campo Grande	TRIAGEM	1	15	Masculino	1980-08-15					24	84	33		6	CAMPO GRANDE	MS	4		1	5 SERIE	1	3000	3	90	172	No	Yes	14	20		Yes	No	Yes	No	No	No	No	No	No	Todos os dias		Todos os dias
2013-04-15	(2) Campo Grande	TRIAGEM	1	1	Masculino	1972-09-20					41	70	33	Yes	2	MIRANDA	MS	1		4	2 SERIE	1	800	2	78	161	Yes				No
2013-04-15	(2) Campo Grande	TRIAGEM	1	10	Masculino	1974-02-03					3		168		9	BATAGUASSU	MS	4		1	1 EM	1	1300	3	140	174	Yes				No
2013-04-15	(2) Campo Grande	TRIAGEM	1	2	Masculino	1984-07-25					7		155		9	IVINHEMA	MS	4		4	ENSINO SUPERIOR INCOMPLETO	1	7000	2	81	179	No	Yes	14	6		No	Yes	Yes	Yes	No	No	No	Yes	No		Todos os dias	Menos de uma vez na semana	+ de 3 vezes na semana				Todos os dias
2013-04-15	(2) Campo Grande	TRIAGEM	1	16	Masculino	1968-11-25					14	150	121		7	PUTINGA	RS	1		1	4 SERIE	1	900	8	90	175	Yes				No
2013-04-15	(2) Campo Grande	TRIAGEM	1	16	Masculino	1979-12-09					20	56	SEQUESTRO	2	7	CAMPO GRANDE	MS	1		1	ENSINO SUPERIOR INCOMPLETO	1	2500	1	75	169	No	No			No	No	No	No	No	No	No	No	No	No
2013-04-15	(2) Campo Grande	TRIAGEM	1	13	Masculino	1973-08-01					1		VIOLENCIA DOMESTICA	Yes	12	CAMPO GRANDE	MS	4		1	1 SERIE	1	2400	6	78	180	No	Yes	13	20		Yes	No	No	No	No	No	No	No	No
2013-04-15	(2) Campo Grande	TRIAGEM	1	8	Masculino	1989-03-24					8	78	TRAFICO	Yes	9	CAMPO GRANDE	MS	1		1	3 EM	1	1200	3	74	172	No	No			No	No	No	No	No	No	No	No	No	No
2013-04-15	(2) Campo Grande	TRIAGEM	1	7	Masculino	1979-06-08					12		FURTO	Yes	10	BOLIVIA		4		4	5 SERIE	1	400	4	70	170	Yes	No			No	No	Yes	No	No	No	No	No	No	No		Todos os dias
2013-04-15	(2) Campo Grande	TRIAGEM	1	8	Masculino	1967-07-17					53	72	TRAFICO	Yes	8	CORUMBA	MS	4		1	7 SERIE	1	1000	10	88	174	Yes	Yes	38	1		Yes	No	No	No	No	No	No	No	No	Menos de uma vez na semana
2013-04-15	(2) Campo Grande	TRIAGEM	1	13	Masculino	1991-04-04					0	.	VIOLENCIA DOMESTICA	2	12	CAMPO GRANDE	MS	4		4	6 SERIE	1	2000	6	65		No	Yes	21	2		No	Yes	Yes	No	No	No	No	No	No		1-2 vezes na semana	1-2 vezes na semana
2013-04-15	(2) Campo Grande	TRIAGEM	1	4	Masculino	1985-05-24					12	.	157	Yes	10	SAO PAULO	SP	2		1		1	1500	4	65	190	No	Yes	12	3		No	Yes	No	No	No	No	No	No	No
2013-04-15	(2) Campo Grande	TRIAGEM	1	14	Masculino	1992-08-21					0	72	TRAFICO	Yes	10	CORUMBA	MS	2		4	4 SERIE	1	600	0	70	180	No	Yes	15	4		Yes	Yes	Yes	Yes	Yes	No	No	Yes	No	Menos de uma vez na semana	Menos de uma vez na semana	Menos de uma vez na semana	Menos de uma vez na semana	Menos de uma vez na semana			Menos de uma vez na semana
2013-04-15	(2) Campo Grande	TRIAGEM	1	2	Masculino	1977-01-18					10	128	ASSALTO	Yes	8	CAMPO GRANDE	MS	3		1	3 EM	1	3000	5	90	175	No	No			No	No	No	No	No	No	No	No	No	No
2013-04-15	(2) Campo Grande	TRIAGEM	1	8	Masculino	1987-11-10					7	180	157	Yes	8	JARAGUARI	MS	4		4	3 EM	1	4000	3	80	167	No	Yes	22	10		No	No	No	No	No	No	No	No	No
2013-04-15	(2) Campo Grande	TRIAGEM	1	17	Masculino	1962-07-17					36	264	VIOLENCIA DOMESTICA	2	14	BRASILIA	DF	1		1	3 EM	1	2000	4	75	175	No	No			No	No	No	No	No	No	No	No	No	No
2013-04-15	(2) Campo Grande	TRIAGEM	1	7	Masculino	1966-12-03					1	.	LEI MARIA DA PENHA	2	9	GUARARAPES	SP	1		4	3 EM	1	1500	5	80	172	Yes	No			No	Yes	No	No	No	No	No	No	No	No	Menos de uma vez na semana
2013-04-15	(2) Campo Grande	TRIAGEM	1	15	Masculino	1973-10-16					36	175	TRAFICO	Yes	6	CAMPO GRANDE	MS	1		1	3 EM	1	1500	3	105	175	No	No			No	No	No	No	No	No	No	No	No	No
2013-04-15	(2) Campo Grande	TRIAGEM	1	10	Masculino	1965-08-29					12	384	ROUBO	Yes	12	NOVA ANDRADINA	MS	4		4	9 SERIE	1	1800	8	112	194	No	No			No	No	No	No	No	No	No	No	No	No
	(2) Campo Grande	TRIAGEM	1	17	Masculino	1967-04-02					20	264	316	2	15	CORUMBA	MS	1		1		1	3000	3	88	172	No	No			No	No	No	No	No	No	No	No	No	No
2013-04-15	(2) Campo Grande	TRIAGEM	1	16	Masculino	1969-07-19					25	72	TRAFICO	Yes	7	CORUMBA	MS	4		1	3 EM	1	2000	3	70	170	No	No			No	No	No	No	No	No	No	No	No	No
	(2) Campo Grande	TRIAGEM	1	14	Masculino	1983-06-08					1	144	121	2	8	CORUMBA	MS	2		4	5 SERIE	1	1200	6	70	170	No	No			Yes	No	Yes	Yes	No	No	No	No	No	No		Menos de uma vez na semana	Menos de uma vez na semana
2013-04-15	(2) Campo Grande	TRIAGEM	1	13	Masculino	1982-04-28					2	.	VIOLENCIA DOMESTICA	Yes	9	CORUMBA	MS	1		3	1 EM	1	800	1	88	185	No	No			No	Yes	Yes	Yes	No	No	No	No	No	No	Todos os dias	Menos de uma vez na semana	1-2 vezes na semana
2013-04-15	(2) Campo Grande	TRIAGEM	1	8	Masculino	1979-06-14					3	161	157	2	8	RIO VERDE	MS	1		1	3 EM	1	1300	3	80	174	No	Yes	15	20		No	No	Yes	No	No	No	No	No	No			1-2 vezes na semana
2013-04-15	(2) Campo Grande	TRIAGEM	1	4	Masculino	1975-09-13					5	.	FURTO	Yes	9	CAMPO GRANDE	MS	2		1	2 SERIE	1	600	3	80	185	No	Yes	15	10		Yes	Yes	Yes	Yes	Yes	Yes	Yes	Yes	Yes
2013-04-15	(2) Campo Grande	TRIAGEM	1	4	Masculino	1956-07-15					23	92	33 E 57	Yes	9	DOURADOS	MS	1		3	7 SERIE	1	1500	5	68	178	No	No			Yes	No	Yes	No	No	No	No	No	No	No
2013-04-15	(2) Campo Grande	TRIAGEM	1	7	Masculino	1972-05-03					3	60	TRAFICO	2	10	ARAL MOREIRA	MS	1	1	1		1	600	3	72	180	No	No			Yes	No	No	No	No	No	No	No	No	No
2013-04-15	(2) Campo Grande	TRIAGEM	1	17	Masculino	1957-01-15					4	.	33	Yes	13	CORUMBA	MS	1		4	1 SERIE	1	600	2	58	172	No	No			No	No	No	No	Yes	No	No	No	No	No
2013-04-15	(2) Campo Grande	TRIAGEM	1	9	Masculino	1984-11-29					6	.	FURTO	2	9	CAMPO GRANDE	MS	4		4	9 SERIE	1	4000	5	78	170	No	No			Yes	No	Yes	No	No	No	No	No	No	No
2013-04-15	(2) Campo Grande	TRIAGEM	1	4	Masculino	1968-03-27					156	261	FURTO	Yes	10	CAMPO GRANDE	MS	4		4	3 SERIE	1		4	53	161	No	Yes	16	10		Yes	Yes	No	No	No	No	No	No	No
2013-04-16	(2) Campo Grande	TRIAGEM	1	10	Masculino	1985-11-23					6	28	ASSALTO	Yes	9	CAMPO GRANDE	MS	4		1	5 SERIE	1	5000	3	52	165		No			Yes	No	Yes	No	No	No	No	No	No	No
2013-04-16	(2) Campo Grande	TRIAGEM	1	7	Masculino	1966-07-15					5		VIOLACAO DOMESTICA	Yes	10	BRASILEIRO	PR	2		4	5 SERIE	1	654	3	72	168	No	Yes	9	20		Yes	Yes	No	No	No	No	No	No	No	Todos os dias	Todos os dias
2013-04-16	(2) Campo Grande	TRIAGEM	1	3	Masculino	1982-02-11					11	204	TRAFICO DE DROGAS	Yes	10	BRASILEIRO	MS	1		1	7 SERIE	1	2500	2	75	160	No	No			Yes	Yes	No	No	No	No	No	No	No	No	Menos de uma vez na semana
2013-04-15	(2) Campo Grande	TRIAGEM	1	5	Masculino	1981-04-15					6	.	157	Yes	9	RIO GRANDE DO SUL	RS	4		1	7 SERIE	1	3000	2	110	188	No	Yes	14	10		Yes	No	No	No	No	No	No	No	No	1-2 vezes na semana
2013-04-15	(2) Campo Grande	TRIAGEM	1	6	Masculino	1965-08-09					24	182	33	2	5	JARDIM	MS	4		4	3 SERIE	1	600	3	75	185	No	No			Yes	No	No	No	No	No	No	No	No	No
2013-04-15	(2) Campo Grande	TRIAGEM	1	2	Masculino	1967-11-20					8	264	TRAFICO	2	9	LOANDA	PR	1		1	6 SERIE	1	6000	7	85	167	No	No			No	No	No	No	No	No	No	No	No	No
2013-04-15	(2) Campo Grande	TRIAGEM	1	14	Masculino	1990-11-13					0	.	157	2	8	ELDORADO	MS	4		4	7 SERIE	1	650	3		185	No	No			Yes	No	No	Yes	No	No	No	No	No	No			Menos de uma vez na semana
2013-04-15	(2) Campo Grande	TRIAGEM	1	9	Masculino	1993-06-28					6		HOMICIDIO	Yes	8	CAMPO GRANDE	MS	1		4	6 SERIE	1		9	70		Yes	Yes	12	10		Yes	Yes	Yes	No	No	No	Yes	Yes	No	Menos de uma vez na semana	Menos de uma vez na semana	Menos de uma vez na semana				1-2 vezes na semana	1-2 vezes na semana
2013-04-15	(2) Campo Grande	TRIAGEM	1	14	Masculino	1985-07-31					1		157	2	10	CACOAL	RONDONIA	1		1	3 EM	1	15000	1	86	171	No	No			No	No	No	No	No	No	No	No	No	No
2013-04-15	(2) Campo Grande	TRIAGEM	1	2	Masculino	1964-05-12					8		33	Yes	9	CAMPO GRANDE	MS	1		1	2 EM	1	6000	2	125	171	Yes	No			Yes	Yes	No	No	No	No	No	No	No	No	Menos de uma vez na semana
2013-04-15	(2) Campo Grande	TRIAGEM	1	2	Masculino	1963-12-04					7		33	Yes	9	AQUIDAUANA	MS	4		1	2 SERIE	1	800	3	130	174	Yes	No			Yes	No	No	No	No	No	No	No	No	No
2013-04-15	(2) Campo Grande	TRIAGEM	1	7	Masculino	1986-12-12					16		ASSALTO	2	10	SIDROLANDIA	MS	1		3	1 EM	1	1200	4	65	170	No	Yes	15	20		Yes	Yes	Yes	No	No	No	No	No	No	Menos de uma vez na semana	Todos os dias	1-2 vezes na semana
2013-04-15	(2) Campo Grande	TRIAGEM	1	12	Masculino	1977-11-07					48		TRAFICO	2	10	JARDIM	MS	4		1	7 SERIE	1	15000	2	67	169	No	No			No	No	No	No	No	No	No	No	No	No
2013-04-15	(2) Campo Grande	TRIAGEM	1	16	Masculino	1966-03-01					28		TRAFICO	Yes	7	CAMPO GRANDE	MS	4		1	3 EM	1	3000	3	80	179	No	No			No	No	No	No	No	No	No	No	No	No
2013-04-15	(2) Campo Grande	TRIAGEM	1	7	Masculino	1978-08-13					3		250	Yes	9	DOURADOS	MS	4		1	5 SERIE	1	600	4	54	160	No	Yes	16	20		No	Yes	No	No	No	No	No	No	No		1-2 vezes na semana
2013-04-15	(2) Campo Grande	CENTRO DE TRIAGEM	1	8	Masculino	1985-03-15					5	.	HOMICIDIO	Yes	8	CAMPO GRANDE	MS	1		1	5 ANO	1	1200	2	60	180	No	Yes	15	4		No	No	No	No	No	No	No	No	No
2013-04-15	(2) Campo Grande	TRIAGEM	1	6	Masculino	1980-01-07					30		33	Yes	10	CAMPO GRANDE	MS	4		4	7 ANO	1	2000	3	150	175	Yes	No			No	No	No	No	No	No	No	No	No	No
2013-04-15	(2) Campo Grande	TRIAGEM	1	3	Masculino	1970-07-20					16		33	Yes	10	CAMPO GRANDE	MS	4		4	8 ANO	1	2400	0	70	170	Yes	No			No	No	No	No	No	No	No	No	No	No
2013-04-16	(2) Campo Grande	TRIAGEM	1	4	Masculino	1975-07-02					18	129	33	Yes	10	BATAIPORA	MS	4		4	3 ANO	1	3000	1	86	179	No	No			No
2013-04-16	(2) Campo Grande	TRIAGEM	1	13	Masculino	1966-05-01					1	.	DISCUSSAO	2	11	BOA VIAGEM	CE	4		4	1 ANO ENSINO MEDIO	1	4000	3	59	165	No	No			No	No	No	Yes	No	No	No	No	No	No
2013-04-15	(2) Campo Grande	TRIAGEM	1	4	Masculino	1970-11-17					1		TRAFICO, FALSIDADE IDEOLOGICA	Yes	9	ARACATUBA	SP	4		1	5 ANO	2	3000	0	70	175	No	Yes	37	7		No	No	No	No	No	No	No	No	No
2013-04-15	(2) Campo Grande	TRIAGEM	1	11	Masculino	1969-09-24					36		33, 157	Yes	8	BATAIPORA	MS	1		1	4 ANO	1	1000	1	75	170	No	No			No	No	No	No	No	No	No	No	No	No
2013-04-15	(2) Campo Grande	TRIAGEM	1	17	Masculino	1973-02-03					11		HOMICIDIO	2	15	CAMPO GRANDE	MS	1		1	SUPERIOR (ADM)	1	6500	2	95	179		No			No	No	No	No	No	No	No	No	No	No
2013-04-15	(2) Campo Grande	TRIAGEM	1	11	Masculino	1967-06-13					2		MARIA DA PENHA	2	10	CAMPO GRANDE	MS	2		1	7 ANO	1	600	5	87	180	No	Yes	20			Yes	No	No	No	No	No	No	No	No	Todos os dias
2013-04-16	(2) Campo Grande	TRIAGEM	1	6	Masculino	1987-10-06					7	48	33, ASSALTO 57	Yes	8	CAMPO GRANDE	MS	1		1	CURSANDO	2	800	4	62	176	No	Yes	9	20		No	Yes	No	No	No	No	No	No	No
2013-04-16	(2) Campo Grande	TRIAGEM	1	6	Masculino	1975-09-07					12	228	TRAFICO	Yes	9	CAMPO GRANDE	MS	4		4	4 ANO	1	2000	2	50	170	No	Yes	13	7		No	No	No	No	No	No	No	No	No
2013-04-16	(2) Campo Grande	TRIAGEM	1	6	Masculino	1980-07-18					28	552	TRAFICO	Yes	8	SAO PAULO	SP	4		1	CURSANDO	1	2500	1	81	175	No	No			Yes	No	No	No	No	No	No	No	No	No
2013-04-16	(2) Campo Grande	TRIAGEM	1	5	Masculino	1972-02-02					36	276	157	Yes	8	CORUMBA	MS	1		4	5 ANO	1	.	5	68		No	Yes	13	20		No	No	No	No	No	No	No	No	No
2013-04-16	(2) Campo Grande	TRIAGEM	1	17	Masculino	1971-09-07					4	792	HOMICIDIO / ASSALTO	Yes	13	TRES PASSOS	RS	4		4	ENSINO MEDIO	1	2000		75	170	No	No			No	Yes	No	No	No	No	No	No	No	No
2013-04-15	(2) Campo Grande	TRIAGEM	1	17	Masculino	1961-07-09					10	159	TRAFICO	2	13	INOCENCIA	MS	1		1	ENSINO MEDIO COMPLETO	1	3200	1	70	166	No	Yes	13	20		Yes	No	No	No	No	No	No	No	No	1-2 vezes na semana
2013-04-15	(2) Campo Grande	TRIAGEM	1	16	Masculino	1988-08-11					33	60	HOMICIDIO	2	7	CAMPO GRANDE	MS	4		4	3 GRAU INCOMPLETO	1	2500	2	72	175	No	Yes	19	10		No	No	Yes	No	No	No	No	No	No			Menos de uma vez na semana
2013-04-16	(2) Campo Grande	TRIAGEM	1	13	Masculino	1988-09-20						.	MARIA DA PENHA	2	9	BRASILEIRO	MS	1		1	9 ANO	1	1500	4	82	170	No	Yes	15	20		Yes	No	Yes	No	No	No	No	No	No	1-2 vezes na semana		1-2 vezes na semana
2013-04-16	(2) Campo Grande	TRIAGEM	1	9	Masculino	1994-05-20					3	.	157 / SEM ARMA / ROUBO SIMPLES	2	7	BRASILEIRO	MS	4		3	1 ANO	1	900	4	85	178	Yes	Yes	13	40		Yes	Yes	No	No	No	No	Yes	No	No	Todos os dias	Menos de uma vez na semana					Menos de uma vez na semana
2013-04-16	(2) Campo Grande	TRIAGEM	1	16	Masculino	1980-03-03					26	408	ROUBO	Yes	6	BRASILEIRO	MS	1		3	ENSINO FUNDAMENTAL COMPLETO	1	4600	7	83	175	No	No				No	Yes	Yes	No	No	No	No	No	No		Menos de uma vez na semana	Menos de uma vez na semana
2013-04-16	(2) Campo Grande	TRIAGEM	1	9	Masculino	1983-07-01					12	84	ASSALTO BANCO CENTRAL	Yes	8	BRASILEIRO	MS	1		3	6 ANO	1	200	6	83	172	Yes	Yes	15	15		No	Yes	No	No	No	No	No	Yes	No		Todos os dias						Todos os dias
2013-04-16	(2) Campo Grande	TRIAGEM	1	4	Masculino	1987-11-04					144	492	ROUBO	Yes	9	BRASILEIRO	MT	4		1	6 ANO	1	800	4	70	185	No	Yes	14	8		No	Yes	No	No	No	No	No	No	No		Todos os dias
2013-04-16	(2) Campo Grande	TRIAGEM	1	12	Masculino	1993-07-11					7	14	QUEBRA DE COLONIA	Yes	10	CAMPO GRANDE	MS	4		4	ENSINO MEDIO INCOMPLETO	2	600	1	60	175	No	Yes	13	20		No	Yes	No	No	No	No	No	No	No
2013-04-16	(2) Campo Grande	TRIAGEM	1	14	Masculino	1947-10-21						44	QUEBRA DE REGIME		8	CORDEIRO	BAHIA	4		1	1 ANO	1	1100	2	98	169	Yes				No
2013-04-16	(2) Campo Grande	TRIAGEM	1	8	Masculino	1984-01-29					5	62	TRAFICO		8	ARAU MOREIRA	MS	4		1	4 ANO	1	1800	3	70	169	No	No			No
2013-04-16	(2) Campo Grande	TRIAGEM	1	2	Masculino	1980-05-29					4	.	155	Yes	9	CAMPO GRANDE	MS	1		4	3 ANO	1	2000	3	62	160	No	Yes	19	2	No		Yes									Menos de uma vez na semana
2013-04-16	(2) Campo Grande	TRIAGEM	1	7	Masculino	1978-04-27					9	244	121 E 157	Yes	10	PORTO MURTINHO	MS	4		1	4 ANO	1	920	1	78	179	No				Yes		Yes									Todos os dias
2013-04-16	(2) Campo Grande	TRIAGEM	1	4	Masculino	1976-01-05					6	91	33 TRAFICO	Yes	10	CAMPO GRANDE	MS	4		1	5 ANO	1	1800	4	70	170	Yes	Yes	18	20	No
2013-04-16	(2) Campo Grande	TRIAGEM	1	17	Masculino	1953-01-28					10	.	33 TRAFICO	2	13	CAMPINAS	SP	1		1	CURSANDO 1� SEMESTRE	1	3000	1	98	175	Yes				Yes
2013-04-16	(2) Campo Grande	TRIAGEM	1	10	Masculino	1982-05-29					15	78	33 TRAFICO	Yes	9	CAMPO GRANDE	MS	4		4	3 ANO	1	400	1	72	174	No	Yes	10	20	Yes		Yes	Yes								Menos de uma vez na semana	Menos de uma vez na semana
2013-04-15	(2) Campo Grande	TRIAGEM	1	17	Masculino	1957-02-28					1	11	MARIA DA PENHA, 786	2	14	AQUIDAUANA	MS	1		3	2 GRAU COMPLETO	1	5600	3	62	169	Yes	Yes	14	20		Yes	No	No	No	No	No	No	No	No	Menos de uma vez na semana
2013-04-15	(2) Campo Grande	TRIAGEM	1	5	Masculino	1988-01-28					4	102	33	Yes	9	CAMPO GRANDE	MS	4		4	3 ANO	1	1500	7	87	177	No	Yes	8	4		No	Yes	No	No	No	No	No	No	No		Todos os dias
2013-04-15	(2) Campo Grande	TRIAGEM	1	9	Masculino	1988-04-19					7	.	ASSALTO A MAO ARMADA (157)	Yes	8	CAMPO GRANDE	MS	2		4	5 ANO	1	1200	3	67	173	No	Yes	14			Yes	Yes	Yes	No	No	No	No	No	No	Todos os dias	Todos os dias	1-2 vezes na semana
2013-04-15	(2) Campo Grande	TRIAGEM	1	17	Masculino	1973-10-22					20	72	FURTO (155)	2	14	CAMPO GRANDE	MS	1		1	SUPERIOR COMPLETO PEDAGOGIA	1	4000	3	79	176	No	No			Yes	No	No	No	No	No	No	No	No	No
2013-04-15	(2) Campo Grande	TRIAGEM	1	17	Masculino	1978-05-14					4	84	33	2	14	ASSIS	SP	1		1	ENSINO MEDIO COMPLETO	1	600	3	68	177	Yes	Yes	25	12		No	No	Yes	No	No	No	No	No	No
2013-04-15	(2) Campo Grande	TRIAGEM	1	12	Masculino	1986-08-23	2011-05-24	Transferência para outro presidio	2013-07-25	Presidio 11 - Máxima Campo Grande	20	156	ASSALTO	Yes	9	CAMPO GRANDE	MS	4		4	4 ANO	1	620	6	55	168	Yes	No			Yes	No	Yes	No	No	No	No	No	No	No		Menos de uma vez na semana
2013-04-15	(2) Campo Grande	TRIAGEM	1	9	Masculino	1988-05-15					5	108	33	Yes	8	ARACATUBA	SP	4		1	3 ANO	2	2000	6	86	164	No	No			No	No	No	No	No	No	No	No	No	No
2013-04-15	(2) Campo Grande	TRIAGEM	1	9	Masculino	1952-08-05					14	436	157 - 33		8	PARA	PA	4		1	3 ANO	1	3800	3	78	168	No				Yes
2013-04-15	(2) Campo Grande	TRIAGEM	1	2	Masculino	1968-07-25					3	.	33 TRAFICO		9	GLORIA DE DOURADOS	MS	4		3	4 ANO	1	1700	1	72	170	No	Yes	17	8	No
2013-04-15	(2) Campo Grande	CENTRO DE TRIAGEM	1	11	Masculino	1983-01-17					3	72	ACUSACAO TRAFICO 33		8	CAMPO GRANDE	MS	4		1	4 ANO	1	500	2	75	160	No				Yes	Yes	Yes	Yes							Todos os dias	Todos os dias	Todos os dias
2013-04-15	(2) Campo Grande	CENTRO DE TRIAGEM	1	17	Masculino	1960-02-12					4	816	TRAFICO		17	AMAMBAI	MS	1		3	2 ANO ENSINO MEDIO	1	5300	3	72	160	No				No
2013-04-15	(2) Campo Grande	CENTRO DE TRIAGEM	1	3	Masculino	1979-03-01					9	32	171		10	PORTO MURTINHO	MS	1		1	8 ANO	1	7000		109	178	No				Yes	No	No	No	No	No	No	No	No	No
2013-05-22	(2) Campo Grande	PETRAN	2	7	Masculino	1977-05-23					1	0	155	Yes	12	PORTO VELHO	RO	4		1	1 ANO	1	550	2	82	197	No	Yes	16	5		Yes	Yes	No	No	No	No	Yes	No	No	1-2 vezes na semana	Todos os dias					1-2 vezes na semana
2013-05-22	(2) Campo Grande	PETRAN	2	2	Masculino	1985-08-24					0	0	PORTE DE ARMA	Yes	1	CAMPO GRANDE	MS	4		3	1 ANO EF	1	1200	1	76		No	Yes	15	20		Yes	No	No	No	No	No	No	No	No	1-2 vezes na semana
2013-06-22	(2) Campo Grande	PETRAN	1	3	Masculino	1979-06-16					19	0	LAVAGEM DE DINHEIRO	2	7	PONTA PORA	MS	4		3	EM COMPLETO	2	2000	1	95	180		No			Yes	Yes	No	No	No	No	No	No	No	No	1-2 vezes na semana
2013-05-22	(2) Campo Grande	PETRAN	2	2	Masculino	1994-03-03					13	0	LATROCINIO, 457	2	13	CAMPO GRANDE	MS	4		1	5 SERIE	2		0	78	165	No	Yes	9	20		No	Yes	No	No	No	No	Yes	Yes	No
2013-05-22	(2) Campo Grande	PETRAN	1	CD2	Masculino	1976-06-30					2	0	55 FURTO	Yes	2	CAMPO GRANDE	MS	2		4	3 SERIE	1	750	0	65	162	No	Yes	15	20		Yes	No	Yes	No	No	Yes	Yes	No	No	Todos os dias		Todos os dias			1-2 vezes na semana	1-2 vezes na semana
2013-05-22	(2) Campo Grande	PTRAN	A	11	Masculino	1969-09-23					1	.	ESTELIONATO	2	12	NAVIRAI	MS	4		1	5� SERIE	1	1250	3	66	172	No	No
2013-05-22	(2) Campo Grande	TRANSITO	2	16	Masculino	1991-06-25					4	0	157	2	10	CAMPO GRANDE	MS	4		4	MEDIO COMPLETO	1	2500	3	63	172	No	No			Yes	Yes	Yes	No	No	No	No	No	No	No	Todos os dias	Menos de uma vez na semana
2013-05-22	(2) Campo Grande	TRANSITO	1	15	Masculino	1992-03-28					12	0	33 TRAFICO	Yes	12	AQUIDAUANA	MS	4		1	8 SERIE	2	680	4	82	168	Yes	No			Yes	No	No	No	No	No	No	No	No	No
2013-05-22	(2) Campo Grande	TRANSITO	1	2	Masculino	1957-07-23					36	72	33	Yes	8	LARANJEIRAS DO SUL	PR	1		1	5 SERIE	1	1017	5	80	176	No	No			No	No	No	No	No	No	No	No	No	No
2013-05-22	(2) Campo Grande	TRANSITO	1	15	Masculino	1988-04-10					2	2	55	Yes	12	CAMPO GRANDE	MS	4		1	2 SERIE	1	550	5	60		No	Yes	11	1 CARTEIRA POR DIA		No	Yes	Yes	No	No	No	Yes	Yes	No		Todos os dias	Menos de uma vez na semana				Todos os dias	Menos de uma vez na semana
2013-05-22	(2) Campo Grande	TRANSITO	2	12	Masculino	1964-05-27					5	0	33	2	12	JUIZ DE FORA	MG	4		1	7 SERIE	1	1170	5	79	172	Yes	Yes	14	10		Yes	Yes	No	Yes	No	No	Yes	No	No	Todos os dias	Todos os dias		Todos os dias			Todos os dias
2013-05-27	(2) Campo Grande	PETRAN	2	5	Masculino	1993-10-16					2	0	FURTO	Yes	10	CAMPO GRANDE	MS	2		4	1 ANO	1	710	1	68	168	No	Yes	16	10		No	Yes	No	No	No	No	No	No	No		Menos de uma vez na semana
2013-05-06	(1) Dourados	M	1A	17	Masculino	1968-04-14					35	36	ALICIACAO	2	4	PRESIDENTE PRUDENTE	SP	4		3	4 SERIE	1	900	3	72	168	No	No			Yes	No	No	No	No	No	No	No	No	No
2013-05-06	(1) Dourados	MASCULINO	1B	86	Masculino	1982-06-07					22	300	ASSALTO	Yes	6	BRASILEIRO	MS	2		1	7 SERIE	1	300	2	63	170	No	Yes	14	8	Yes	No	Yes	No	No	No	No	No	No	No		Todos os dias
2013-05-06	(1) Dourados	MASCULINO	1B	85	Masculino	1982-08-24					36	180	TRAFICO DROGAS	2	4	BRASILEIRO	MS	2		1	5 SERIE	1	600	0	82	180	Yes	Yes	13	15	Yes	No	Yes	No	No	No	No	No	Yes	No		Todos os dias						Todos os dias
2013-05-06	(1) Dourados	MASCULINO	ADM	2	Masculino	1980-06-14					30	186	TRAFICO E ASSOCIACAO	2	8	BRASILEIRO	MS	1		1	3 EM	1	1500	4	90	175	No	No			No	No	No	No	No	No	No	No	No	No
2013-05-06	(1) Dourados	MASCULINO	1A	37	Masculino	1976-05-05					24	204	ASSALTO	Yes	4	BRASILEIRO	MS	1		1	3 SERIE	1	600	8	58	160	No	No			Yes	No	No	No	No	No	No	No	No	No
2013-05-06	(1) Dourados	MASCULINO	1A	31	Masculino	1992-02-05					21	60	TRAFICO	Yes	4	BRASILEIRO	MS	1		4	4 SERIE	1	1500	2		172	No	Yes	8	20	Yes	No	Yes	No	No	No	No	No	No	No		Todos os dias
2013-05-27	(2) Campo Grande	TRANSITO	A	7	Masculino	1990-12-23					1	0	RECEPTA�AO	2	11	ARA�ATUBA	SP	2		4	1 SERIE	1	900	0	110	185	No	No			Yes	Yes	Yes	No	No	No	No	No	No	No	Todos os dias	1-2 vezes na semana
2013-05-06	(1) Dourados	MASCULINO	1B	53	Masculino						48	.	FURTO	2	2	BRASILEIRO	MS	1		4	2 SERIE	1	150	5			No	No			Yes	Yes	No	No	No	No	No	No	No	No	1-2 vezes na semana
2013-05-06	(1) Dourados	MASCULINO	RAIO 1 A	1	Masculino	1991-08-27					15	252	LATROCINIO	2	3	CAMPO GRANDE	MS	1		4	3 SERIE	1	1200	8	73	182	No	Yes	14	40		No	No	No	No	No	No	No	No	No
2013-05-06	(1) Dourados	M	1A	4	Masculino	1959-01-11					62	172	TRAFICO	Yes	4	REGENTE FEIJO	SP	4		1	3 EM	1	3000	4	90	182	Yes	Yes	20	15		No	Yes	No	No	No	No	No	No	No		Menos de uma vez na semana
2013-05-06	(1) Dourados	MASCULINO	1B	70	Masculino	1993-01-20					6	.	HOMICIDIO	2	6	ITAPORA	MS	4		4	7 SERIE	1	780	3	67	167	No	Yes	15	20		Yes	Yes	Yes	No	No	No	Yes	Yes	No	1-2 vezes na semana	Menos de uma vez na semana	Menos de uma vez na semana				Menos de uma vez na semana	1-2 vezes na semana
2013-05-06	(1) Dourados	M	1B	78	Masculino	1983-01-25					12	16	157 ASSALTO	2	6	CAMPO GRANDE	MS	1		4	3 EM	1	1000	4	60	168	No	No				No	No	No	No	No	No	No	No	No
2013-05-06	(1) Dourados	MASCULINO	1A	23	Masculino	1977-01-07					30	.	HOMICIDIO	2	4	DOURADOS	MS	1		1	3 EM	1	850	5	83	175	No	No			Yes	No	No	No	No	No	No	No	No	No
2013-05-06	(1) Dourados	MASCULINO	1A	24	Masculino	1990-09-25					49	168	HOMICIDIO	Yes	4	BRASILEIRO	MS	1		4	7 SERIE	1	1500	4	65	169	Yes	No			Yes	No	No	No	No	No	No	No	No	No
2013-05-06	(1) Dourados	MASCULINO	2A	11	Masculino	1983-07-02					16	.	FURTO	Yes	10	BRASILEIRO	MS	1		4	2 ANO COLEGIAL	1	5000	4	80	180	No	Yes	16	MENOS DE 1 CARTEIRA		Yes	No	No	Yes	No	No	No	No	No	+ de 3 vezes na semana			Todos os dias
2013-05-06	(1) Dourados	DOURADOS MASCULINO	1A	25	Masculino	1981-01-08					38	94	TRAFICO	Yes	4	BRASILEIRO	MS	2		1	4 SERIE	1	1500	6	70	170	No	No			Yes	No	No	No	No	No	No	No	No	No
2013-05-06	(1) Dourados	MASCULINO	1B	70	Masculino	1984-05-13					35	263	ENVOLVIMENTO COM MENORES	2	6	CAMPO GRANDE	MS	4		3	4 SERIE	1	3000	3	68	166	No	Yes	15	40		No	Yes	No	No	No	No	No	No	No		Todos os dias
2013-05-06	(1) Dourados	MASCULINO	1B	78	Masculino	1989-01-29					27	15	ROUBO	Yes	6	GLORIA DE DOURADOS	MS	4		1	4 SERIE	1	1000	3	61	165	No	No			Yes	No	Yes	No	No	No	No	No	Yes	No		Todos os dias						Todos os dias
2013-05-06	(1) Dourados	MASCULINO	1A	9	Masculino	1955-12-12					29	60	ENVOLVIMENTO COM MENOR	2	4	NOVA LONDRINA	PR	1		4	SEM ESCOLARIDADE	1	800	2	79	182	Yes	Yes	9	6		No	No	No	No	No	No	No	No	No
2013-05-06	(1) Dourados	MASCULINO	1A	29	Masculino	1971-09-25					24	46	TRAFICO DE DROGA	Yes	4	DOURADOS	MS	4		1	5 SERIE	1	5000	5	68	170	No	No			No	No	No	No	No	No	No	No	No	No
2013-05-06	(1) Dourados	MASCULINO	1A	33	Masculino	1968-10-19					24	216	ESTUPRO	2	4	PONTA PORA	MS	1		3	2 SERIE	1	2500	4	79	175	No	No			Yes	No	No	No	No	No	No	No	No	No
2013-05-06	(1) Dourados	MASCULINO	1B	52	Masculino	1978-10-13					12	17	ROUBO	Yes	4	JUTI	MS	5	1	1	3 SERIE	1	700	2	65	160	No	No			Yes	Yes	No	No	No	No	No	No	No	No	Menos de uma vez na semana
2013-05-06	(1) Dourados	MASCULINO	CD	13	Masculino	1992-07-30						.	ASSALTO	Yes	7	CAMPO GRANDE	MS	4		4	6 SERIE	1	700	4	80	180	No	No			Yes	No	No	No	No	No	No	No	No	No
2013-05-06	(1) Dourados	MASCULINO	RAIO 1 B	85	Masculino	1973-05-19	2008-12-09	Transferência para outro presidio	2010-10-27	Presidio 12 - Masculino Dourados	48	768	HOMICIDIO ASSALTO SEQUESTRO RELAMPAGO	2	4	BRASIL	MS	1		1	5 SERIE	2		6	77	195	No	Yes	13	3		No	Yes	No	No	No	No	No	Yes	No		Todos os dias						+ de 3 vezes na semana
2013-05-06	(1) Dourados	MASCULINO	1B	83	Masculino	1983-03-26					10	156	ASSALTO MAO ARMA	Yes	4	BRASILEIRO	MS	4		4	1 EM	1	1200	2	68	170	Yes	Yes	20	2		No	Yes	No	No	No	No	No	Yes	No		1-2 vezes na semana						1-2 vezes na semana
2013-05-06	(1) Dourados	MASCULINO	1A	28	Masculino	1976-08-23					17	92	TRAFICO DE DROGAS	2	4	BRASILEIRO	SP	1		4	3 EM	1	3000	3	71	175	No	No			No	No	No	No	No	No	No	No	No	No
2013-05-06	(1) Dourados	MASCULINO	1A	28	Masculino	1977-06-28					18	35	TRAFICO DE DROGAS	Yes	4	BRASILEIRO	MG	1		1	1 EM	1	1500	5	70	160	Yes	No			No	No	No	No	No	No	No	No	No	No
2013-05-06	(1) Dourados	MASCULINO	1A	43	Masculino	1986-09-15					23	66	TRAFICO	Yes	3	CAMPINA VERDE	MG	1		1	2 EM	1	4000	3	100	183	No	Yes	15	DE 20 A 30		No	Yes	Yes	No	No	No	No	No	No		Todos os dias	Menos de uma vez na semana
2013-05-06	(1) Dourados	MASCULINO	1B	81	Masculino	1987-01-08					4	168	231 ESTUPRO	Yes	6	SAO VICENTE	SP	1		4	7 SERIE	1	980	5	62	173	No	No			No	No	No	No	No	No	No	No	No	No
2013-05-06	(1) Dourados	MASCULINO	1A	3	Masculino	1979-06-27					28	27	FURTO	Yes	3	CAMPO GRANDE	MS	4		4	7 SERIE	1	.	3		179	No	Yes	14	10		Yes	No	No	No	No	No	No	No	No	1-2 vezes na semana
2013-05-06	(1) Dourados	MASCULINO	1A	18	Masculino	1978-09-20					20	.	TRAFICO	2	4	SANGA PUITA	MS	4		1	5 SERIE	1	800	4	84	167	No	No			No	Yes	No	No	No	No	No	No	No	No	1-2 vezes na semana
2013-05-06	(1) Dourados	DOURADOS M	1B	68	Masculino	1973-09-16					3	144	ESTUPRO	2	5	SAO PAULO	SP	1		1	5 SERIE	1	700	6	73	183	No	Yes	18	3		Yes	No	No	No	No	No	No	No	No	1-2 vezes na semana
2013-05-06	(1) Dourados	MASCULINO	1A	11	Masculino	1960-03-13					22	294	ESTUPRO E TRAFICO	Yes	4	ITAPORA	MS	1		1	4 SERIE	1	1000	1			No	Yes	15	6		Yes	No	No	No	No	No	No	No	No	1-2 vezes na semana
2013-05-06	(1) Dourados	MASCULINO	1B	78	Masculino	1976-10-07					12	216	ASSALTO	Yes	6	TERRA ROCHA	PA	4		4	1 SERIE	1	650	0	70	170	Yes	Yes	12	20		Yes	Yes	Yes	No	No	No	No	Yes	No	Todos os dias	Todos os dias	Todos os dias					Todos os dias
2013-05-06	(1) Dourados	MASCULINO	1A	34	Masculino	1968-06-01					23	354	TRAFICO DE DROGAS HOMICIDIO	Yes	4	CAMPINAS MISSOES	RS	4		1	2 EM	1	4000	3	80	173	Yes	No			No	Yes	No	No	No	No	No	No	No	No	1-2 vezes na semana
2013-05-06	(1) Dourados	MASCULINO	1A	32	Masculino	1975-07-22					26	72	TRAFICO	2	4	SANTA ISABEL DO OESTE	PR	1		1	4 SERIE	1	500	4	75	178	No	No			No	Yes	No	No	No	No	No	No	No	No	1-2 vezes na semana
2013-05-06	(1) Dourados	MASCULINO	1B	87	Masculino	1951-03-07						96	ESTUPRO	2	7	MANGUERINHA	PR	4		1	3 SERIE	1	500	2	90	178	Yes	No			Yes	No	No	No	No	No	No	No	No	No
2013-05-06	(1) Dourados	MASCULINO	1B	66	Masculino	1981-06-07					4	.	DIRECAO ALCOOLIZADA	2	4	DOURADOS	MS	1		1	2 SERIE	1	600	4	58	150	No	No			Yes	Yes	No	No	No	No	No	No	No	No	1-2 vezes na semana
2013-05-06	(1) Dourados	MASCULINO	CD	1	Masculino	1978-03-23					5	348	QUEBRA DE COLONIA	Yes	2	CAMPO GRANDE	MS	1		1	5 SERIE	1	3000	2	58	176	No	Yes	12	20		No	No	Yes	No	No	No	No	No	No			1-2 vezes na semana
2013-05-06	(1) Dourados	MASCULINO	CD	1	Masculino	1971-06-13					5	168	TRAFICO 33	Yes	2	CAMPO GRANDE	MS	4		1	4 SERIE	1	4000	5	68	165	No	Yes	14	20		Yes	Yes	No	No	No	No	No	No	No	1-2 vezes na semana	1-2 vezes na semana
2013-05-06	(1) Dourados	MASCULINO	3A	7	Masculino	1978-09-09					14	144	FURTO A MAO ARMADA	Yes	12	BRASILEIRO	MS	4		4	4 SERIE	1	1800	3	88	173	No	No			Yes	Yes	Yes	Yes	No	No	No	No	Yes	No	1-2 vezes na semana	Menos de uma vez na semana	Menos de uma vez na semana					Todos os dias
2013-05-07	(1) Dourados	MASCULINO	4	15	Masculino	1982-02-21					30	112	TRAFICO	2	5	DOURADOS	MS	1		1	SUPERIOR COMPLETO	1	3500	3	62	182	No	No			No	No	No	No	No	No	No	No	No	No
2013-05-06	(1) Dourados	MASCULINO	2A	22	Masculino	1974-04-22	2008-06-05	Transferência para outro presidio	2013-05-14	Outros	60	288	LATROCINIO TRAFICO	Yes	10	PARAMOTI	CE	1		1	3 EM	1	1400	5	68	184	No	Yes	25	4		No	Yes	No	No	No	No	No	No	No		1-2 vezes na semana
2013-05-06	(1) Dourados	MASCULINO	2B	23	Masculino	1975-08-30					22	228	TRAFICO	Yes	7	DOURADOS	MS	4		1	3 SERIE	1	1200	4	100	165	No	No			No	No	No	No	No	No	No	No	No	No
2013-05-06	(1) Dourados	MASCULINO	1B	37	Masculino	1978-11-11					8	56	ALICIAMENTO DE MENOR	2	4	BRASILEIRO	MS	1		4	3 EM	1	1200	0	87	178	No	No			No	Yes	No	No	No	No	No	No	No	No	Menos de uma vez na semana
2013-05-06	(1) Dourados	MASCULINO	2A	12	Masculino	1984-04-04					36	468	TRAFICO DE DROGAS	Yes	11	BRASILEIRO	MS	4		1	3 EM	2	1000	5	70	170	No	No			Yes	Yes	No	Yes	No	No	No	No	No	No	Menos de uma vez na semana		Menos de uma vez na semana
2013-05-06	(1) Dourados	MASCULINO	2A	12	Masculino	1978-08-01					30	300	HOMICIDIO	Yes	11	BRASILEIRO	MS	2		1	5 SERIE	1	1700	3	75	175	No	Yes	12	1		Yes	Yes	No	No	No	No	No	Yes	No	+ de 3 vezes na semana	Menos de uma vez na semana						Todos os dias
2013-05-06	(1) Dourados	MASCULINO	2A	18	Masculino	1988-08-23					25	38	TRAFICO DE DROGAS	Yes	11	BRASILEIRO	MS	4		1	9 SERIE	1	2000	2	79	189	No	Yes	13	8		No	Yes	No	No	No	No	No	Yes	No		Todos os dias						Todos os dias
2013-05-06	(1) Dourados	MASCULINO	1A	3	Masculino	1970-01-01					156	240	HOMICIDIO	2	4	IBIRA	SP	1		1	3 EM	1	2000	5	72	172	No	No			No	No	No	No	No	No	No	No	No	No
2013-05-06	(1) Dourados	MASCULINO	1A	19	Masculino	1983-08-19					12	.	ASSALTO	Yes	4	DEODAPOLIS	MS	1		3	1 EM	1	2000	4	73	189	No	Yes	15	15		Yes	Yes	No	No	No	No	No	Yes	No	Menos de uma vez na semana	Todos os dias						1-2 vezes na semana
2013-05-06	(1) Dourados	MASCULINO	1	68	Masculino	1973-09-01					12	84	HOMICIDIO	Yes	5	DOURADOS	MS	5	1	1		1	400	10	72	170	Yes	No			No	No	No	No	No	No	No	No	No	No
2013-05-06	(1) Dourados	MASCULINO	1	17	Masculino	1979-09-17					36	98	ASSALTO	2	4	LUZIANIA	PR	4		4	FUNDAMENTAL INCOMPLETO	1	600	4	65	165	Yes	Yes	12			Yes	Yes	Yes	Yes	No	No	No	No	No	1-2 vezes na semana	Menos de uma vez na semana	Todos os dias	Todos os dias
2013-05-06	(1) Dourados	MASCULINO	1	76	Masculino	1976-11-01					20	40	TRAFICO	Yes	5	FATIMA DO SUL	MS	4		3	FUNDAMENTAL INCOMPLETO	1	700	2	68	175	No	Yes	14	20	Yes	Yes	Yes	Yes	Yes	Yes	Yes	Yes	Yes	Yes	1-2 vezes na semana	Todos os dias	Todos os dias	Todos os dias	Todos os dias	Todos os dias	Todos os dias	Todos os dias	Todos os dias
2013-05-06	(1) Dourados	MASCULINO	1	27	Masculino	1985-09-25					9	72	TRAFICO	Yes	4	JATEI	MS	4		1	8 ANO	1	1300	2	65	170	No	No			No	No	No	No	No	No	No	No	No	No
2013-05-06	(1) Dourados	MASCULINO	1	26	Masculino	1987-03-07					14	108	TRAFICO	2	4	DOURADOS	MS	5	3	3	2 ANO EM	1	1200	4	67	169	No	No			Yes	No	No	No	No	No	No	No	No	No
2013-05-06	(1) Dourados	MASCULINO	1	37	Masculino	1979-08-24					40	102	TRAFICO INTERNACIONAL	Yes	4	SAO PAULO	SP	4		3	1 ANO EM	1	700	5	67	170	No	No			Yes	Yes	Yes	Yes	No	No	No	No	Yes	No	1-2 vezes na semana	Todos os dias	Todos os dias					1-2 vezes na semana
2013-05-06	(1) Dourados	MASCULINO	1	63	Masculino	1973-10-15					108	223	TRAFICO E ASSALTO	Yes	4	PONTA PORA	MS	1		4	4 EF	1	1100	4	63	165	No	Yes	12	20		No	Yes	No	No	No	No	No	No	No		Todos os dias
2013-05-06	(1) Dourados	MASCULINO	2A	14	Masculino	1982-05-23					5	324	HOMICIDIO	Yes	10	CORUMBA	MS	4		1	2 EM	2	2000	4	60	162	No	No			Yes	Yes	Yes	No	No	No	No	No	No	No	1-2 vezes na semana	1-2 vezes na semana
2013-05-06	(1) Dourados	MASCULINO	2A	19	Masculino	1989-10-29					12	108	TRAFICO E PORTE DE ARMA	Yes	11	AMAMBAI	MS	1		3	1 EM	2	1500	2	65	175	No	Yes	12	20		Yes	Yes	Yes	No	Yes	No	No	Yes	Yes	1-2 vezes na semana	Todos os dias	Todos os dias		1-2 vezes na semana			Todos os dias	Menos de uma vez na semana
2013-05-06	(1) Dourados	MASCULINO	1B	68	Masculino	1965-06-16					5	.	ACUSACAO	2	5	FATIMA DO SUL	MS	1		3	1 SERIE EF	2	300	1	60	170	No	No				Yes	No	No	No	No	No	No	No	No	Todos os dias
2013-05-06	(1) Dourados	MASCULINO	1B	76	Masculino	1987-05-03					13	128	157 E PORTE	Yes	6	RIO BRILHANTE	MS	4		4	4 SERIE EF	1	1200	3	70	176	No	No				Yes	Yes	Yes	No	No	No	Yes	Yes	No	Todos os dias	Todos os dias	+ de 3 vezes na semana				Menos de uma vez na semana	Todos os dias
2013-05-06	(1) Dourados	MASCULINO	1B	73	Masculino	1979-04-02					15	324	ASSALTO	Yes	6	NOVA AMERICA	MS	4		4	2 ANO EM	1	1200	5	60	178	No	Yes	12	10	Yes	Yes	Yes	Yes	Yes	No	Yes	Yes	Yes	No	1-2 vezes na semana	1-2 vezes na semana	Menos de uma vez na semana	Menos de uma vez na semana		Todos os dias	Todos os dias	1-2 vezes na semana
2013-05-06	(1) Dourados	MASCULINO	1A	24	Masculino	1973-09-09					13	84	33 TRAFICO	2	4	BOA ESPERANCA	PR	1		1	5 SERIE EF	1	678	4	79	178	No	No				Yes	No	No	No	No	No	No	No	No	1-2 vezes na semana
2013-05-06	(1) Dourados	MASCULINO	1B	45	Masculino	1969-06-20					28	102	33 TRAFICO	2	3	CAPIRAPUA	GO	1		4	3 SERIE EF	1	1500	5	60	165	Yes	Yes	8	20		Yes	No	No	No	No	No	No	No	No	Todos os dias
2013-05-06	(1) Dourados	MASCULINO	1A	27	Masculino	1989-10-26					48	120	ASSALTO	2	4	BONITO	MS	3		4	3 ANO EM	1	678		70	175	No	No			No	Yes	No	No	No	No	No	No	No	No	Menos de uma vez na semana
2013-05-06	(1) Dourados	MASCULINO	1B	66	Masculino	1979-05-18					43	240	ESTUPRO	2	4	CAARAPO	MS	5	1	2	4 SERIE	1	800	4	88	171	No	No				No	No	No	No	No	No	No	No	No
2013-05-06	(1) Dourados	MASCULINO	2A	14	Masculino						30	34	TRAFICO	Yes	10	NAVIRAI	MS	4		4	4 SERIE	1	450	3	64	164	No	Yes	15			Yes	Yes	Yes	No	No	Yes	No	Yes	No	Todos os dias	Todos os dias	Menos de uma vez na semana			Todos os dias		Todos os dias
2013-05-06	(1) Dourados	MASCULINO	2A	17	Masculino	1984-10-18					24	94	TRAFICO	Yes	12	GLORIA DE DOURADOS	MS	1		3	2 GRAU COMPLETO	2	3000	4	65	166	No	No			No	Yes	Yes	No	No	No	No	No	No	No	1-2 vezes na semana	+ de 3 vezes na semana
2013-05-06	(1) Dourados	MASCULINO	2A	20	Masculino	1990-01-09					17	.	TRAFICO	2	10	DOURADOS	MS	1		1	8 SERIE EF	1	1200	6	85	190	No	Yes	16	15		Yes	Yes								+ de 3 vezes na semana	Menos de uma vez na semana
2013-05-06	(1) Dourados	MASCULINO	2A	18	Masculino	1980-02-25					4	228	TRAFICO	Yes	11	JARDIM	MS	4		1	6 SERIE EF	1	700	1	75	168	No	Yes	18	3		Yes	Yes	Yes	No	No	No	No	Yes	No	1-2 vezes na semana	Todos os dias	1-2 vezes na semana					Todos os dias
2013-05-06	(1) Dourados	MASCULINO	1A	29	Masculino	1989-02-08					17	.	HOMICIDIO	Yes	4	BRASILEIRO	MS	1		4	8 SERIE	1	650	3	75	185	No	No			Yes	No	No	No	No	No	No	No	No	No
2013-05-06	(1) Dourados	MASCULINO	1B	86	Masculino	1983-10-16					3	67	QUEBRA DE SEMI-ABERTO	Yes	6	BRASILEIRO	MT	2		1	3 SERIE	1	670	1	53	164	Yes	Yes	12	15		Yes	Yes	No	Yes	No	No	Yes	Yes	No	1-2 vezes na semana	Todos os dias	Menos de uma vez na semana	Todos os dias				Todos os dias
2013-05-06	(1) Dourados	MASCULINO	1B	74	Masculino	1985-03-08					1	61	QUEBRA DE SEMI ABERTO FURTO VIOLENCIA A MULHER	Yes	5	BRASILEIRO	MT	1		1	3 SERIE	1	645	4		172	No	Yes	12	60		No	Yes	Yes	No	No	No	No	No	No		1-2 vezes na semana	+ de 3 vezes na semana
2013-05-06	(1) Dourados	MASCULINO	1A	28	Masculino	1982-01-28					15	168	HOMICIDIO	2	4	BRASILEIRO	MS	1		1	2 COLEGIAL	1	.	4	68	170	No	No			No	No	No	No	No	No	No	No	No	No
2013-05-27	(2) Campo Grande	TRANSITO	B	16	Masculino						4		TRAFICO	2	11	CAMPO GRANDE	MS	4			4 SERIE	1	1400	4	68		No	No			Yes	Yes	No	Yes	No	No	No	No	Yes	No	1-2 vezes na semana		1-2 vezes na semana					1-2 vezes na semana
2013-05-06	(1) Dourados	M	1A	7	Masculino	1968-04-06					60	84	TRAFICO	2	4	BRASILEIRO	PR	1		4	3 SERIE	1	2700	0	72	180	No	Yes	30	20		No	No	No	No	No	No	No	No	No
2013-05-06	(1) Dourados	MASCULINO	1A	13	Masculino	1989-02-27					13	16	TRAFICO	2	5	BRASILEIRO	MS	4		4	6 SERIE	1	2400	2		180	No	No			No	No	No	No	No	No	No	No	No	No
2013-05-06	(1) Dourados	M	1A	15	Masculino	1980-05-30					29	.	TRAFICO TENTATIVA DE HOMICIDIO	2		BRASILEIRO	MS	1		4	4 SERIE	2	680	1	61	174	No	No			No	No	No	No	No	No	No	No	No	No
2013-05-06	(1) Dourados	MASCULINO	2A	11	Masculino	1992-08-11					12	33	TRAFICO DE DROGAS	2	10	CAMBE	PR	4		4	6 SERIE EF	1	870	3			No	Yes	14	20		No	No	No	No	No	No	No	No	No
2013-05-06	(1) Dourados	MASCULINO	1	73	Masculino	1992-02-21					36	82	31 TENTATIVA DE HOMICIDIO	2	6	DOURADOS	MS	4		4	EF INCOMPLETO	1	2100	05	85	170	No	No			No	No	No	No	No	No	No	No	No	No
2013-05-06	(1) Dourados	MASCULINO	1A	22	Masculino	1977-08-29					48	264	ESTELIONATO	2	3	NAVIRAI	MS	4		1	6 SERIE EF	1	1356	7	76		No	No			No	Yes	No	No	No	No	No	No	No	No	1-2 vezes na semana
2013-05-06	(1) Dourados	MASCULINO	1B	86	Masculino	1993-01-22					14	122	157 ROUBO	Yes	6	DOURADOS	MS	4		4	3 SERIE EF	1	600	4		175	No	Yes	12	10		Yes	No	No	No	No	No	Yes	No	No	+ de 3 vezes na semana						+ de 3 vezes na semana
2013-05-06	(1) Dourados	MASCULINO	1B	74	Masculino	1981-12-05					76	624	LATROCINIO	2	5	MUNDO NOVO	MS	2		1	5 SERIE EF	1	350	1	85	178	No	No			Yes	Yes	No	No	No	No	No	No	No	No	1-2 vezes na semana
2013-05-06	(1) Dourados	MASCULINO	1B	80	Masculino	1974-06-12					12	192	HOMICIDIO	Yes	5	SAO PAULO	SP	1		3	3 SERIE EF	1	800	3	73	163	Yes	Yes		4		No	No	No	No	No	No	No	No	No
2013-05-06	(1) Dourados	MASCULINO	1	ADM	Masculino	1976-05-10					16	144	HOMICIDIO	2	6	DOURADOS	MS	4		1	6 SERIE EF	1	1600	3	112	187	No	Yes	36	8		Yes	No	No	No	No	No	No	No	No	1-2 vezes na semana
2013-05-06	(1) Dourados	PHAC - M	1A	1	Masculino	1983-10-10					23	516	HOMICIDIO	Yes	3	SANTA CRUZ DO MONTE CASTELO	PR	4		1	7 SERIE	1	900	3	80	183	Yes	No			No	Yes	No	No	No	No	No	No	No	No	Menos de uma vez na semana
2013-05-06	(1) Dourados	PHAC - M	1A	19	Masculino	1983-09-03					72	1212	HOMICIDIO	2	4	BOA VISTA	RR	1		4	2 ANO EM	1	2000	4	60	170	No	Yes	12	30		No	Yes	Yes	No	No	No	No	No	No		+ de 3 vezes na semana	Menos de uma vez na semana
2013-05-06	(1) Dourados	MASCULINO	1B	69	Masculino	1958-11-19					4	12	TENTATIVA DE ESTUPRO	Yes	6	BELA VISTA	MS	1		2	4 SERIE EF	1	1500	6	62	161	No	No			Yes	Yes	No	No	No	No	No	No	No	No	Menos de uma vez na semana
2013-05-06	(1) Dourados	MASCULINO	1B	72	Masculino	1969-07-07					5	.	ATENTADO AO PUDOR	2	5	DOURADOS	MS	1		4	ENSINO FUNDAMENTAL COMPLETO	1	1150	01			No	No			No	Yes	No	No	No	No	No	No	No	No	1-2 vezes na semana
2013-05-06	(1) Dourados	MASCULINO	1B	82	Masculino	1979-04-12					52	192	TRAFICO	Yes	5	DOURADOS	MS	1		1	6 SERIE	1	1500	4	70	175	No	No			No	No	No	No	No	No	No	No	No	No
2013-05-06	(1) Dourados	MASCULINO	1A	86	Masculino	1983-10-20					24	.	EMBRIAGUEZ	Yes	6	CAMPO GRANDE	MS	1		1	1 ANO ENSINO MEDIO	1	120	4	60	175	Yes	Yes	15	5		No	No	No	No	No	No	No	No	No
2013-05-06	(1) Dourados	MASCULINO	1A	30	Masculino	1974-11-15					32	184	HOMICIDIO	2	4	PONTA PORA	MS	1		1	7 SERIE	1	3000	1	75	160	Yes	No			Yes	No	No	No	No	No	No	No	No	No
2013-05-06	(1) Dourados	MASCULINO	2B	88	Masculino	1986-08-02					1	.	ROUBO	2		DOURADOS	MS	5	NAO SABE	4	6 SERIE	1	0	8	45		Yes	Yes	18	1		No	No	No	No	No	No	No	No	No
2013-05-06	(1) Dourados	M	1B	88	Masculino	1981-09-07					6	69	ASSALTO	Yes	7	CARAPICUIBA	SP	4		4	1 SERIE	1	3000	6	130	181	Yes	Yes	16	8		Yes	No	No	No	No	No	No	No	No	1-2 vezes na semana
2013-05-06	(1) Dourados	MASCULINO	1B	51	Masculino						36	144	TENTATIVA DE ESTUPRO	2	4	SANGA PUITA	MS	5	1	4	2 SERIE	2	.	12			No	Yes	20	2		Yes	No	No	No	No	No	No	No	No	1-2 vezes na semana
2013-05-06	(1) Dourados	M	1B	52	Masculino	1965-04-15					48	348	HOMICIDIO	Yes	4	SANTA ISABEL DO IVAI	PR	1		3	3 SERIE	1	800	1	64	174	Yes	No			No	No	No	No	No	No	No	No	No	No
2013-05-06	(1) Dourados	MASCULINO	CD	5	Masculino	1988-03-31					36	84	TRAFICO	2	3	RIO VERDE	GO	4		1	SUPERIOR INCOMPLETO	1	2200	2		175	No	No			No	Yes	No	Yes	No	No	No	No	No	No	1-2 vezes na semana		1-2 vezes na semana
2013-05-06	(1) Dourados	MASCULINO	2A	17	Masculino	1984-08-19					36	72	TRAFICO	Yes	11	DOURADOS	MS	1		4	4 SERIE	1	1500	8		164	No	Yes	11	20		No	Yes	No	No	No	No	No	No	No		Todos os dias
2013-05-06	(1) Dourados	MASCULINO	1A	21	Masculino	1988-06-11					60	144	HOMICIDIO	2	3	IVINHEMA	MS	4		4	1 ANO ENSINO MEDIO	2	.	3		155	No	Yes	9	6		No	Yes	No	No	No	No	No	Yes	No		1-2 vezes na semana						1-2 vezes na semana
2013-05-06	(1) Dourados	MASCULINO	1B	70	Masculino	1966-02-28					12	12	DISCUSSAO COM ESPOSA TENTATIVA 213	2	6	PONTA PORA	MS	2		1	8 SERIE	1	1800	2	86	162	Yes	No			No	Yes	No	No	No	No	No	No	No	No	1-2 vezes na semana
2013-05-06	(1) Dourados	MASCULINO	1B	75	Masculino	1974-06-29					36	684	HOMICIDIO ASSALTO	2	5	ILHEUS	BA	4		4	6 SERIE	1	.	5	85	179	No	No			Yes	No	No	No	No	No	No	No	No	No
2013-05-06	(1) Dourados	MASCUILINO	1A	2	Masculino	1980-04-12					40	960	ASSALTO HOMICIDIO TRAFICO	Yes	4	DOURADOS	MS	2		1	4 SERIE	1	800	4	70		No	No			No	No	No	No	No	No	No	No	No	No
2013-05-06	(1) Dourados	MASCULINO	1A	41	Masculino	1970-02-13					41	90	ESTUPRO TENTATIVA DE HOMICIDIO	2	3	BOA VISTA DA APARECIDA	PR	4		3	5 SERIE	1	600	3	69	172	Yes	Yes	10 ANOS	3		No	No	No	No	No	No	No	No	No
2013-05-06	(1) Dourados	MASCULINO	1A	14	Masculino	1980-08-08	2009-04-06	Saída para comunidade	2014-09-15		25	114	TRAFICO	Yes	4	AMAMBAI	MS	4		1	3 SERIE	1	3000	3	72	175	No	Yes	14	15		No	No	No	No	No	No	No	No	No
2013-05-06	(1) Dourados	MASCULINO	1A	27	Masculino	1979-08-01					32	84	TRAFICO DROGAS E ARMAS	Yes	4	ROSARIO OESTE	MT	1		1	8 SERIE	1	50000	5	78	175	No	No			No	Yes	No	Yes	No	No	No	No	No	No	Menos de uma vez na semana		Menos de uma vez na semana
2013-05-06	(1) Dourados	MASCULINO	1A	9	Masculino	1936-07-12					11	.	USUARIO DE MACONHA	Yes	4	BARREIRAS	BA	2		1		1	0	4	65	165	No	No			Yes	No	Yes	No	No	No	No	No	No	No		Todos os dias
2013-05-06	(1) Dourados	MASCULINO	1A	42	Masculino	1957-11-20					8	144	HOMICIDIO	2	4	CAMPO GRANDE	MS	1		1	4 SERIE	1	820	2			Yes	Yes	40	20		No	No	No	No	No	No	No	No	No
2013-05-06	(1) Dourados	MASCULINO	2A	13	Masculino	1967-12-17					6	102	TRAFICO DE ENTORPECENTES	Yes	12	CAMPO GRANDE	MS	1		1	3 EM	1	2800	5	71	167	Yes	Yes	14	9		No	No	No	No	No	No	No	No	No
2013-05-06	(1) Dourados	MASCULINO	2A	15	Masculino	1968-08-24					24	300	PORTE ILEGAL DE ARMAS	Yes	11	RECIFE	PE	1		4	5 SERIE	1	600	5	82	168	Yes	Yes	19	20		Yes	Yes	No	No	No	No	No	No	No	Todos os dias	1-2 vezes na semana
2013-05-06	(1) Dourados	MASCULINO	1A	2	Masculino	1985-02-21					36	756	CRIME CONTRA A VIDA	Yes	4	DOURADOS	MS	1		4	2 EM	1	980	3	75	173	No	Yes	12	14		No	Yes	Yes	No	No	No	No	No	No		1-2 vezes na semana	Menos de uma vez na semana
2013-05-06	(1) Dourados	MASCULINO	1A	19	Masculino	1989-09-28					10	.	ASSALTO	Yes	4	DOURADOS	MS	1		4	5 SERIE	1	1200	2			No	Yes	10	20		No	Yes	Yes	Yes	No	No	Yes	Yes	No		1-2 vezes na semana	1-2 vezes na semana	Todos os dias			Todos os dias	Todos os dias
2013-05-06	(1) Dourados	M	1B	69	Masculino	1979-07-16					8	.	ESTUPRO	2	6	BACABAL	MA	1		4	4 SERIE	1	3500	4	65	164	No	No			Yes	No	No	No	No	No	No	No	No	No
2013-05-06	(1) Dourados	M	1B	70	Masculino	1965-03-25					12	60	TRAFICO	2	6	PARANAIBA	MS	4		1	3 SERIE	1	1300	4	62		Yes	Yes	17	20		No	No	No	Yes	No	No	No	Yes	No				Todos os dias				Todos os dias
2013-05-06	(1) Dourados	MASCULINO	1B	77	Masculino	1989-05-04					30	84	ESTUPRO	2	4	GLORIA DE DOURADOS	MS	4		4	8 SERIE	1	2500	5	72	171	No	Yes	13	30		No	Yes	Yes	Yes	No	No	No	Yes	No		Todos os dias	1-2 vezes na semana	Menos de uma vez na semana				Todos os dias
2013-05-06	(1) Dourados	MASCULINO	1A	13	Masculino	1976-02-28					22	114	TRAFICO	Yes	5	RIO BRILHANTE	MS	4		4	7 SERIE	1	1000	6	74	184	No	Yes	15	2		No	No	Yes	No	No	No	No	No	No			Menos de uma vez na semana
2013-05-06	(1) Dourados	MASCULINO	1A	9	Masculino	1962-05-04					41	216	HOMICIDIO	2	4	AFOGADO DA INZAZEIVA	PE	4		3	2 SERIE	1	700	3	83	178	No	No			Yes	No	No	No	No	No	No	No	No	No
2013-05-06	(1) Dourados	MASCULINO	1A	24	Masculino	1987-01-23					55	204	LATROCINIO	2	4	ASSIS CHATEAUBRIAND	PR	1		1	3 EM	1	1200	3	62	167	No	Yes	12	5		No	No	No	No	No	No	No	No	No
2013-05-27	(2) Campo Grande	PTRAN	A2	5	Masculino	1988-02-20					4	.	ROUBO	Yes	10	CAMPO GRANDE	MS	4		3	3 EM	1	3000	3	65	159	No	Yes	12	20		Yes	No	No	No	No	No	No	No	No	+ de 3 vezes na semana
2013-05-06	(1) Dourados	MASCULINO	1B	66	Masculino						12	26	ALCOOLIZACAO	2	4	CAARAPO	MS	5	1	4	SEM ESCOLARIDADE	2	300	3	40	130	No	No			No	Yes	No	No	No	No	No	No	No	No	+ de 3 vezes na semana
2013-05-06	(1) Dourados	MASCULINO	2A	13	Masculino	1985-11-02					48	162	TRAFICO	Yes	12	ITAPORA	MS	1		1	1 EM	1	520	3		175	No	No			Yes	Yes	No	No	No	No	No	No	No	No	1-2 vezes na semana
2013-05-06	(1) Dourados	MASCULINO	2A	21	Masculino	1984-07-21					23	99	TRAFICO DE DROGAS	Yes	10	DOURADOS	MS	4		4	3 EM	1	1500	3	85	181	No	Yes	13	15		Yes	No	No	No	No	No	No	No	No	Menos de uma vez na semana
2013-05-06	(1) Dourados	MASCULINO	2A	14	Masculino	1989-11-25					39	20	TRAFICO	2	10	DOURADOS	MS	4		4	3 EM	1	1500	6	83	175	Yes	No			Yes	No	No	No	No	No	No	No	No	No
2013-05-06	(1) Dourados	MASCULINO	2A	21	Masculino	1976-10-20					4	66	TRAFICO DE DROGAS E FURTO	Yes	10	DOURADOS	MS	4		1	5 SERIE	1	1500	4	61	162	No	Yes	16	10		Yes	No	No	No	No	No	No	No	No	Menos de uma vez na semana
2013-05-06	(1) Dourados	MASCULINO	2B	25	Masculino	1979-05-18					28	84	TRAFICO DE DROGAS	Yes	10	DOURADOS	MS	4		1	6 SERIE	1	800	3		168	No	No			No	No	No	No	No	No	No	No	No	No
2013-05-06	(1) Dourados	MASCULINO	2B	26	Masculino	1986-04-18					18	66	TRAFICO DE DROGAS	Yes	10	SAO PAULO	SP	4		1	7 SERIE	1	560	5	56	167	Yes	No			Yes	Yes	No	No	No	No	No	No	No	No	Menos de uma vez na semana
2013-05-06	(1) Dourados	MASCULINO	2B	28	Masculino	1989-01-09					30	336	TRAFICO DE DROGAS ASSALTO A MAO ARMADA	Yes	13	DOURADOS	MS	4		4	3 EM	1	950	0	86	199	No	Yes	21	12		No	No	No	No	No	No	No	No	No
2013-05-06	(1) Dourados	MASCULINO	RAIO 2 B	31	Masculino	1983-06-13					48	276	ASSALTO A MAO ARMADA LESAO CORPORAL	Yes	13	NOVA ANDRADINA	MS	2		4	6 SERIE	2	.	1			No	Yes	12	20		Yes	No	No	No	No	No	No	No	No	+ de 3 vezes na semana
2013-05-06	(1) Dourados	MASCULINO	2A	13	Masculino	1968-12-13					75	588	ASSALTO	Yes	12	CORUMBA	MS	4		3	4 SERIE	2		12		168	No	No			Yes	Yes	Yes	No	No	No	No	No	No	No	Menos de uma vez na semana	Todos os dias
2013-05-06	(1) Dourados	MASCULINO	2A	15	Masculino	1987-11-09					5	.	ASSALTO	Yes	11	ARACATUBA	SP	4		4	6 SERIE	2		3	80	183	No	No			No	Yes	Yes	No	No	No	No	No	No	No	1-2 vezes na semana	Todos os dias
2013-05-06	(1) Dourados	MASCULINO	2A	20	Masculino	1983-03-30					24	.	TENTATIVA DE HOMICIDIO	Yes	12	LADARIO	SP	4		4	1 EM	1	1000		70		No	Yes	16	4		Yes	Yes	No	Yes	No	No	No	Yes	No	+ de 3 vezes na semana	Todos os dias		1-2 vezes na semana				Todos os dias
2013-05-06	(1) Dourados	MASCULINO	2B	23	Masculino	1988-11-04					44	176	HOMICIDIO	Yes	6	INDAPOLIS	MS	2		1	6 SERIE	1	800	5		162	No	No			Yes	Yes	Yes	No	No	No	No	No	No	No	Menos de uma vez na semana	1-2 vezes na semana
2013-05-06	(1) Dourados	MASCULINO	2B	25	Masculino	1984-08-04					11	60	TENTATIVA DE HOMICIDIO	Yes	10	DOURADOS	MS	1		1	7 SERIE	1	1200	6	78	178	No	No			Yes	Yes	Yes	No	No	No	No	No	No	No	Todos os dias	Todos os dias
2013-05-06	(1) Dourados	MASCULINO	2B	29	Masculino	1991-07-07					12	12	ASSALTO	Yes	12	BRASILEIRO	MS	2		4	8 SERIE	2	700	2	58	160	No	Yes	14	10		No	No	No	No	No	No	No	Yes	No								Menos de uma vez na semana
2013-05-06	(1) Dourados	MASCULINO	2B	28	Masculino	1985-07-09					17	264	TENTATIVA DE HOMICIDIO 155	Yes	13	DOURADOS	MS	1		1	6 SERIE	1	800	3	72	171	No	Yes	16	40		No	No	No	No	No	No	No	No	No
2013-05-06	(1) Dourados	MASCULINO	2A	12	Masculino	1979-07-17					24	360	TRAFICO	Yes	11	CARAPO	MS	1		1	8 SERIE	1	1500	3	78	172	No	No			No	Yes	No	No	No	No	No	No	No	No	Menos de uma vez na semana
2013-05-06	(1) Dourados	MASCULINO	RAIO 1 A	12	Masculino	1988-10-20					22	240	LATROCINIO	Yes	11	DOURADOS	MS	1		1	8 SERIE	1	3500	7	73	170	No	Yes	16	6		Yes	No	Yes	No	No	No	No	No	No	Menos de uma vez na semana		1-2 vezes na semana
2013-05-06	(1) Dourados	MASCULINO	2A	15	Masculino	1987-04-27					32	168	ASSALTO	Yes	11	NOVA ANDRADINA	MS	1		4	6 SERIE	2	.	1	81	178	No	Yes	14	8		Yes	No	No	No	No	No	No	No	No	Menos de uma vez na semana
2013-05-06	(1) Dourados	MASCULINO	2A	16	Masculino	1971-10-04					6	144	TRAFICO	Yes	11	PONTA PORA	MS	4		3	5 SERIE	1	2500	3	75	175	No	Yes	14	6		Yes	Yes	Yes	No	No	No	No	No	No	Menos de uma vez na semana	Menos de uma vez na semana	Menos de uma vez na semana
2013-05-06	(1) Dourados	MASCULINO	2A	17	Masculino	1963-08-31					68	120	TRAFICO	Yes	9	SAN CAPITAO	PARAGUAI	1		3	1 SERIE	2		8	60	165	No	No			No	No	No	No	No	No	No	No	No	No
2013-05-06	(1) Dourados	MASCULINO	2B	23	Masculino	1987-11-21					11	126	TRAFICO	Yes	7	NOVA ANDRADINA	MS	4		1	1 ANO ENSINO MEDIO	1	1000	3	62	170	Yes	No			No	No	No	No	No	No	No	No	No	No
2013-05-06	(1) Dourados	MASCULINO	2B	26	Masculino	1988-04-23					12	.	TRAFICO	Yes	11	NOVA ANDRADINA	MS	4		1	4 SERIE	1	1200	3	75	180	Yes	No			Yes	No	No	No	No	No	No	No	No	No
2013-05-06	(1) Dourados	MASCULINO	2B	27	Masculino	1966-12-26					48	1416	HOMICIDIO ASSALTO FORMACAO DE QUADRILHA	Yes	14	SAO PAULO	SP	1		1	6 SERIE	2		5	76	182	No	Yes	12	30		Yes	Yes	Yes	No	No	No	No	No	No	1-2 vezes na semana	Menos de uma vez na semana	1-2 vezes na semana
2013-05-06	(1) Dourados	MASCULINO	3A	7	Masculino	1980-01-29					37	216	ARROMBAMENTO	Yes	11	DOURADOS	MS	4		4	7 SERIE	1	500	1	60	165	No	Yes	10	8		No	Yes	Yes	No	No	No	No	No	No		Todos os dias	Menos de uma vez na semana
2013-05-06	(1) Dourados	MASCULINO	RAIO 2 A	12	Masculino	1980-10-15					24	348	HOMICIDIO ASSALTO	Yes	11	CASCAVEL	PR	4		1	5 SERIE	1	700	4		163	Yes	Yes	14	10		Yes	No	Yes	No	No	No	No	No	No	1-2 vezes na semana		1-2 vezes na semana
2013-05-06	(1) Dourados	MASCULINO	2B	27	Masculino	1987-10-01					24	504	HOMICIDIO E ASSALTO	Yes	14	SETE QUEDAS	MS	1		4	4 SERIE	1	1500	2	70	180	No	Yes	11	15		Yes	Yes	No	No	No	No	No	Yes	No	Menos de uma vez na semana	+ de 3 vezes na semana						1-2 vezes na semana
2013-05-06	(1) Dourados	MASCULINO	2B	29	Masculino	1990-03-30					34	204	HOMICIDIO TENTATIVA DE LATROCINIO	Yes	12	ALVORADA DO OESTE	RO	2		4	7 SERIE	2	1100	4	66	166	No	Yes	18	20		No	No	Yes	No	No	No	No	No	No			Menos de uma vez na semana
2013-05-06	(1) Dourados	MASCULINO	2A	21	Masculino	1974-07-13					9	84	PORTE DE ARMA E TENTATIVA DE HOMICIDIO	Yes	10	BRASILEIRO	MS	2		4	4 SERIE	1	1500	5	60	160	No	Yes	10	40		No	Yes	No	No	No	No	No	Yes	No		Todos os dias						Todos os dias
2013-05-06	(1) Dourados	MASCULINO	2B	25	Masculino	1986-03-21					3	29	PORTE DE ARMA	Yes	11	BRASILEIRO	PR	1		4	6 SERIE	1	1500	4	73	168	No	No			No	No	Yes	No	No	No	No	No	Yes	No		+ de 3 vezes na semana						1-2 vezes na semana
2013-05-06	(1) Dourados	MASCULINO	2B	30	Masculino	1981-04-01					3	3	RECEPTACAO E ROUBO	Yes	11	BRASILEIRO	MS	4		1	3 SERIE ENSINO FUNDAMENTAL	1	1600	4	56	168	No	Yes	18	43		Yes	No	No	No	No	No	No	No	No	1-2 vezes na semana
2013-05-06	(1) Dourados	MASCULINO	2A	11	Masculino	1984-07-04					8	196	HOMICIDIO E TRAFICO	2	10	BRASILEIRO	MS	4		4	5 SERIE	1	1200	5	68	170	No	Yes	16	15		Yes	Yes	No	No	No	No	No	Yes	No	1-2 vezes na semana	Todos os dias						Todos os dias
2013-05-06	(1) Dourados	MASCULINO	2A	14	Masculino	1989-01-12					18	.	ASSALTO A MAO ARMADA E TRAFICO	Yes	10	BRASILEIRO	SP	1		1	2 ANO	2	.	10		179	No	No			Yes	No	No	Yes	No	No	No	No	No	No			Todos os dias
2013-05-06	(1) Dourados	MASCULINO	2A	17	Masculino	1984-01-29					5	444	SEQUESTRO	Yes	11	BRASILEIRO	BA	2		4	1 ANO	1	1500	2			No	Yes	10	20		No	Yes	No	No	No	No	No	Yes	No		Todos os dias						Menos de uma vez na semana
2013-05-06	(1) Dourados	MASCULINO	2A	20	Masculino	1991-04-26					12	56		2	12	BRASILEIRO	SC	1		1	4 SERIE	1	750	3	60	165	No	Yes	10	10		No	Yes	No	No	No	No	No	Yes	No		Todos os dias						Todos os dias
2013-05-06	(1) Dourados	MASCULINO	2B	23	Masculino	1988-12-12					36	165	TRAFICO INTERNACIONAL	Yes	7	BRASILEIRO	MT	1		1	5 SERIE	2	0	0		167	No	No			No	Yes	No	No	No	No	No	No	No	No	1-2 vezes na semana
2013-05-06	(1) Dourados	MASCULINO	2B	25	Masculino	1989-05-10					39	240	ASSALTO A MAO ARMADA	2	10	BRASILEIRO	MS	4		4	1 ANO	1	1200	4	80	170	No	Yes	16	15		Yes	Yes	Yes	No	No	No	No	Yes	No	1-2 vezes na semana	Todos os dias						Todos os dias
2013-05-06	(1) Dourados	MASCULINO	2B	26	Masculino	1984-04-13					39	144	TRAFICO ROUBO	Yes	10	BRASILEIRO	MS	4		4	6 SERIE	2	1000	05	68	169	No	Yes	15	5		No	No	No	No	No	No	No	No	No
2013-05-06	(1) Dourados	MASCULINO	2B	28	Masculino	1987-11-12					3	.	TRAFICO	Yes	13	BRASILEIRO	MG	1		1	4 SERIE	2	1500	4	90	190	No	No			No	No	No	No	No	No	No	No	No	No
2013-05-06	(1) Dourados	MASCULINO	2B	26	Masculino	1990-10-23					24	.	33 TRAFICO	Yes	10	MUNDO NOVO	MS	4		4	8 SERIE	1	800	3	78	165	Yes	Yes	15	20		Yes	Yes	No	No	No	No	No	Yes	No	1-2 vezes na semana	Todos os dias						Todos os dias
2013-05-06	(1) Dourados	MASCULINO	2B	28	Masculino	1988-04-19					9	71	33 TRAFICO	2	13	CAMPO GRANDE	MS	4		4	7 SERIE EF	1	1000		60	168	No	Yes	16	20		Yes	No	Yes	No	No	No	Yes	Yes	No	1-2 vezes na semana		Menos de uma vez na semana				+ de 3 vezes na semana	Todos os dias
2013-05-06	(1) Dourados	MASCULINO	3A	9	Masculino	1990-07-12					8	49	PORTE ILEGAL DE ARMA	Yes	11	DOURADOS	MS	1		1	9 ANO	1	1800	1	58	168	No	No				Yes	No	No	No	No	No	No	No	No	1-2 vezes na semana
2013-05-06	(1) Dourados	MASCULINO	3A	11	Masculino	1980-03-03					36	276	FURTO	Yes	12	NAVIRAI	MS	4		4	5 SERIE	1	600	4	63	170	No	Yes	12	40		Yes	Yes	No	Yes	No	No	Yes	Yes	No	1-2 vezes na semana	Todos os dias		Todos os dias			Todos os dias	Todos os dias
2013-05-06	(1) Dourados	MASCULINO	3B	37	Masculino	1985-02-23					60	358	ASSALTO	Yes	11	DOURADOS	MS	1		4	EM COMPLETO	1	1800	2	68	169	No	Yes	12	3		Yes	Yes	No	No	No	No	No	No	No	1-2 vezes na semana	Menos de uma vez na semana
2013-05-06	(1) Dourados	MASCULINO	3B	38	Masculino	1974-10-04					17	56	33 TRAFICO	Yes	11	NOVA AMERICA	MS	1		3	4 SERIE EF	1	1000	7	56	155	No	Yes	15	8		Yes	Yes	No	Yes	No	No	Yes	No	No	Todos os dias	+ de 3 vezes na semana		Todos os dias			Todos os dias
2013-05-06	(1) Dourados	MASCULINO	3B	39	Masculino	1984-02-06					24	55	QUEBRA SEMI ABERTO	Yes	14	ANTONIO JOAO	MS	1		3	4 SERIE	1	800	2	64	161	No	Yes	18	5		Yes	No	No	No	No	No	No	No	No	1-2 vezes na semana
2013-05-06	(1) Dourados	MASCULINO	2A	19	Masculino	1989-10-31					13	100	ASSALTO	2	11	DOURADOS	MS	4		4	5 EF	1	4000	4	72	160	No	Yes	9	20		Yes	No	No	No	No	No	No	No	No	+ de 3 vezes na semana
2013-05-06	(1) Dourados	MASCULINO	2A	24	Masculino	1968-02-18					38	114	ASSALTO A MAO ARMADA	Yes	8	BONITO	MS	4		1	5 EF	1	1200	6	92	178	No	No			Yes	Yes	Yes	Yes	No	No	No	No	Yes	No	1-2 vezes na semana	1-2 vezes na semana	1-2 vezes na semana					1-2 vezes na semana
2013-05-06	(1) Dourados	MASCULINO	2B	27	Masculino	1989-04-01					9	288	TENTATIVA DE LATROCINIO	2	14	NOVA ANDRADINA	MS	4		3	3 ANO EM	1	497	5	89	182	No	Yes	21	12		Yes	No	No	No	No	No	No	No	No	Todos os dias
2013-05-06	(1) Dourados	MASCULINO	2B	28	Masculino	1988-06-10					15	.	ASSALTO	Yes	13	PONTA PORA	MS	4		4	3 ANO EM	2	0	1	63	165	No	No			Yes	Yes	Yes	No	No	No	Yes	No	Yes	No	1-2 vezes na semana	Todos os dias				Todos os dias		1-2 vezes na semana
2013-05-06	(1) Dourados	MASCULINO	2B	30	Masculino	1978-08-10					5	.	TRAFICO DE DROGAS	Yes	10	FRANCA	SP	4		1	8 EF	1	3000	3	95	176	Yes	No			Yes	Yes	Yes	Yes	No	No	No	No	Yes	No	Todos os dias	Todos os dias	1-2 vezes na semana					Todos os dias
2013-05-06	(1) Dourados	MASCULINO	2B	33	Masculino						5	204	ASSALTO E HOMICIDIO	Yes	10	CAMAPUA	MS	4		1	7 EF	1	900	4	66	170	No	No			No	Yes	Yes	No	No	No	No	No	No	No	Todos os dias	Todos os dias
2013-05-06	(1) Dourados	MASCULINO	3B	40	Masculino	1984-03-02					10	.	FURTO	Yes	10	DOURADOS	MS	4		1	6 EF	1	800	3	108	170	No	No			No	Yes	Yes	No	No	No	No	No	No	No	1-2 vezes na semana	Todos os dias
2013-05-27	(2) Campo Grande	PRESIDIO DE TRANSITO	B	17	Masculino	1992-09-18					3		33 TRAFICO	2	12	CAMPO GRANDE	MS	1		4	4 SERIE	2	0	2	65	160	No	Yes	11	2 A 3		Yes	Yes	Yes	No	No	No	No	Yes	No
2013-05-27	(2) Campo Grande	PRESIDIO DE TRANSITO	B	14	Masculino	1983-01-06					6		TRAFICO DE DROGAS	2	11	CAMPO GRANDE	MS	4		1	1 ANO DO ENSINO MEDIO	1	900	5	65	168	No	Yes	12	20		Yes	Yes	No	No	No	No	Yes	Yes	No
2013-05-08	(1) Dourados	MASCULINO	2B	46	Masculino	1990-02-28					3	77	ASSALTO	Yes	24	DOURADOS	MS	2		1	5 SERIE	1	900	5	57	170	No	Yes	15	20		Yes	Yes	No	No	No	No	No	Yes	No	1-2 vezes na semana	Todos os dias						Todos os dias
2013-05-06	(1) Dourados	M	1B	62	Masculino	1984-10-23					17	240	TRAFICO DE DROGAS E QUEBRA DE CONDICIONAL	Yes	5	BRASILEIRO	MS	5	3	4	2 ANO IMCOMPLETO	1	1800	2	79	177	No	Yes	16	20		No	No	No	No	No	No	No	No	No
2013-05-06	(1) Dourados	MASCULINO	2A	19	Masculino	1984-07-31					28	168	TRAFICO DE DROGAS	Yes	11	BRASILEIRO	MS	1		1	5 SERIE	1	1000	3	66	163	No	No			Yes	No	No	No	No	No	No	No	No	No
2013-05-06	(1) Dourados	MASCULINO	3A	6	Masculino	1988-05-01					8	.	TRAFICO DE DROGAS	Yes	11	BRASILEIRO	MS	1		1	6 SERIE	2		2		165	No	Yes	12	10		Yes	Yes	Yes	No	No	No	Yes	No	No	1-2 vezes na semana	1-2 vezes na semana	Menos de uma vez na semana				Todos os dias
2013-05-06	(1) Dourados	M	3	3	Masculino	1981-07-13					36	78	TRAFICO DE DROGAS	Yes	11	BRASILEIRO	MS	4		3	2 SERIE	1	300	05		170	No	Yes	11	08		Yes	No	No	No	No	No	No	No	No	1-2 vezes na semana
2013-05-06	(1) Dourados	M	4	5	Masculino	1990-08-14					16	105	ROUBO	2	12	BRASILEIRO	MS	2		1	6 SERIE	1	860	04		163	No	Yes	14	30		No	No	No	No	No	No	No	No	No
2013-05-06	(1) Dourados	M	3	6	Masculino	1987-12-24					15	70	TRAFICO DE DROGAS	Yes	11	BRASILEIRO	MS	1		1	5 SERIE	1	1300	02		165	No	No			Yes	Yes	Yes	No	No	No	No	No	No	No	1-2 vezes na semana	Menos de uma vez na semana
2013-05-06	(1) Dourados	M	3	9	Masculino	1993-07-06					14		HOMICIDIO	2	10	BRASILEIRO	MS	1		1	7 SERIE	1	1200	03	70	175	No	No			Yes	No	No	No	No	No	No	No	No	No
2013-05-06	(1) Dourados	M	3A	11	Masculino	1968-06-19					52	401	TRAFICO DE DROGAS E PORTE DE ARMAS	Yes	12	BRASILEIRO	SP	1		3	8 SERIE	1	5000	07	88	181	No	No			No	No	No	No	No	No	No	No	No	No
2013-05-06	(1) Dourados	M	3	8	Masculino	1979-12-12					4		TRAFICO DE DROGAS	Yes	12	BRASILEIRO	MS	1		4	2 SERIE	1	1100	02	72	175	No	No			Yes	Yes	No	No	No	No	No	No	No	No	Todos os dias
2013-05-06	(1) Dourados	M	3	38	Masculino	1986-10-26					22	156	ASSALTO E TRAFICO DE DROGAS	Yes	11	BRASILEIRO	MT	2		3	8 SERIE	1	1200	1	78	175	No	Yes	12	10		Yes	Yes	Yes	Yes	No	No	Yes	Yes	No	Todos os dias	Todos os dias	Todos os dias	Todos os dias			Todos os dias	Todos os dias
2013-05-06	(1) Dourados	M	3	41	Masculino	1988-04-22					3		QUEBRA DO REGIME SEMI-ABERTO	Yes	11	BRASILEIRO	MS	4		4	6 SERIE	1	4000	05	68	178	No	Yes	15	06		Yes	Yes	No	No	No	No	No	No	No	1-2 vezes na semana	Todos os dias
2013-05-07	(1) Dourados	M	3	1	Masculino	1991-10-23					23	360	ASSALTO	Yes	10	BAHIA BARBOSA	BA	2		4	1 ANO	1	2500	4	68	165	No	No			Yes	No	Yes	No	No	No	No	No	No	No		1-2 vezes na semana
2013-05-07	(1) Dourados	M	3B	42	Masculino	1971-01-12					5	77	TRAFICO	Yes	12	NIOAQUE	MS	4		1	5 SERIE	2	1500	2	86	170	No	Yes	13	20		No	No	No	No	No	No	No	No	No
2013-05-07	(1) Dourados	M	4	12	Masculino	1992-09-10					14		TRAFICO	Yes	3	DOURADOS	MS	1		4	1 ANO	1	1000	2	70	175	No	Yes	13	20		Yes	No	No	No	No	No	No	No	No	1-2 vezes na semana
2013-05-06	(1) Dourados	M	3	1	Masculino	1978-02-05					45	210	TRAFICO	Yes	10	CAARAPO	MS	4		1	2 SERIE	1	2000	4		176	Yes	No			Yes	No	No	No	No	No	No	No	No	No
2013-05-06	(1) Dourados	M	3	2	Masculino	1987-05-18					36	264	HOMICIDIO / ASSALTO	Yes	11	DOURADOS	MS	4		1	5 SERIE	1	800	4	57	165	No	Yes	20	2		No	No	No	No	No	No	No	No	No
2013-05-06	(1) Dourados	M	3	5	Masculino	1974-06-18					10		QUEBRA DO REGIME SEMI-ABERTO	Yes	12	SANTO ANGELO	RS	1		4	3 ANO	1	10000	4		172	No	Yes	16	20		Yes	Yes	No	No	No	No	No	Yes	No	1-2 vezes na semana	Todos os dias						Todos os dias
2013-05-06	(1) Dourados	M	3	5	Masculino	1972-05-16					53	192	TRAFICO	Yes	12	DOURADOS	MS	1		4	3 ANO	1	600	3	72	170	No	No			Yes	No	No	No	No	No	No	No	No	No
2013-05-06	(1) Dourados	M	6	3	Masculino	1987-05-23					14	180	ROUBO / HOMICIDIO	Yes	11	DOURADOS	MS	4		1	1 ANO	1	2000	2	55	170	No	Yes	14	20		Yes	Yes	No	No	No	No	No	No	No	1-2 vezes na semana	Todos os dias
2013-05-06	(1) Dourados	M	3	7	Masculino	1987-09-17					6		PORTE ILEGAL DE ARMA	Yes	11	LADARIO	MS	4		4	2 ANO	1	2500	4	59	169	No	Yes	13	15		Yes	No	No	No	No	No	No	No	No	1-2 vezes na semana
2013-05-06	(1) Dourados	M	3	10	Masculino	1960-04-10					8		TRAFICO	Yes	12	PALESTINA	SP	4		1	3 ANO	1	4000	3		180	No	No			Yes	No	No	No	No	No	No	No	No	No
2013-05-06	(1) Dourados	M	3	1	Masculino	1965-01-06					84	744	HOMICIDIO / ASSALTO	Yes	10	DOURADOS	MS	4		3	4 SERIE	1	300	03	65	167	No	Yes	21	6		Yes	Yes	No	No	No	No	No	Yes	No	Menos de uma vez na semana	Menos de uma vez na semana						1-2 vezes na semana
2013-05-08	(1) Dourados	M	1	3	Masculino	1987-06-28					1	93	TRAFICO DE DROGAS	Yes	6	ALTO PIQUIRI	PR	4		1	1 ANO	1	3500	1	74	188	No	No			No	No	No	No	No	No	No	No	No	No
2013-05-06	(1) Dourados	M	3	3	Masculino	1984-12-22					24		TENTATIVA DE HOMICIDIO	Yes	11	IVINHEMA	MS	1		3	3 SERIE	1	1400	02	70	172	No	Yes	12	40		Yes	No	No	No	No	No	No	Yes	No	Todos os dias							+ de 3 vezes na semana
2013-05-06	(1) Dourados	M	3	5	Masculino	1976-03-28					24	96	TRAFICO DE DROGAS	Yes	12	JATEI	MS	1		4	4 SERIE	1	2500	04	74	175	No	Yes	14	6		Yes	Yes	Yes	No	No	No	No	Yes	No	Menos de uma vez na semana	Menos de uma vez na semana	Menos de uma vez na semana					1-2 vezes na semana
2013-05-06	(1) Dourados	M	3	6	Masculino	1983-04-24					56	264	ASSALTO E TRAFICO	Yes	11	DOURADOS	MS	4		4	1 SERIE	2	1500	4	64	156	No	No			Yes	Yes	Yes	No	No	No	No	No	No	No	Menos de uma vez na semana	Todos os dias
2013-05-06	(1) Dourados	M	3	8	Masculino	1976-01-01					4	7	QUEBRA DO REGIME SEMI-ABERTO	Yes	11	DOURADOS	MS	1		1	6 SERIE	1	1500	02	68	176	Yes	No			Yes	Yes	Yes	Yes	Yes	No	No	No	Yes	No	+ de 3 vezes na semana	Todos os dias	Menos de uma vez na semana	+ de 3 vezes na semana				1-2 vezes na semana
2013-05-06	(1) Dourados	M	3	8	Masculino	1991-07-14					12	80	TRAFICO	Yes	12	DOURADOS	MS	4		3	7 SERIE	2	1500	04	64	175	No	Yes	14	15		Yes	No	No	No	No	No	No	No	No	Todos os dias
2013-05-06	(1) Dourados	M	3	35	Masculino	1988-08-10					5	264	HOMICIDIO	Yes	11	RIO BRILHANTE	MS	4		4	2 SERIE	1	800	08	69	165	No	No			No	No	No	No	No	No	No	No	No	No
2013-05-06	(1) Dourados	M	3	39	Masculino	1984-11-08	2011-10-01	Transferência para outro presidio	2014-11-20	Outros	20	180	QUEBRA DO REGIME SEMI-ABERTO	Yes	14	DOURADOS	MS	4		3	7 SERIE	1	2000	03	80	178	No	Yes	22	4		No	No	No	No	No	No	No	No	No
2013-05-06	(1) Dourados	M	3	35	Masculino	1990-04-09	2012-09-21	Transferência para outro presidio	2013-06-28	Presidio 12 - Masculino Dourados	5	102	TRAFICO	2	11	BRASILEIRO	MT	1		4	1 ANO	1	2000	04	62	173	No	No			Yes	No	Yes	No	No	No	No	No	No	No		+ de 3 vezes na semana
2013-05-06	(1) Dourados	M	2	30	Masculino	1983-06-16					14	4	ESTELIONATO	Yes	11	CAMPO GRANDE	MS	1		4	5 SERIE	1	1800	05	100	192	Yes	Yes	23	08		No	Yes	Yes	No	No	No	No	Yes	No		Todos os dias	Menos de uma vez na semana					Todos os dias
2013-05-06	(1) Dourados	M	2	32	Masculino	1992-03-24					1		TRAFICO DE DROGAS	Yes	12	IRAPURU	SP	4		1	3 ANO	2	1000	02		165	No	No			No	Yes	No	No	No	No	No	No	No	No	+ de 3 vezes na semana
2013-05-06	(1) Dourados	M	2	24	Masculino	1959-12-16					36	96	TRAFICO DE DROGAS	Yes	8	LAGOA VERMELHA	RS	1		1	3 ANO	1	5000	01	88	170	Yes	No			No	No	No	No	No	No	No	No	No	No
2013-05-06	(1) Dourados	M	2	34	Masculino	1987-06-28	2010-07-01	Transferência para outro presidio	2012-11-14	Presidio 12 - Masculino Dourados	4	188	HOMICIDIO E FURTO SEM ARMA	Yes	12	APIACAIZ	MT	4		4	7 SERIE	2	1000	03			No	No			Yes	Yes	Yes	Yes	No	No	No	Yes	No	No	Menos de uma vez na semana	Todos os dias	1-2 vezes na semana				Todos os dias
2013-05-08	(1) Dourados	M	2A	47	Masculino	1982-08-30					2		TRAFICO DE DROGAS	Yes	17	GOIANIA	GO	4		3	5 SERIE	1	1300	07		182	No	Yes	12	20		Yes	Yes	No	No	No	No	No	Yes	No	1-2 vezes na semana	Todos os dias						Todos os dias
2013-05-08	(1) Dourados	M	2	47	Masculino	1987-09-14					3		TRAFICO	Yes	17	DOURADOS	MS	2		1	5 SERIE	1	1500	4	74	184	No	Yes	14	30		Yes	Yes	Yes	Yes	No	No	Yes	Yes	No	+ de 3 vezes na semana	Todos os dias	+ de 3 vezes na semana	Todos os dias			Todos os dias	Todos os dias
2013-05-08	(1) Dourados	M	2	1	Masculino	1977-02-13					53	108	TRAFICO E ASSALTO	Yes	9	RONDONOPOLIS	MT	4		1	3 ANO	1	4000	3	75	189	No	No			No	Yes	No	No	No	No	No	No	No	No	Menos de uma vez na semana
2013-05-27	(2) Campo Grande	PRESIDIO DE TRANSITO	B	13	Masculino	1975-06-05					2		TRAFICO	2	12	PEDRO GOMES	MS	2		1	1 ANO ENSINO MEDIO	2	2500	3	72	169	No	Yes	22	6 A 7		Yes	Yes	Yes	No	Yes	No	No	Yes	No
2013-05-27	(2) Campo Grande	PRESIDIO DE TRANSITO	A	1	Masculino	1989-02-11					0	0	ARTIGO 157	2	38	MATAO	SP	1		1	2 ANO	1	2200	2	60	168	No	Yes	18	20		Yes	Yes	Yes	Yes	No	No	Yes	Yes	No
2013-05-06	(1) Dourados	M	3	1	Masculino	1980-01-22					60	360	HOMICIDIO TRAFICO	2	10	DOURADOS	MS	1		1	6 SERIE	1	800	00	59	170	No	No			No	No	No	No	No	No	No	No	No	No
2013-05-06	(1) Dourados	M	3A	2	Masculino	1962-02-05					21	128	TRAFICO	Yes	11	DOURADOS	MS	1		1	5 SERIE	1	1200	05	70	170	No	Yes	14	15		No	No	No	No	No	No	No	No	No
2013-05-06	(1) Dourados	M	3	5	Masculino	1979-12-09					7	264	TRAFICO E ASSALTO	Yes	12	DOURADOS	MS	1		1	6 SERIE	1	1600	01	70	165	No	Yes	14	10		Yes	No	No	No	No	No	No	No	No	1-2 vezes na semana
2013-05-06	(1) Dourados	M	3	6	Masculino	1992-09-08					14	40	TRAFICO	2	12	DOURADOS	MS	1		1	8 SERIE	1	1200	02	60	170	No	No			No	Yes	Yes	No	No	No	No	No	Yes	No	Todos os dias	Todos os dias						Todos os dias
2013-05-06	(1) Dourados	M	3	07	Masculino	1977-01-16					11		ASSALTO	Yes	11	ARACAJU	SE	4		1	6 SERIE	1	1800	07	80	160	No	No			Yes	Yes	No	Yes	No	No	No	No	No	No	Menos de uma vez na semana		Menos de uma vez na semana
2013-05-06	(1) Dourados	M	3	10	Masculino	1983-06-27					36	72	ASSALTO	Yes	12	GLORIA DE DOURADOS	MS	2		1	2 SERIE	1	550	04	60	172	No	Yes	15	07		No	Yes	No	No	No	No	No	No	No		1-2 vezes na semana
2013-05-06	(1) Dourados	M	3	37	Masculino	1984-02-26					50	132	ASSALTO	2	11	CAARAPO	MS	4		4	3 SERIE	1	600	06			No	Yes	12	08		No	Yes	No	No	No	No	Yes	Yes	No		1-2 vezes na semana					Todos os dias	Todos os dias
2013-05-06	(1) Dourados	M	3	38	Masculino	1974-12-20					9	42	TRAFICO	Yes	11	SANGAPUITA	MS	4		4	4 SERIE	1	1200	03	62	170	No	Yes	15	20		Yes	Yes	No	No	No	No	No	Yes	No	+ de 3 vezes na semana	+ de 3 vezes na semana						1-2 vezes na semana
2013-05-06	(1) Dourados	M	3B	39	Masculino	1971-02-18					24		ROUBO	Yes	14	CAARAPO	MS	4		4	6 SERIE	1	800	02	68	171	No	Yes	15	20		No	No	No	No	No	No	No	No	No
2013-05-06	(1) Dourados	M	3B	36	Masculino	1988-03-05					12	88	ASSALTO A MAO ARMADA	Yes	10	BRASILEIRO	PR	4		4	5 SERIE	1	1200	04	76	180	No	Yes	15	20		No	Yes	No	No	No	No	No	Yes	No		Todos os dias						Todos os dias
2013-05-06	(1) Dourados	M	3	11	Masculino	1993-04-18					21	60	TRAFICO, PORTE E ASSOCIACAO COM O CRIME	2	13	BRASILEIRO	MS	1		4	7 SERIE	1	1500	05	68	165	No	Yes	18	05		No	Yes	Yes	No	No	No	No	Yes	No		Todos os dias	1-2 vezes na semana					Todos os dias
2013-05-06	(1) Dourados	M	3B	37	Masculino	1974-10-30					15	132	HOMICIDIO, FURTO	Yes	11	BRASILEIRO	PE	1		4	4 SERIE	1	1500	03	67	165	No	Yes	14	20		No	No	No	No	No	No	No	No	No
2013-05-06	(1) Dourados	M	3B	38	Masculino	1988-04-06					42	168	HOMICIDIO	2	11	BRASILEIRO	MS	4		1	4 SERIE	1	1000	09	65	165	No	Yes	14	20		No	No	No	No	No	No	No	No	No
2013-05-06	(1) Dourados	M	3B	39	Masculino	1978-11-16					72	132	TRAFICO	Yes	14	BRASILEIRO	MS	1		4	4 SERIE	1	680	05	72	171	No	Yes	16	20		No	No	No	No	No	No	No	No	No
2013-05-07	(1) Dourados	M	4	6	Masculino						2	96	TRAFICO	Yes	5	DOURADOS	MS	4		1	5 SERIE	1	780	3	70	160	No	No			Yes	Yes	Yes	No	No	No	No	No	Yes	No	1-2 vezes na semana	Todos os dias						Todos os dias
2013-05-07	(1) Dourados	M	LNA4	18	Masculino	1993-04-24					3		RECEPTACAO	2	12	DOURADOS	MS	4		4	3 ANO	1	780	4	78	176	No	Yes	13	20		Yes	Yes	No	No	No	No	No	No	No	Menos de uma vez na semana	Menos de uma vez na semana
2013-05-06	(1) Dourados	M	2	31	Masculino	1991-04-24					10	14	ROUBO	Yes	13	DOURADOS	MS	4		4	3 SERIE	1	500	03			No	Yes	13	12		Yes	No	No	No	No	No	No	No	No	+ de 3 vezes na semana
2013-05-06	(1) Dourados	M	2	31	Masculino	1975-11-02					5		TRAFICO DE DROGAS	Yes	13	RONDONOPOLIS	MT	1		1	7 SERIE	1	1800	3	56	170	No	No			Yes	No	No	No	No	No	No	No	No	No
2013-05-06	(1) Dourados	M	2	32	Masculino	1988-01-04					9	144	TRAFICO DE DROGAS	Yes	20	RIBEIRAO PRETO	SP	1		1	3 ANO	1	800	04	89	176	No	No			No	No	No	No	No	No	No	No	No	No
2013-05-06	(1) Dourados	M	2	33	Masculino	1989-05-05					5	42	TRAFICO DE DROGAS	Yes	9	BARRA DO GARCA	MT	4		4	1 ANO	1	800	02			No	Yes	18			Yes	Yes	No	No	No	No	No	No	No	+ de 3 vezes na semana	+ de 3 vezes na semana
2013-05-06	(1) Dourados	M	3	41	Masculino	1989-07-07					32	72	ARTIGO 33	2	11	ELDORADO	MT	4		1	6 SERIE	1	600	2	54	153	No	No			Yes	Yes	No	No	No	No	No	No	No	No	1-2 vezes na semana
2013-05-08	(1) Dourados	M	B2	3	Masculino	1986-05-13					7		ASSALTO A MAO ARMADA	Yes	6	ANAURILANDIA	MS	1		1	4 SERIE	1	2600	4	79	179	No	Yes	14	6		Yes	No	No	No	No	No	No	No	No	Todos os dias
2013-05-06	(1) Dourados	M	3A	10	Masculino	1977-06-28					28	72	TRAFICO	2	12	DOURADOS	MS	4		4	1 ANO	1	3000	03	110	178	No	No			No	Yes	Yes	Yes	No	No	No	No	No	No	Menos de uma vez na semana	Todos os dias	1-2 vezes na semana
2013-05-06	(1) Dourados	M	3B	37	Masculino	1992-01-23					22	184	TRAFICO, RECEPTACAO, FALSIFICACAO IDEOLOGICA	Yes	11	SAO JOSE DAS PALMEIRAS	PR	1		1	3 ANO	1	800	01	60	162	No	Yes	15	05		No	Yes	No	No	No	No	No	No	No		Menos de uma vez na semana
2013-05-06	(1) Dourados	M	3B	39	Masculino	1989-02-05					6		RECEPTACAO	Yes	14	CAMPO GRANDE	MS	4		3	8 SERIE	1	600	01	73	173	No	Yes	14	04		No	Yes	No	No	No	No	Yes	No	No		+ de 3 vezes na semana					+ de 3 vezes na semana
2013-05-06	(1) Dourados	M	3B	41	Masculino	1992-04-07					15	38	FURTO	Yes	11	DOURADOS	MS	1		4	4 SERIE	1	650	01	66	160	No	Yes	12	10		No	Yes	No	No	No	No	No	No	No		Menos de uma vez na semana
2013-05-06	(1) Dourados	M	2B	33	Masculino	1990-10-15					12		ARTIGO 57, ARTIGO 33	Yes	10	CAMPO GRANDE	MS	2		1	5 SERIE	1	600	2	75	192	No	Yes	21	20		Yes	Yes	Yes	No	No	No	No	Yes	No	1-2 vezes na semana	Todos os dias	1-2 vezes na semana					Todos os dias
2013-05-06	(1) Dourados	M	2B	34	Masculino	1990-03-12					5	84	PORTE DE ARMA	Yes	12	DOURADOS	MS	4		4	1 ANO	2	3000	3	72	180	No	Yes	13	13		Yes	No	No	No	No	No	No	No	No	Menos de uma vez na semana
2013-05-08	(1) Dourados	M	1	39	Masculino	1968-11-03					42	42	ALICIAMENTO DE MENOR 203	2	4	MARACAJU	MS	5	1	1	4 SERIE	1	780	8	74	176	No	No			Yes	No	No	No	No	No	No	No	No	No
2013-05-08	(1) Dourados	M	1	26	Masculino	1987-09-26					23	71	TRAFICO INTERNACIONAL	2	3	SAO PAULO	SP	1		4	2 ANO	1	2000	01	82	186	No	Yes	13	10		No	Yes	Yes	No	No	No	No	Yes	No		Todos os dias	Menos de uma vez na semana					Todos os dias
2013-05-07	(1) Dourados	M	LNA4	20	Masculino	1986-06-12					16		TRAFICO	Yes	13	BONITO	MS	2		4	7 SERIE	1	640	4	62	172	No	Yes	10	40		Yes	Yes	No	No	No	No	No	No	No	1-2 vezes na semana	1-2 vezes na semana
2013-05-06	(1) Dourados	M	3	40	Masculino	1984-04-01					121	1116	ARTIGO 121 E 157	Yes	11	MARACAJU	MS	1		4	3 SERIE	1	600	2	65	165	No	Yes	12	2		Yes	Yes	Yes	Yes	No	No	Yes	Yes	No	Menos de uma vez na semana	Todos os dias	Menos de uma vez na semana	Menos de uma vez na semana			Menos de uma vez na semana	Todos os dias
2013-05-06	(1) Dourados	M	1A	37	Masculino	1975-09-09					3		TRAFICO DE DROGAS	Yes	12	CASCAVEL	PR	1		1	NENHUM	1	600	4		165	Yes	No			Yes	Yes	No	No	No	No	No	No	No	No	1-2 vezes na semana
2013-05-06	(1) Dourados	M	2B	34	Masculino	1982-12-04					3	6	TENTATIVA DE HOMICIDIO	Yes	12	BRASILEIRO	MS	4		4	1 ANO	1	2000	04	70	170	No	Yes	11	10		Yes	No	No	No	No	No	No	No	No	1-2 vezes na semana
2013-05-06	(1) Dourados	M	2B	32	Masculino	1986-04-15					5	55	ASSALTO, PORTE DE ARMA, TRAFICO DE DROGAS	Yes	12	BRASILEIRO	MS	4		1	7 SERIE	1	500	5	68	173	Yes	No			Yes	No	No	No	No	No	No	No	No	No
2013-05-06	(1) Dourados	M	3	11	Masculino	1990-02-12					8		TRAFICO	Yes	12	RIO BRANCO	AC	4		4	1 ANO	1	600	4	65	165	No	Yes	12	20		No	No	No	No	No	No	No	No	No
2013-05-06	(1) Dourados	M	3	37	Masculino	1986-02-23					38	576	ASSALTO,HOMICIDIO	Yes	11	DOURADOS	MS	1		4	3 SERIE	1	1200	3			No	No			No	No	No	No	No	No	No	No	No	No
2013-05-06	(1) Dourados	M	3	35	Masculino						2		ROUBO	Yes	11	DOURADOS	MS	1		1	NENHUM	1		7	60	150	No	Yes	13	20		No	No	No	No	No	No	No	No	No
2013-05-06	(1) Dourados	M	CIA1	22	Masculino	1950-04-10					6		ASSALTO	Yes	1	TABUNA	BA	2		1	5 SERIE	1	1200	4	62	169	No	No			No	No	No	No	No	No	No	No	No	No
2013-05-07	(1) Dourados	M	CIB1	21	Masculino	1982-06-01					2		ASSALTO	Yes	1	CORUMBA	MS	4		1	6 SERIE	1	780	6	76	172	No	No			No	Yes	No	No	No	No	No	No	No	No	Todos os dias
2013-05-07	(1) Dourados	M	3A	47	Masculino	1983-05-14					120	144	ASSALTO	Yes	25	DOURADOS	MS	1		4	4 SERIE	1	1500	4	55	140	No	Yes	14	10		Yes	No	Yes	Yes	No	No	Yes	Yes	No	Menos de uma vez na semana		1-2 vezes na semana	+ de 3 vezes na semana			+ de 3 vezes na semana	Menos de uma vez na semana
2013-05-07	(1) Dourados	M	LNA3	15	Masculino	1969-08-17					14	.	TRAFICO DE DROGAS	2	10	BRASILEIRO	MS	4		3	SEM ESCOLARIDADE	1	7000	6	62	166	No	No			Yes	No	No	Yes	Yes	No	No	Yes	No	No			1-2 vezes na semana	1-2 vezes na semana			Menos de uma vez na semana
2013-05-27	(2) Campo Grande	PTRAN	B	12	Masculino	1981-11-19					6	0	ARTIGO 33	2	12	ARAGUAIANA	MS	1		3	EM COMPLETO	1	1700	0	84	175	No	No			Yes	Yes	No	No	No	No	No	No	No	No	1-2 vezes na semana
2013-05-27	(2) Campo Grande	TRANSITO	1	8	Masculino	1965-12-12					1	0	TRAFICO DE DROGAS	2	12	MAMBORE	PR	4		1	7 SERIE	1	3000	4	74	165	No	No			No	Yes	No	No	No	No	No	No	No	No	1-2 vezes na semana
	(2) Campo Grande	TRANSITO	A	8	Masculino	1994-02-22					1	0	FURTO	Yes	12	CAMPO GRANDE	MS	1		4	7 SERIE	1	1500	2	65		Yes	Yes	11	20		No	Yes	No	No	No	No	No	Yes	No		Todos os dias						1-2 vezes na semana
2013-05-27	(2) Campo Grande	PTRAN	A	1	Masculino	1984-04-01					0		ARTIGO 155	2	40	CAMPO GRANDE	MS	2		4	2 ANO EM	1	2000	1	64		No	Yes	14	20		Yes	No	No	No	No	No	Yes	No	No	+ de 3 vezes na semana						+ de 3 vezes na semana
2013-05-06	(1) Dourados	M	3	41	Masculino	1990-02-11					36	72	TRAFICO E FURTO	Yes	11	APARECIDA DO TABOADO	MS	1		4	8 SERIE	1	1800	4	92	196	No	Yes	17	20		No	Yes	No	No	No	No	No	Yes	No		Todos os dias						Todos os dias
2013-05-07	(1) Dourados	M	3B	43	Masculino	1978-09-03					5	132	TRAFICO DE DROGAS	Yes	10	BRASILEIRO	PR	1		1	7 SERIE	1	10000	3	83	170	Yes	Yes	26	1 CARTEIRA		Yes	No	Yes	No	No	No	No	No	No	Todos os dias		1-2 vezes na semana
2013-05-07	(1) Dourados	M	LNA2	6	Masculino	1984-03-04						.	PORTE DE ARMA	Yes	8	BRASILEIRA	MS	4		1	7 SERIE	1	1300	6	60	160	Yes	Yes	12	15		Yes	Yes	Yes	No	No	No	No	Yes	No	Todos os dias	Todos os dias	Menos de uma vez na semana					1-2 vezes na semana
2013-05-07	(1) Dourados	M	LNA3	11	Masculino	1984-10-01					3	.	NOTA DINHEIRO FALSA	2	9	BRASILEIRO	MS	1		4	5 SERIE	1	4000	5	80	175	No	No			Yes	Yes	No	No	No	No	No	No	No	No	+ de 3 vezes na semana
2013-05-07	(1) Dourados	M	2B	44	Masculino	1990-10-28					14	14	TRAFICO 180	Yes	9	DOURADOS	MS	2		4	5 SERIE	2	400	3	73	185	No	Yes	13	10		Yes	No	Yes	No	Yes	No	No	Yes	No	1-2 vezes na semana		1-2 vezes na semana		1-2 vezes na semana			Todos os dias
2013-05-06	(1) Dourados	M	3	39	Masculino	1974-01-12					18	132	TRAFICO	Yes	14	ITAPORA	MS	4		1	6 SERIE	1	1800	6	76	172	No	Yes	17	20		No	Yes	No	No	No	No	No	No	No		1-2 vezes na semana
2013-05-06	(1) Dourados	M	3	41	Masculino	1994-01-12					13	55	TRAFICO	2	11	AMAMBAI	MS	4		1	6 SERIE	1	1800	4	75		No	No			Yes	Yes	Yes	Yes	No	No	No	No	Yes	No	Menos de uma vez na semana	Menos de uma vez na semana	Menos de uma vez na semana					Menos de uma vez na semana
2013-05-06	(1) Dourados	M	3	1	Masculino	1976-06-16					24	98	TRAFICO	Yes	10	DOURADOS	MS	1		1	1 EM	1	2000	3	75	175	No	No			No	No	Yes	No	No	No	No	No	Yes	No		Todos os dias						Todos os dias
2013-05-07	(1) Dourados	M	3	8	Masculino	1972-08-16					10	100	ROUBO	2	11	DOURADOS	MS	4		1	5 SERIE	1	1000	5	64	160		No			No	No	No	No	No	No	No	No	No	No
2013-05-07	(1) Dourados	M	3	4	Masculino	1986-03-15					12	56	TRAFICO DE DROGAS	Yes	10	DOURADOS	MS	2		1	3 EM	1	1800	4			No	No			Yes	No	Yes	No	No	No	No	No	Yes	No		Todos os dias						Todos os dias
2013-05-07	(1) Dourados	M	3B	44	Masculino	1981-09-22					46	158	TRAFICO	Yes	10	CASCAVEL	PR	4		4	5 SERIE	1	3000	7	75	175	Yes	Yes	15	8		No	Yes	No	No	No	No	No	Yes	No		Todos os dias						Todos os dias
2013-05-07	(1) Dourados	M	LNA2	7	Masculino	1993-05-10					11	.	ASSALTO	2	9	CAMPO GRANDE	MS	1		1	5 SERIE	1	2000	4		160	No	Yes	16	10		No	No	No	No	No	No	No	No	No
2013-05-07	(1) Dourados	PHAC	2A	10	Masculino	1982-02-01					36		TRAFICO	Yes	8	BRASILEIRO	MS	1		1	3 SERIE	1	5000	8	71	179	No	Yes	16	40		No	No	Yes	No	No	No	No	No	No			Todos os dias
2013-05-07	(1) Dourados	M	3	2	Masculino	1978-01-31					21	114	TRAFICO DE DROGAS	2	11	GUARUJA	SP	4		4	7 SERIE	2	3000	3	65	163	No	No			No	No	No	No	No	No	No	No	No	No
2013-05-07	(1) Dourados	M	3	45	Masculino	1971-02-16	2011-06-20				22	175	ESTUPRO	2	8	UBIRATA	PR	4		1	4 SERIE	1	600	5	78	184	Yes	No			Yes	No	No	No	No	No	No	No	No	No
2013-05-07	(1) Dourados	M	3	44	Masculino	1990-05-28					9	75	QUEBRA DO SEMI ABERTO	Yes	10	DOURADOS	MS	1		4	4 SERIE	1	1000	4	75	174	No	Yes	15	10		No	No	No	No	No	No	No	No	No
2013-05-07	(1) Dourados	M	LNA2	9	Masculino	1992-06-16					4	.	TRAFICO DE DROGAS	Yes	10	DOURADOS	MS	2		4	6 SERIE	1	1000	3			No	Yes	14	7		Yes	No	No	No	No	No	No	No	No	1-2 vezes na semana
2013-05-07	(1) Dourados	M	LNA3	12	Masculino	1982-09-01					10	.	RECEPTACAO DE MATERIAL ROUBADO,ARTIGO 180	Yes	10	IMPERATRIZ	MA	1		1	5 SERIE	1	4500	3	65	170	No	No			No	No	No	No	No	No	No	No	No	No
2013-05-07	(1) Dourados	M	LNA3	15	Masculino	1975-10-09					25	.	TRAFICO DE DROGAS	2	10	FRANCISCO BELTRAO	PR	1		1	5 SERIE	1	1500	3	78	169	No	No			No	No	No	No	No	No	No	No	No	No
2013-05-07	(1) Dourados	M	LNA4	18	Masculino	1977-11-29					6	.	TRAFICO DE DROGAS	Yes	12	GLORIA DE DOURADOS	MS	1		4	5 SERIE	1	1000	12	57	157	No	Yes	17	5		Yes	No	Yes	No	No	No	No	No	No	+ de 3 vezes na semana		+ de 3 vezes na semana
2013-05-07	(1) Dourados	PHAC	3	33	Masculino	1981-02-26					17	.	FURTO	Yes	10	CAARAPO	MS	4		4	3 SERIE	1	500	7		170	No				Yes	No	No	No	No	No	No	No	No	No
2013-05-07	(1) Dourados	M	3	14	Masculino	1981-06-26					6	.	TRAFICO	Yes	10	ITAPORA	MS	5	1	1	9 SERIE	1	600	2	69	164	No	Yes	15	5	Yes	Yes	Yes	No	No	No	No	No	No	No	Menos de uma vez na semana	Todos os dias
2013-05-07	(1) Dourados	M	LN1B	5	Masculino	1984-07-14					2	.	TRAFICO	2	7	BRASILEIRO	MS	4		1	8 SERIE	1	1200	5	80	170	No	Yes	21	2		Yes	No	No	No	No	No	No	No	No	Menos de uma vez na semana
2013-05-07	(1) Dourados	M	2B	42	Masculino	1980-05-09					8	108	TRAFICO	Yes	12	BR	MS	1		4	4 SERIE	1	3000	3	62	173	Yes	No			No	Yes	No	Yes	No	No	No	No	No	No	1-2 vezes na semana		1-2 vezes na semana
2013-05-07	(1) Dourados	M	2B	36	Masculino	1974-02-01					21		TRAFICO	Yes	12	BRASILEIRO	SC	1		1	7 SERIE	1	1600	4	82	169	No	No			Yes	Yes	No	No	No	No	No	No	No	No	Menos de uma vez na semana	Menos de uma vez na semana
2013-05-27	(2) Campo Grande	PTRAN	A	3	Masculino	1990-02-21					4	0	121	2	12	CAMPO GRANDE	MS	4		4	1 EM	1	3000	5	55	174	No	Yes	12	13		Yes	Yes	Yes	No	No	No	No	No	No	+ de 3 vezes na semana	+ de 3 vezes na semana	+ de 3 vezes na semana
2013-05-07	(1) Dourados	M	4	1	Masculino	1989-05-14					48	192	ESTUPRO	2	2	DOURADOS	MS	4		4	3 EM	1	2000	4	86	180	No	No			Yes	No	No	No	No	No	No	No	No	No
2013-05-07	(1) Dourados	M	4	8	Masculino	1932-11-28					7	156	HOMICIDIO	2	4	DOURADOS	MS	2		1	4 SERIE	1	4000	2	78	180	Yes	No			Yes	Yes	No	No	No	No	No	No	No	No	Todos os dias
2013-05-07	(1) Dourados	M	LNA4	18	Masculino	1985-12-18					14		ROUBO	2	13	MARABA	PA	4		4	2 EM	1	3000	4	85	166	Yes	Yes	25	20		Yes	Yes	No	No	No	No	No	No	No	Menos de uma vez na semana	Menos de uma vez na semana
2013-05-07	(1) Dourados	M	3B	34	Masculino	1990-09-27					3	.	ASSALTO A MAO ARMADA	Yes	12	BRASILEIRO	MS	2		1	1 SERIE	1	0	4	53	160	Yes	Yes	12	5		Yes	Yes	No	No	No	No	No	No	No	1-2 vezes na semana	Todos os dias
2013-05-07	(1) Dourados	PHAC	2A	7	Masculino	1992-08-01					11	72	ASSALTO	Yes	11	BRASILEIRO	MS	4		1	4 SERIE	1	1100	2	72	169	No	Yes	14	10		Yes	Yes	Yes	Yes	No	No	No	Yes	No	+ de 3 vezes na semana	Todos os dias	1-2 vezes na semana	Menos de uma vez na semana				1-2 vezes na semana
2013-05-07	(1) Dourados	PHAC	3A	2	Masculino	1987-12-24					32	180	FURTO SIMPLES	Yes	11	BRASILEIRA	MS	1		4	7 SERIE	2	1800	4	58	165	No	Yes	14	20		Yes	Yes	Yes	Yes	No	Yes	Yes	Yes	No	Todos os dias	Todos os dias	1-2 vezes na semana	1-2 vezes na semana		1-2 vezes na semana	Todos os dias	Todos os dias
2013-05-07	(1) Dourados	PHAC	3A	12	Masculino	1968-02-16					7		ROUBO	Yes	13	BRASILEIRO	MG	4		3	1 SERIE	1	700	5	68	168	Yes	Yes	19	20	No	Yes	No	No	No	No	No	No	Yes	No		Todos os dias						Todos os dias
2013-05-07	(1) Dourados	PHAC	3A	11	Masculino	1982-12-08					66	240	HOMICIDIO, TENTATIVA DE HOMICIDIO E TRAFICO	Yes	13	BRASILEIRO	SP	1		1	1 EM	1	2000	1	85	169	No	No			No	No	No	No	No	No	No	No	No	No
2013-05-07	(1) Dourados	PHAC	3A	1	Masculino	1993-05-24					17	72	TRAFICO DE DROGAS	2	10	BRASILEIRO	MS	1		1	9 SERIE	2	2000	5	68	170	No	Yes	13	15		Yes	Yes	Yes	No	No	No	No	Yes	No	1-2 vezes na semana	Todos os dias	Menos de uma vez na semana					Todos os dias
2013-05-07	(1) Dourados	PHAC	LNA4	20	Masculino	1991-12-19					10		FORMACAO DE QUADRILHA E RECEPTACAO	Yes	14	BRASILEIRO	SP	1		4	6 SERIE	1	6000	5	80	178	Yes	Yes	12	10		Yes	Yes	No	No	No	No	No	No	No	Menos de uma vez na semana	Todos os dias
2013-05-07	(1) Dourados	PHAC	2A	4	Masculino	1937-10-12					60	146	TRAFICO	Yes	10	TERESINA	PI	4		1	6 SERIE	2	1200	5	89	162	Yes	No			No	Yes	No	No	No	No	No	No	No	No	Menos de uma vez na semana
2013-05-07	(1) Dourados	PHAC	2A	4	Masculino	1983-08-28					29	168	ROUBO	Yes	10	CAMPINAS	SP	4		1	5 SERIE	2	1500	5	83	183	No	No			No	No	No	No	No	No	No	No	No	No
2013-05-07	(1) Dourados	PHAC	2A	10	Masculino	1988-02-05					29	115	FURTO	2	8	MARACAJU	MS	4		4	1 EM	1	900	3		175	No	Yes	12	20		Yes	Yes	No	No	No	No	No	No	No	1-2 vezes na semana	Todos os dias
2013-05-07	(1) Dourados	PHAC	2B	35	Masculino	1981-08-06					12	.	TRAFICO	Yes	11	PONTA PORA	MS	1		4	7 SERIE	1	900	6	85	196	No	Yes	14	2	No	No	No	No	No	No	No	No	No	No
2013-05-07	(1) Dourados	PHAC	2B	39	Masculino	1985-08-11					18	26	ROUBO	Yes	12	CUIABA	MT	4		4	1 EM	1	800	5	72	150	No	Yes	17	4		Yes	No	No	No	No	No	No	No	No	1-2 vezes na semana
2013-05-07	(1) Dourados	PHAC	2B	32	Masculino	1969-06-07					4	480	TRAFICO	Yes	12	MIRANDA	MS	1		1	5 SERIE	1	1200	5	77	170	No	No			No	No	Yes	No	No	No	No	No	No	No		Todos os dias
2013-05-07	(1) Dourados	PHAC	2B	43	Masculino	1990-10-31	2010-11-12	Saída para comunidade	2013-11-26		29	36	TRAFICO ASSALTO	2	13	DOURADOS	MS	4		4	8 SERIE	1	540	5		177	No	Yes	15	10		Yes	Yes	Yes	No	No	No	No	Yes	No	1-2 vezes na semana	Todos os dias	Menos de uma vez na semana					Todos os dias
2013-05-07	(1) Dourados	M	2	4	Masculino	1982-11-30					84	336	HOMICIDIO	Yes	10	PONTA PORA	MS	1		1	5 SERIE	1	600	5			No	Yes	11	20		No	Yes	Yes	No	No	No	No	Yes	No		Todos os dias	1-2 vezes na semana					Todos os dias
2013-05-07	(1) Dourados	M	2	9	Masculino	1991-06-16					12	.	PORTE DE ARMA	Yes	9	GLORIA DE DOURADOS	MS	1		4	1 EM	1	800	5	60	175	No	No			No	Yes	No	No	No	No	No	No	No	No	Todos os dias
2013-05-07	(1) Dourados	M	2	7	Masculino	1977-06-27					12	99	TRAFICO	Yes	11	COXIM	MS	4		4	2 EM	1	5000	2	67	170	No	Yes	16	20		Yes	Yes	Yes	No	No	No	No	No	No	1-2 vezes na semana	1-2 vezes na semana	1-2 vezes na semana
2013-05-07	(1) Dourados	M	2	8	Masculino	1984-03-23					20	180	ASSALTO TRAFICO	Yes	8	MIRASSOL	SP	1		4	7 SERIE	1	2500	4	67	175	No	Yes	12	40		No	Yes	No	No	No	No	No	Yes	No		Todos os dias						Todos os dias
2013-05-07	(1) Dourados	M	2	6	Masculino	1975-04-25					20	.	HOMICIDIO	2	11	PONTA PORA	MS	4		4	4 SERIE	1	800	7			No	Yes	15	15		No	No	No	No	No	No	No	No	No
2013-05-07	(1) Dourados	M	2	37	Masculino	1988-07-29					72	192	LATROCINIO HOMICIDIO	2	11	COXIM	MS	1		1	6 SERIE	1	1500	7		165	No	No			Yes	No	No	No	No	No	No	No	No	No
2013-05-07	(1) Dourados	M	2B	35	Masculino	1979-01-12					5	.	TRAFICO,FURTO,HOMICIDIO	Yes	11	DOURADOS	MS	4		3	7 SERIE	1	4000	5	62	170	No	Yes	13	20		Yes	Yes	Yes	Yes	No	No	Yes	Yes	No	Todos os dias	Todos os dias	Todos os dias	Todos os dias			Todos os dias	Todos os dias
2013-05-07	(1) Dourados	M	2	44	Masculino	1983-10-23					34	180	HOMICIDIO MANDANTE	Yes	9	MUNDO NOVO	MS	4		1	5/ 6 SERIE	1	1300	2	66	165	No	No			Yes	No	No	No	No	No	No	No	No	No
2013-05-07	(1) Dourados	M	2	40	Masculino	1974-01-25					23	252	ASSALTO A MAO ARMADA	Yes	13	CHAPECO	SC	1		1	7 SERIE	2	2500	2	67	160	No	Yes	16	40		No	No	No	No	No	No	No	No	No
2013-05-07	(1) Dourados	PHAC	2A	1	Masculino	1965-09-24					250	1042	ASSALTO	Yes	9	BRASILEIRO	SP	4		1	4 EF	1	800	3	66	172	No	Yes	15	20		Yes	No	No	No	No	No	No	Yes	No	Menos de uma vez na semana							1-2 vezes na semana
2013-03-07	(1) Dourados	M	3A	47	Masculino	1986-03-20					3	60	FURTO	Yes	25	BRASILEIRO	MS	4		1	5 SERIE	1	1500	3	68	170	No	No			Yes	Yes	No	No	No	No	No	No	No	No	1-2 vezes na semana
2013-05-07	(1) Dourados	M	LNA4	18	Masculino	1981-06-09					15	.	TRAFICO	2	12	BRASILEIRO	MS	3		1	6	1	1200	6	95	194	No	Yes	22	20		Yes	No	Yes	No	No	No	No	No	No	Todos os dias		Todos os dias
2013-05-07	(1) Dourados	M	LNA3	13	Masculino	1984-08-10					25	.	TRAFICO	2	8	BRASILEIRO	PR	1		1	2 EM	1	7000	1	80	177	No	No			Yes	No	No	No	No	No	No	No	No	No
2013-05-07	(1) Dourados	M	3	2	Masculino	1986-05-28					22	144	TRAFICO	2	11	BRASILEIRO	MS	1		1	6 SERIE	2	1000	4	70	170	No	Yes	12	15		No	Yes	No	No	No	No	No	Yes	No		Menos de uma vez na semana						Menos de uma vez na semana
2013-05-07	(1) Dourados	M	LNA2	8	Masculino	1988-05-18					5	.	TRAFICO	Yes	9	BRASILEIRO	MS	2		4	8 SERIE	1		3	65	160	No	Yes	15	4		No	No	No	No	No	No	No	No	No
2013-05-07	(1) Dourados	M	LNB1	1	Masculino	1992-10-02					1	.	TRAFICO	2	6	BRASILEIRO	MS	2		1	7 SERIE	1	3000	4	52	160	Yes	Yes	16	5		No	Yes	Yes	No	No	No	No	No	No		Todos os dias	Todos os dias
2013-05-07	(1) Dourados	M	2A	1	Masculino	1970-12-14					168	426	LATROCINIO	2	9	QUIPAPA	PE	4		1	1	1		6	72	185	No	Yes	14	10		Yes	Yes	No	No	No	No	No	No	No	1-2 vezes na semana	1-2 vezes na semana
2013-05-07	(1) Dourados	M	LNA2	6	Masculino	1991-05-22					3	.	33 TRAFICO	2	8	DOURADOS	MS	1		4	8 SERIE	1	1000		74	174	No	No				Yes	No	No	No	No	No	No	No	No	+ de 3 vezes na semana
2013-05-07	(1) Dourados	M	LNA3	11	Masculino	1978-11-02					10	.	33 TRAFICO	Yes	9	CAARAPO	MS	4		4	2 SERIE	1	3000	2	63	166	No	No				Yes	Yes	No	Yes	No	No	No	No	No	Todos os dias	1-2 vezes na semana		Todos os dias
2013-05-07	(1) Dourados	M	LNA3	12	Masculino	1994-06-02					8	.	TRAFICO	Yes	10	PONTA PORA	MS	1		1	9 ANO EF	2		3	56	172	No	No				No	No	No	No	No	No	No	No	No
2013-05-07	(1) Dourados	M	3	46	Masculino	1962-08-16					2	60	33 E QUEBRA	Yes	18	PORTO MURTINHO	MS	1		3	4 SERIE	1	700	1	65	165	Yes	Yes	50	20		Yes	No	No	Yes	No	No	Yes	No	No	1-2 vezes na semana			Todos os dias			Todos os dias
2013-05-07	(1) Dourados	M	3A	4	Masculino	1989-05-31					24	188	TRAFICO	2	10	SAO JOSE DOS CAMPOS	SP	1		4	ENSINO MEDIO COMPLETO	1	1500		75	165	No	No				Yes	No	No	No	No	No	No	No	No	1-2 vezes na semana
2013-05-07	(1) Dourados	M	2A	5	Masculino	1992-02-22					13	75	ASSALTO	2	11	DOURADOS	MS	1		4	8	2	1100	2	75	185	No	Yes	15	20		Yes	No	No	No	No	No	No	No	No	1-2 vezes na semana
2013-05-07	(1) Dourados	M	2	5	Masculino	1983-06-16					12	84	TRAFICO 33	Yes	11	MARAVILHA	SC	1		1	1 ANO ENSINO MEDIO	1	2000	1	65	175	No	Yes	25	5		No	No	No	No	No	No	No	No	No
2013-05-07	(1) Dourados	M	2	9	Masculino	1979-01-01					12	72	TRAFICO- 33	2	8	MAMANGUAPE	PB	1		1	3 SERIE	1	2500	3	65	167	No	No				Yes	No	No	No	No	No	No	No	No	1-2 vezes na semana
2013-05-07	(1) Dourados	M	2A	3	Masculino	1988-03-15					17	48	QUEBRA	2	12	PEIXOTO DE AZEVEDO	MT	4		3	6 SERIE EF	1	800	3	67	183	No	No				Yes	Yes	No	No	No	No	No	No	No	+ de 3 vezes na semana	1-2 vezes na semana
2013-05-27	(2) Campo Grande	TRANSITO	1	5	Masculino	1986-06-20					8	0	157	2	10	RIO BRILHANTE	MS	4		4	EF COMPLETO	1	700	6	80	169	No	Yes	16	2		Yes	No	No	No	No	No	No	No	No	1-2 vezes na semana
2013-05-07	(1) Dourados	M	2B	42	Masculino	1979-10-11					24	228	157,155,33	Yes	12	BELA VISTA	MS	1		4	2 ANO ENSINO MEDIO	1	1600		65	170	Yes	Yes	17	12		Yes	Yes	No	No	No	No	No	Yes	No	1-2 vezes na semana	+ de 3 vezes na semana						+ de 3 vezes na semana
2013-05-07	(1) Dourados	M	2B	36	Masculino	1980-03-17					9	80	ASSALTO A MAO ARMADA	2	12	PIMENTA BUENO	RO	4		1	5	1	678	1	68	170	No	Yes	13	20		Yes	Yes	Yes	No	No	No	No	Yes	No	Todos os dias	Todos os dias	Todos os dias					1-2 vezes na semana
2013-05-08	(1) Dourados	M	LNA4	16	Masculino	1986-12-28					11	.	ESCULTA TELEFONICA	2	16	BRASILEIRA	MS	1		1	8	1	1000	2	70	173	No	Yes	16	10		Yes	Yes	Yes	No	No	No	No	No	No	Menos de uma vez na semana	Menos de uma vez na semana	Menos de uma vez na semana
2013-05-07	(1) Dourados	M	3A	4	Masculino	1977-09-02					84	415	HOMICIDIO	Yes	10	FATIMA DO SUL	MS	4		4	7	1	1000	4	56	165	No	Yes	18	8		No	No	No	No	No	No	No	Yes	No								+ de 3 vezes na semana
2013-05-07	(1) Dourados	M	3	45	Masculino	1978-06-29					17	504	55,QUEBRA DO SEMI-ABERTO	Yes	8	DOURADOS	MS	1		4	4	1	600	2		168	No	No			Yes	No	No	No	No	No	No	No	No	No
2013-05-07	(1) Dourados	M	LNA2	9	Masculino	1989-03-20					31	192	HOMICIDIO	2	10	PONTA PORA	MS	2		1	5	1	900	4		165	No	No			Yes	No	No	No	No	No	No	No	No	No
2013-05-07	(1) Dourados	M	LNA3	11	Masculino	1987-02-05					5	.	TRAFICO DE DROGAS	2	9	IGUATEMI	MS	1		4	2 ANO EM	1	1500	2	83	175	No	No			Yes	Yes	No	No	No	No	No	No	No	No	+ de 3 vezes na semana
2013-06-07	(1) Dourados	M	LNA3	15	Masculino	1984-05-29					10	.	HOMICIDIO	2	10	DOURADOS	MS	1		1	3 SERIE PRIMARIO	1	700		93	173	No	No			Yes	Yes	No	No	No	No	No	No	No	No	Menos de uma vez na semana
2013-05-07	(1) Dourados	M	LNA4	18	Masculino	1977-04-04						.	QUEBRA 157	Yes	13	BATAIPORA	MS	4		3	1 ANO ENSINO MEDIO	1	1800	2	64	163	Yes	No			No	Yes	Yes	No	No	No	No	No	No	No	1-2 vezes na semana	1-2 vezes na semana
	(1) Dourados	M	3	17	Masculino	1979-04-02					6	.	TENTATIVA DE ROUBO	Yes	13	DOURADOS	MS	1		1	6 SERIE	1	2000	4	90	180	No	Yes	10	20		Yes	No	No	No	No	No	Yes	No	No	Todos os dias						+ de 3 vezes na semana
2013-05-07	(1) Dourados	M	3B	27	Masculino						6	.	QUEBRA DE SEMI-ABERTO E ASSALTO A MAO ARMADA	Yes	12	BRASILEIRO	MS	2		4	ANALFABETO	1	.	9			Yes	No			No	No	No	No	No	No	No	No	No	No
2013-05-07	(1) Dourados	M	3B	33	Masculino	1989-11-19					20	60	QUEBRA, ASSALTO A MAO ARMADA	Yes	10	BRASILEIRO	MS	1		4	5 SERIE	1	.	3			No	No			Yes	No	Yes	No	No	No	No	No	Yes	No		+ de 3 vezes na semana						+ de 3 vezes na semana
2013-05-07	(1) Dourados	M	3B	30	Masculino	1964-08-14						18	TRAFICO	2	13	BRASILEIRO	SP	1		1	5 SERIE	1	1500	2	63	161	No	Yes	18	30		Yes	No	No	No	No	No	No	No	No	Todos os dias
2013-05-07	(1) Dourados	M	3A	14	Masculino	1983-10-19					14	.	QUEBRA DE SEMI-ABERTO ASSALTO	Yes	10	BRASILEIRO	MS	1		4	1 SERIE	1	.	2		165	No	Yes	10	5		No	Yes	No	No	No	No	No	No	No		Todos os dias
2013-05-07	(1) Dourados	M	3A	16	Masculino	1978-06-10					10	130	TRAFICO ASSALTO (157)	Yes	11	BRASILEIRO	MS	4		4	1 SERIE	1	.	2	76	174	No	Yes	14	7		Yes	Yes	No	Yes	No	No	Yes	Yes	Yes	+ de 3 vezes na semana	Todos os dias		+ de 3 vezes na semana			Todos os dias	Todos os dias	Menos de uma vez na semana
2013-05-07	(1) Dourados	M	3A	15	Masculino	1983-08-03					17	96	TRAFICO	2	13	BRASILEIRO	MS	4		2	1 SERIE	1	.	2	72		No	Yes	11	20		No	Yes	No	No	No	No	No	Yes	No		Todos os dias						Todos os dias
2013-05-07	(1) Dourados	M	3A	15	Masculino	1990-12-17					11	75	TRAFICO	2	13	BRASILEIRO	SC	1		4	2 GRAU COMPLETO	1	1300	5	75	170	No	Yes	18	15		No	No	No	No	No	No	No	No	No
2013-05-07	(1) Dourados	M	3B	39	Masculino	1979-08-31					6	72	157- FURTO	Yes	13	DOURADOS	MS	1		4	6 EF	1	680	5		172	No	Yes	12	8		No	No	No	No	No	No	No	No	No
2013-05-07	(1) Dourados	M	LNA2	8	Masculino	1965-12-06					3	.	CONTRABANDO ARTIGO 334	Yes	8	CORUMBA	MS	1		4	EM COMPLETO	1	2600	2	79	172	No	Yes	22	20		No	No	No	No	No	No	No	No	No
2013-05-07	(1) Dourados	M	LNA3	12	Masculino	1985-08-30					7	.	TRAFICO INTERNACIONAL	2	9	RIBEIRAO PRETO	SP	1		1	EM COMPLETO/ SUPERIOR INCOMPLETO	1	2800	5	85	189	No	No			Yes	Yes	Yes	Yes	No	No	No	No	Yes	No	+ de 3 vezes na semana	Todos os dias	1-2 vezes na semana					Menos de uma vez na semana
2013-05-07	(1) Dourados	M	LNA4	20	Masculino	1993-09-23					12	.	TRAFICO E 187	Yes	12	BELEM DO PARA	PA	1		4	8 EF	2	.				No	Yes	13	20		Yes	Yes	No	No	No	No	No	No	No	1-2 vezes na semana	Todos os dias
2013-05-07	(1) Dourados	M	LNB1	3	Masculino	1990-12-26					1	.	TRAFICO DE DROGAS	Yes	6	DOURADOS	MS	4		1	1 EM	1	1800	3	53	167	No	No			No	Yes	No	No	No	No	No	No	No	No	Todos os dias
2013-05-07	(1) Dourados	M	3B	34	Masculino	1987-02-26						264	ROUBO	Yes	12	JARDIM	MS	1		1	5 EF	1	300	15		176	No	Yes	15	10		No	Yes	No	No	No	No	No	No	No		Todos os dias
2013-05-07	(1) Dourados	M	LNA4	18	Masculino	1989-07-18					19	.	ROUBO	Yes	13	BRASILEIRO	SP	4		4	EM COMPLETO	1	1800		72	175	No	No			No	Yes	Yes	No	No	No	No	No	Yes	No	1-2 vezes na semana	Todos os dias						Menos de uma vez na semana
2013-05-07	(1) Dourados	M	2B	37	Masculino	1986-11-14					31	150	TENTATIVA DE LATROCINIO/PORTE	Yes	11	DOURADOS	MS	1		4	6 SERIE	1	5000	7			No	Yes	14	20		Yes	No	No	No	No	No	No	No	No	1-2 vezes na semana
2013-05-07	(1) Dourados	M	3B	44	Masculino	1970-04-28					9	87	TRAFICO DE DROGAS	Yes	10	DOURADOS	MS	1		1	5 SERIE	1	2000	6			No				Yes	Yes	Yes	No	Yes	No	No	Yes	Yes	No	1-2 vezes na semana	Todos os dias		+ de 3 vezes na semana			Todos os dias	+ de 3 vezes na semana
2013-05-07	(1) Dourados	M	LNA2	10	Masculino	1992-05-19					5	.	TRAFICO DE DROGAS	2	11	AMAMBAI	MS	4		1	6 SERIE	1	700	2	65		No	No			No	No	No	No	No	No	No	No	No	No
2013-05-07	(1) Dourados	M	LNA3	12	Masculino	1971-02-27					6	.	ASSALTO	Yes	10	PONTA PORA	MS	1		4	8 SERIE	1	480	3	62	170	No	No			No	Yes	No	No	No	No	No	No	No	No	Todos os dias
2013-05-07	(1) Dourados	M	LNA4	18	Masculino	1994-07-25					2	.	ASSALTO	Yes	12	IVINHEMA	MS	4		1	4 SERIE	1	.	3		160	No	Yes	13	6		Yes	No	No	No	No	No	No	No	No	1-2 vezes na semana
2013-05-07	(1) Dourados	M	LNA4	18	Masculino	1990-06-08					8	.	TRAFICO DE DROGAS	2		SANTO ANTONIO DA ALEGRIA	SP	1		4	2 COLEGIAL	2	.	0	65	182	No	Yes	17	1		Yes	Yes	Yes	No	No	No	No	No	No	+ de 3 vezes na semana	1-2 vezes na semana	1-2 vezes na semana
2013-05-07	(1) Dourados	M	2B	39	Masculino	1985-05-01					29	86	TRAFICO	2	12	PONTA PORA	MS	4		3	5 SERIE	1	800	4	75		No	Yes	11	20	Yes	Yes	Yes	Yes	No	No	No	No	Yes	No	Todos os dias	Todos os dias	Todos os dias					Todos os dias
2013-05-07	(1) Dourados	M	2B	33	Masculino	1988-02-28					15	84	TRAFICO	2	10	UMUARAMA	PR	4		1	1ANO	1	1200	2	67	175	No	No			No	Yes	Yes	Yes	No	No	No	No	Yes	No	+ de 3 vezes na semana	+ de 3 vezes na semana	+ de 3 vezes na semana					+ de 3 vezes na semana
2013-05-07	(1) Dourados	M	2B	34	Masculino	1988-10-27					3	24	RECEPTACAO	Yes	12	NOVA ANDRADINA	MS	1		4	6 SERIE	1	900	5	75	172	No	No			No	Yes	No	Yes	No	No	No	No	No	No	1-2 vezes na semana		1-2 vezes na semana
2013-05-08	(1) Dourados	M	LNA4	16	Masculino	1990-07-06					10	.	RECEPTACAO, ASSOCIACAO AO CRIME ORGANIZADO	2	16	BRASILEIRO	SP	4		1	8 SERIE	2	2000	2	110	187	No	No			No	Yes	No	Yes	No	No	No	No	No	No	1-2 vezes na semana		Menos de uma vez na semana
2013-05-08	(1) Dourados	M	LNA3	12	Masculino	1993-06-25					21	.	LATROCINIO	2	10	DOURADOS	MS	1		4	6 SERIE	2	700	4	63	163	No	No			Yes	No	No	No	No	No	No	No	No	No
2013-05-08	(1) Dourados	M	LNA4	16	Masculino	1993-10-30					12	.	TRAFICO E FALSIDADE IDEOLOGICA	Yes	16	BRASILEIRO (SALVADOR)	BA	4		4	8 SERIE	1	800	2	60	170	No	Yes	15	8		Yes	Yes	Yes	No	No	No	No	Yes	No	1-2 vezes na semana	Todos os dias	1-2 vezes na semana					Todos os dias
2013-05-07	(1) Dourados	M	3B	42	Masculino	1973-04-21					23	396	ROUBO	Yes	11	DOURADOS	MS	1		4	6 SERIE	1	800	8	65	175	No	Yes	14	20	Yes	No	Yes	No	No	No	No	No	No	No		1-2 vezes na semana
2013-05-07	(1) Dourados	M	LNA2	8	Masculino	1990-11-22					3	.	TRAFICO	2	10	CAMPO GRANDE	MS	1		4	1 ANO	1	6000	3	90	175	No	Yes	15	10	Yes	Yes	Yes	Yes	No	No	No	No		No	Menos de uma vez na semana	Menos de uma vez na semana	Menos de uma vez na semana					Menos de uma vez na semana
2013-05-07	(1) Dourados	M	LNA3	11	Masculino	1991-03-24					9	72	TRAFICO	2	8	CUIABA	MT	2		4	3 ANO	1	2712	7	70	170	No	No			No	No	No	No	No	No	No	No	No	No
2013-05-07	(1) Dourados	M	LNA3	15	Masculino	1977-07-15					13	222	HOMICIDIO	2	10	CAMPO GRANDE	MS	2		2	6 SERIE	1	1300	7			No	No			No	No	No	No	No	No	No	No	No	No
2013-05-07	(1) Dourados	M	LNA4	18	Masculino	1990-11-14					9	.	TRAFICO	Yes	12	VARZEA GRANDE	MT	1		1	1 ANO	1	2000	3	89	188	No	No			Yes	Yes	Yes	Yes	No	No	No	No	Yes	No	1-2 vezes na semana	Todos os dias	1-2 vezes na semana					Todos os dias
2013-05-07	(1) Dourados	M	3B	42	Masculino	1985-06-10					12	312	HOMICIDIO ASSALTO PORTE DE ARMA	2	12	BRASILEIRO	MS	1		1	5 SERIE	1	800	3			No	Yes	18	10		No	No	No	No	No	No	No	Yes	No								1-2 vezes na semana
2013-05-07	(1) Dourados	M	4	6	Masculino	1973-10-08					1	.	CONTRABANDO	2	4	BRASILEIRO	PR	4		1	1 SERIE	1	1000	6	60	160	Yes	Yes	17	5		No	No	No	No	No	No	No	No	No
2013-05-07	(1) Dourados	M	4	8	Masculino	1965-07-21					5	.	TRAFICO	2	4	BRASILEIRO	MG	1		1	8 SERIE	1	2010	2	70	173	Yes	Yes	43	1		No	Yes	No	No	No	No	No	No	No		Todos os dias
2013-05-07	(1) Dourados	M	LNA3	15	Masculino	1990-05-17					5	.	TRAFICO	2	10	BRASILEIRO	MS	1		4	6 SERIE	1	3000	0	80	173	Yes	No				Yes	Yes	Yes	Yes	No	No	Yes	Yes	No	+ de 3 vezes na semana	1-2 vezes na semana	Todos os dias	Menos de uma vez na semana			Menos de uma vez na semana	+ de 3 vezes na semana
2013-05-07	(1) Dourados	M	LNA4	20	Masculino	1981-08-29					21	.	ROUBO A MAO ARMADA	Yes	14	BRASILEIRO	PR	2		1	4 SERIE	1	800	4	60	162	No	Yes	14	40		Yes	Yes	No	No	No	No	No	Yes	No	Todos os dias	+ de 3 vezes na semana						Menos de uma vez na semana
2013-05-07	(1) Dourados	M	3B	24	Masculino	1981-09-30					39	276	FURTO	Yes	7	BRASILEIRO	MS	1		1	7 SERIE	1	1300	4	60	173	No	Yes	14	11		Yes	Yes	Yes	No	No	No	No	Yes	No	1-2 vezes na semana	Todos os dias	1-2 vezes na semana					Todos os dias
2013-05-07	(1) Dourados	M	3A	47	Masculino	1986-03-10					2	84	TRAFICO ASSALTO A MAO ARMADA	Yes	24	BRASILEIRO	MS	4		4	2 SERIE	1	800	4	64	184	No	Yes	13	20		Yes	Yes	Yes	Yes	No	No	Yes	Yes	No	Todos os dias	+ de 3 vezes na semana	1-2 vezes na semana	Todos os dias			Todos os dias	1-2 vezes na semana
2013-05-07	(1) Dourados	M	3A	1	Masculino	1984-03-26					38	204	TRAFICO HOMICIDIO	Yes	10	BRASILEIRO	MS	4		4	4 SERIE	1	2000	7	70	170	No	No			Yes	No	No	No	No	No	No	No	No	No
2013-05-07	(1) Dourados	M	3A	47	Masculino	1988-02-27					2	66	TRAFICO QUEBRA DE SEMI-ABERTO	Yes	24	BRASILEIRO	MS	4		4	6 SERIE	2	1200	5	72	172	No	Yes	15	12		Yes	No	Yes	No	No	No	No	No	No	Todos os dias		+ de 3 vezes na semana
2013-05-07	(1) Dourados	M	LNB1	4	Masculino	1995-04-01						.	ASSALTO A MAO ARMADA	Yes	6	BRASILEIRO	MS	1		4	6 SERIE	1	3100	1	55	170	No	Yes	15	10		Yes	Yes	Yes	No	No	No	No	No	No	1-2 vezes na semana	Todos os dias	1-2 vezes na semana
2013-05-08	(1) Dourados	M	LNA3	15	Masculino	1992-04-11					12	.	ASSALTO	2	10	PONTA PORA	MS	4		4	ENSINO MEDIO COMPLETO	1	1000	1	65	190	Yes	No			No	Yes	Yes	Yes	No	No	No	No	Yes	No	Menos de uma vez na semana	Todos os dias	1-2 vezes na semana					Todos os dias
2013-05-08	(1) Dourados	M	1A	25	Masculino	1988-09-21					14	80	TRAFICO ASSOCIACAO	2	4	DOURADOS	MS	1		1	2 ANO	1	1000	1	70	168	No	No			Yes	No	No	No	No	No	No	No	No	No
2013-05-08	(1) Dourados	M	1A	43	Masculino	1985-04-12					60	168	HOMICIDIO	Yes	4	DOURADOS	MS	1		1	6 SERIE	1	2000	5	65	170	No	No			Yes	No	No	No	No	No	No	No	No	No
2013-05-07	(1) Dourados	M	2B	41	Masculino	1984-03-15					42	192	FURTO	2	9	MARACAJU	MS	4		3	5 SERIE	1	1300	6	85	198	No	Yes	13	20		Yes	Yes	Yes	Yes	No	Yes	Yes	Yes	No	1-2 vezes na semana	Todos os dias	1-2 vezes na semana	Todos os dias		+ de 3 vezes na semana	Todos os dias	1-2 vezes na semana
2013-05-27	(2) Campo Grande	TRANSITO	A	7	Masculino	1958-12-21					2	.	HOMICIDIO	2	14	CAMACAN	BA	2		1	8 ANO	1	800	7	67	165	No	Yes	17	20		Yes	No	No	No	No	No	No	No	No	1-2 vezes na semana
2013-05-07	(1) Dourados	M	2B	36	Masculino	1990-07-12					48	276	ASSALTO	2	11	DOURADOS	MS	4		3	5 SERIE	1	750	1	70	170	No	No				Yes	No	No	No	No	No	No	No	No	+ de 3 vezes na semana
2013-05-07	(1) Dourados	M	LNB1	2	Masculino	1987-06-13					1	.	ROUBO	2	6	FATIMA DO SUL	MS	1		1	ENSINO FUNDAMENTAL COMPLETO	1	2000	2	83	180	No	Yes	8	20		Yes	No	No	No	No	No	No	No	No	1-2 vezes na semana
2013-05-07	(1) Dourados	M	3A	47	Masculino	1994-10-06					1	.	TRAFICO	Yes	24	DOURADOS	MS	2		4	5 SERIE	1	680	2	57	165	No	Yes	10	20		Yes	Yes	Yes	Yes	No	No	Yes	Yes	No	1-2 vezes na semana	Todos os dias	1-2 vezes na semana	Menos de uma vez na semana			Menos de uma vez na semana	Menos de uma vez na semana
2013-05-07	(1) Dourados	M	3A	47	Masculino	1983-10-02					3	52	FURTO	Yes	24	DOURADOS	MS	1		4	1 SERIE	1	680	2	58		No	Yes	7	20		Yes	Yes	Yes	Yes	No	No	Yes	No	No	1-2 vezes na semana	Todos os dias	Menos de uma vez na semana	Menos de uma vez na semana			Todos os dias
2013-05-07	(1) Dourados	M	2A	2	Masculino	1983-05-20					11	92	TRAFICO	2	7	PONTA PORA	MS	1		1	1 SERIE	1	680	5	60	172	Yes	No			No	No	No	No	No	No	No	No	No	No
2013-05-07	(1) Dourados	M	2A	5	Masculino	1982-03-16					13	84	ASSALTO	Yes	11	DOURADOS	MS	1		3	5 SERIE	1	1000	3	98	183	No	Yes	12	20		Yes	No	No	No	No	No	No	No	No	1-2 vezes na semana
2013-05-07	(1) Dourados	M	2A	7	Masculino	1987-12-17					15	52	TRAFICO	2	11	AGUA CLARA	MS	2		4	2 ANO	1	2000	4	58		No	Yes	20	5		Yes	Yes	No	No	No	No	No	Yes	No	Todos os dias	Todos os dias						Todos os dias
2013-05-07	(1) Dourados	M	2A	7	Masculino	1989-07-04					32	168	TRAFICO	Yes	11	DOURADOS	MS	1		1	4 SERIE	1	700	4	80	170	No	Yes	12	20		Yes	Yes	Yes	No	No	No	No	Yes	No	Todos os dias	Todos os dias	Todos os dias					Todos os dias
2013-05-07	(1) Dourados	M	2B	35	Masculino	1985-04-03					24	80	ASSALTO	Yes	11	CAARAPO	MS	1		3	2 SERIE	1	680	4	50	148	No	Yes	13	20		No	No	No	No	No	No	No	No	No
2013-05-07	(1) Dourados	M	2B	39	Masculino	1967-09-09					24	523	ASSALTO HOMICIDIO	Yes	12	CORUMBA	MS	2		1	ENSINO FUNDAMENTAL COMPLETO	1	900	3	70	174	No	No			Yes	No	Yes	No	No	No	No	No	No	No		Todos os dias
2013-05-07	(1) Dourados	M	2B	41	Masculino	1985-01-21					5	780	ASSALTO	2	10	DOURADOS	MS	2		4	4 SERIE	1	1000	8	68	166	No	No			No	No	Yes	No	No	No	No	No	No	No		Todos os dias
2013-05-07	(1) Dourados	M	LNA2	10	Masculino	1990-11-14					4	.	TRAFICO	2	11	SABARA	MG	2		4	7 SERIE	1	2400	4	76		No	Yes	22	2		Yes	Yes	Yes	No	No	Yes	No	No	No	1-2 vezes na semana	Todos os dias	Todos os dias			Menos de uma vez na semana
2013-05-07	(1) Dourados	M	LNA3	14	Masculino	1992-10-03					11	.	TRAFICO	2	8	PONTA PORA	MS	4		4	7 SERIE	1	600	5	75	174	Yes	No			Yes	No	No	No	No	No	No	No	No	No
2013-05-07	(1) Dourados	M	LNA4	18	Masculino	1991-08-14					22	240	HOMICIDIO	2	12	AMAMBAI	MS	1		4	9 SERIE	1	4000	4	72	182	No	Yes	12	40		Yes	No	No	No	No	No	No	No	No	Menos de uma vez na semana
2013-05-07	(1) Dourados	M	LNA4	20	Masculino	1985-09-10					15	.	INTERCEPTACAO	Yes	13	PARANAIBA	MS	4		4	7 SERIE	1	2500	4	72	170	No	No			No	Yes	No	No	No	No	No	No	No	No	1-2 vezes na semana
2013-05-07	(1) Dourados	M	LNA1	2	Masculino	1984-09-21					16	17	QUEBRA DE ALBERGUE	Yes	6	DOURADOS	MS	1		1	1 ANO	2	2000	3	78	182	No	No			No	Yes	No	No	No	No	No	No	No	No	1-2 vezes na semana
2013-05-07	(1) Dourados	M	LNA6	27	Masculino	1977-02-15					4	.	FORMACAO DE QUADRILHA ASSOCIACAO AO TRAFICO	Yes	1	GUAIRA	PR	4		1	7 SERIE	1	600	7	76	177	No	No			No	No	Yes	No	No	No	No	No	Yes	No		Todos os dias						Menos de uma vez na semana
2013-05-07	(1) Dourados	M	3A	13	Masculino	1986-05-09					2	.	EVASAO	Yes	12	IVINHEMA	MS	4		4	7 SERIE	1	1200	6		170	No	No			Yes	Yes	Yes	No	Yes	No	No	Yes	Yes	No	1-2 vezes na semana	Todos os dias		Todos os dias			Todos os dias	Todos os dias
2013-05-07	(1) Dourados	M	2A	3	Masculino	1987-12-25					5	60	TRAFICO	Yes	13	DOURADOS	MS	4		3	ENSINO FUNDAMENTAL COMPLETO	1	4500	3		179	No	Yes	22	20		Yes	Yes	Yes	Yes	No	Yes	Yes	Yes	No	+ de 3 vezes na semana	Todos os dias	+ de 3 vezes na semana	Todos os dias		Menos de uma vez na semana	Menos de uma vez na semana	Todos os dias
2013-05-07	(1) Dourados	M	LNB1	2	Masculino	1970-01-01					1	.	HOMICIDIO	Yes	6	DOURADOS	MS	1		4	5 SERIE	1	700		56	170	Yes	Yes	15	6		Yes	Yes	No	No	No	No	No	Yes	No	+ de 3 vezes na semana	1-2 vezes na semana						1-2 vezes na semana
2013-05-07	(1) Dourados	M	LNB6	27	Masculino	1975-10-20					9	228	HOMICIDIO	Yes	1	AQUIDAUANA	MS	4		1	3 SERIE	1	1200	4	90	184	Yes	No			Yes	No	No	No	No	No	No	No	No	No
2013-05-07	(1) Dourados	M	3A	47	Masculino	1985-01-28					3	156	HOMICIDIO	Yes	24	NOVA ANDRADINA	MS	4		1	ENSINO FUNDAMENTAL COMPLETO	1	900	2	76	178	No	No			Yes	Yes	Yes	Yes	No	No	No	No	No	No	1-2 vezes na semana	+ de 3 vezes na semana	Menos de uma vez na semana
2013-05-07	(1) Dourados	M	4	15	Masculino	1974-09-12					3	.	TRAFICO	Yes	3	SAO JOSE DO RIO PRETO	SP	1		1	ENSINO SUPERIOR COMPLETO DIREITO	1	2000	3		180	No	No			No	No	No	No	No	No	No	No	No	No
2013-05-07	(1) Dourados	M	3A	18	Masculino	1991-04-12					7	64	ROUBO	Yes	12	CAMPO GRANDE	MS	1		4	5 SERIE	1	950	4			No	Yes	14	20		No	Yes	No	No	No	No	Yes	No	No		+ de 3 vezes na semana					+ de 3 vezes na semana
2013-05-07	(1) Dourados	M	LNA1	1	Masculino	1975-08-22					12	.	HOMICIDIO	2	5	BRASILEIRO	MS	1		1	7 SERIE	1	5200	4	89	186	Yes	No			Yes	No	No	No	No	No	No	No	No	No
2013-05-07	(1) Dourados	M	2B	43	Masculino	1986-10-28					5	120	TRAFICO ASSOCIACAO	Yes	13	BRASILEIRO	MS	1		4	2 ANO	1	1200	4	70	170	No	No			No	No	No	No	No	No	No	No	No	No
2013-05-07	(1) Dourados	M	2B	36	Masculino	1982-01-07					12		USUARIO DE DROGA	Yes	10	BRASILEIRO	MS	1		4	4 SERIE	1	800	3	60	170	No	No			Yes	Yes	No	No	No	No	No	No	No	No	Menos de uma vez na semana
2013-05-07	(1) Dourados	M	3A	20	Masculino	1988-06-06					17	.	TRAFICO	Yes	13	PONTA PORA	MS	4		4	5 SERIE	1	800	5	62	160	No	No			Yes	Yes	Yes	No	No	No	No	No	No	No	1-2 vezes na semana	Todos os dias
2013-05-07	(1) Dourados	M	3A	21	Masculino	1984-09-19					22	144	TRAFICO	2	12	GUIA LOPES DA LAGUNA	MS	2		4	6 SERIE	1	1200		78	172	No	No			No	No	No	No	No	No	No	No	No	No
2013-05-08	(1) Dourados	M	1A	35	Masculino	1958-01-11					41	128	TRAFICO ASSOCIACAO	Yes	3	PONTA PORA	MS	4		1	ENSINO MEDIO COMPLETO	1	10000	7	82	169	Yes	No			No	No	No	No	No	No	No	No	No	No
2013-05-07	(1) Dourados	M	3B	24	Masculino	1987-06-03					36	66	ASSALTO TRAFICO PORTE ILEGAL DE ARMA	Yes	7	AMAMBAI	MS	4		4	6 SERIE	1	600	0	54	158	No	Yes	11	20		No	No	No	No	No	No	No	Yes	No								Todos os dias
2013-05-08	(1) Dourados	M	LNA3	14	Masculino	1959-08-10					10,5		EXTORSAO	2	8	CATANDUVA	SP	1		1	ENSINO FUNDAMENTAL COMPLETO	1	1350	2	65	168	Yes	No				Yes	No	No	No	No	No	No	No	No	Menos de uma vez na semana
2013-05-07	(1) Dourados	M	3A	20	Masculino	1972-09-23					12	48	TRAFICO	Yes	13	BRASILEIRO	MG	1		1	6 SERIE	1	1700	2	80	172	No	Yes	20	20		No	No	No	No	No	No	No	No	No
2013-05-07	(1) Dourados	M	3A	13	Masculino	1962-10-14					3	276	HOMICIDIO	Yes	12	BRASILEIRO	PR	1		3	ENSINO FUNDAMENTAL COMPLETO	1	1200	4	78	178	No	Yes	16	10		Yes	Yes	No	No	No	No	No	No	No	Todos os dias	Todos os dias
2013-05-07	(1) Dourados	M	3B	46	Masculino	1977-02-08					1	144	ASSALTO	Yes	18	BRASILEIRO	MS	3		3	6 SERIE	1	1200	6	70	173	Yes	Yes	17	20		Yes	Yes	No	No	No	No	No	Yes	No	Todos os dias	Todos os dias						Todos os dias
2013-05-07	(1) Dourados	M	2A	3	Masculino	1991-05-06					36	240	LATROCINIO	2	12	BRASILEIRO	SP	3		1	1 ANO	2		5	67	172	No	No				No	Yes	No	No	No	No	No	No	No		Todos os dias
2013-05-07	(1) Dourados	M	2A	6	Masculino	1982-03-03					24	288	ASSALTO	Yes	11	BRASILEIRO	PR	4		3	9 ANO	1	600	3	80	182	No	Yes	14	20		Yes	No	Yes	No	No	No	No	No	No	Menos de uma vez na semana		Menos de uma vez na semana
2013-05-07	(1) Dourados	M	3B	24	Masculino	1978-11-22					22	84	TRAFICO	Yes	6	BRASILEIRO	PR	1		1	ENSINO MEDIO COMPLETO	1	1200	2	62	172	No	No				No	No	No	No	No	No	No	Yes	No								Todos os dias
2013-05-07	(1) Dourados	M	3B	32	Masculino	1984-04-07					120	432	HOMICIDIO	Yes	12	BRASILEIRO	MS	4		4	5 SERIE	1	600	4	57	170	No	Yes	10	10		No	No	No	No	No	No	No	No	No
2013-05-07	(1) Dourados	M	3A	14	Masculino	1979-03-21					24	312	LATROCINIO	Yes	10	BRASILEIRO	MS	3		4	5 SERIE	2		5	55	180	No	Yes	21	9		Yes	Yes	Yes	No	No	No	No	Yes	No	Menos de uma vez na semana	Menos de uma vez na semana	Menos de uma vez na semana					Menos de uma vez na semana
2013-05-07	(1) Dourados	M	3A	17	Masculino	1989-09-16					8	120	TRAFICO	Yes	13	BRASILEIRO	MS	3		4	7 SERIE	2		4	110	180	No	No				Yes	No	Yes	No	No	No	No	No	No	Todos os dias		Menos de uma vez na semana
2013-05-07	(1) Dourados	M	3A	19	Masculino	1981-07-10					12	168	TRAFICO	Yes	11	BRASILEIRO	MS	3		4	5 SERIE	1	800	2	70	180	No	No				Yes	No	No	No	No	No	No	No	No	Menos de uma vez na semana
2013-05-07	(1) Dourados	M	3A	20	Masculino	1985-06-03					72	576	LATROCINIO	2	13	SAO PAULO	SP	4		1	6 SERIE	1	600	5		172	No	Yes	18	20		No	No	Yes	No	No	No	No	No	No			+ de 3 vezes na semana
2013-05-07	(1) Dourados	M	2B	40	Masculino	1992-01-19					24	96	TRAFICO	Yes	13	CAMPO GRANDE	MS	4		4	ENSINO FUNDAMENTAL COMPLETO	1	760	4	72		No	Yes	12	40		No	Yes	No	Yes	No	No	No	No	No		Todos os dias		Todos os dias
2013-05-07	(1) Dourados	M	3A	15	Masculino	1987-03-02					12	.	TRAFICO	Yes	13	BRASILEIRO	MS	1		1	ENSINO MEDIO COMPLETO	1	1500	2	92	187	No	Yes	20	20		No	No	No	No	No	No	No	No	No
2013-05-07	(1) Dourados	M	3A	23	Masculino	1986-02-09					12		HOMICIDIO	Yes	7	BRASILEIRO	PR	1		4	2 SERIE	1	600	3	75	180	No	No			Yes	No	No	No	No	No	No	No	No	No
2013-05-07	(1) Dourados	M	3B	27	Masculino	1973-10-01					40	120	TRAFICO DE DROGAS	Yes	12	DOURADOS	MS	1		1	2 SERIE	1	1200	5	59	163	No	Yes	9	30		No	Yes	No	No	No	No	No	Yes	No		1-2 vezes na semana						1-2 vezes na semana
2013-05-07	(1) Dourados	M	2B	40	Masculino	1983-05-26					13	57	TRAFICO	2	13	ROSARIO DO SUL	RS	1		1	7 SERIE	2	540	4	74	162	No	Yes	12	3		No	Yes	No	No	No	No	No	No	No		Todos os dias
2013-05-07	(1) Dourados	M	2B	23	Masculino	1983-10-22					144	588	HOMICIDIO ASSALTO	2	7	CAMPO GRANDE	MS	1		1	5 SERIE	1	1500	5	67	175	No	No			Yes	Yes	Yes	No	No	No	No	No	No	No	Menos de uma vez na semana	1-2 vezes na semana
2013-05-07	(1) Dourados	M	2B	43	Masculino	1993-02-01					9	.	TRAFICO	2	13	CUIABA	MT	4		1	6 SERIE	1	700	3	60	175	No	Yes	13	10		Yes	Yes	Yes	No	No	No	No	No	No	1-2 vezes na semana	+ de 3 vezes na semana	+ de 3 vezes na semana
2013-05-08	(1) Dourados	M	LNA3	13	Masculino	1960-09-02					1	.	FALSIDADE IDEOLOGICA	2	8	SANTA RITA DO PARDO	MS	4		1	7 SERIE	1	3000	4	77	163	No	No			Yes	No	No	No	No	No	No	No	No	No
2013-05-27	(2) Campo Grande	TRANSITO	A	4	Masculino	1990-10-18					9	.	157	Yes	12	CAMPO GRANDE	MS	4		4	8 SERIE	1	2400	1	72	174	No	No			Yes	Yes	No	No	No	No	No	No	No	No	Todos os dias
2013-05-08	(1) Dourados	M	2A	47	Masculino	1984-08-18					2	.	TRAFICO	Yes	17	SOROCABA	SP	4		4	5 SERIE	2		1		167	No	Yes	12	20		Yes	Yes	Yes	Yes	No	No	No	Yes	No	1-2 vezes na semana	Todos os dias	Todos os dias	Todos os dias				Todos os dias
2013-05-07	(1) Dourados	M	3B	27	Masculino	1981-01-12					73	540	ASSALTO	Yes	12	NOVA ANDRADINA	MS	4		4	2 SERIE	1	1800	2		165	Yes	Yes	13	10		No	Yes	No	No	No	No	No	Yes	No		+ de 3 vezes na semana						Todos os dias
2013-05-07	(1) Dourados	M	3B	32	Masculino	1961-04-20					13	86	TRAFICO	2	12	DOIS VIZINHOS	PR	1		4	ENSINO FUNDAMENTAL COMPLETO	1	1500	5	54	153	No	No			Yes	No	No	No	No	No	No	No	No	No
2013-05-07	(1) Dourados	M	3B	33	Masculino	1984-02-27					5	60	ASSALTO	Yes	10	PONTA PORA	MS	4		4	ENSINO MEDIO COMPLETO	1	5000	5	85	179	No	No			Yes	No	Yes	Yes	No	No	No	No	Yes	No		Todos os dias	Todos os dias					+ de 3 vezes na semana
2013-05-07	(1) Dourados	M	3A	16	Masculino	1966-05-03					36	120	TENTATIVA DE HOMICIDIO ASSALTO	Yes	11	CATOLE DO ROCHA	PB	1		4	1 SERIE	1	1000	4	64	160	No	Yes	12	17		Yes	No	No	No	No	No	No	No	No	Menos de uma vez na semana
2013-05-07	(1) Dourados	M	3A	19	Masculino	1964-06-25					10	.	TRAFICO	Yes	11	ANDRADINA	SP	1		3	ENSINO FUNDAMENTAL COMPLETO	1	1200	1		170	No	Yes	14	30		No	Yes	No	Yes	No	No	Yes	Yes	No		Menos de uma vez na semana		Todos os dias			Todos os dias	Todos os dias
2013-05-07	(1) Dourados	M	3A	20	Masculino	1977-01-20					41	112	TRAFICO DE DROGAS	2	13	RIO BRANCO DO SUL	PR	1		1	ENSINO FUNDAMENTAL COMPLETO	1	1500	4	53	167	No	No			Yes	No	No	No	No	No	No	No	No	No
2013-05-07	(1) Dourados	M	3A	20	Masculino	1986-01-03					21	.	TRAFICO DE DROGAS DUPLO HOMICIDIO	2	13	CORONEL SAPUCAIA	MS	4		1	5 SERIE	1	1200	6	72	160	No	Yes	23	20		Yes	No	No	No	No	No	No	No	No	Todos os dias
2013-05-07	(1) Dourados	M	3A	20	Masculino	1949-09-25					23	98	TRAFICO DE DROGAS	Yes	13	GUARAPUAVA	PR	1		3	4 SERIE	1	1000	1		169	Yes	No			No	No	No	No	No	No	No	No	No	No
2013-05-07	(1) Dourados	M	3A	22	Masculino	1976-03-29					15	30	TRAFICO DE DROGAS	2	11	ITAPORA	MS	4		1	4 SERIE	1	650	6	78	183	No	No			No	No	No	No	No	No	No	No	No	No
2013-05-07	(1) Dourados	M	3B	30	Masculino	1990-08-21					15	.	TENTATIVA DE HOMICIDIO	Yes	13	BRASILEIRO	GO	1		4	9 ANO	2	4000	3	78	175	No	No			No	No	No	No	No	No	No	No	No	No
2013-05-07	(1) Dourados	M	3A	15	Masculino	1980-12-16					24	72	ESTELIONATARIO LATROCINIO	Yes	13	BRASILEIRO	MS	1		4	5 SERIE	1	2800	6	67	165	No	No			No	No	No	No	No	No	No	No	No	No
2013-05-07	(1) Dourados	M	3A	22	Masculino	1988-05-29					13	38	ASSALTO	Yes	11	BRASILEIRO	SP	1		4	5 SERIE	2	2500	2	65	170	No	Yes	15	20		Yes	Yes	No	No	No	No	No	Yes	No	Menos de uma vez na semana	Todos os dias						Todos os dias
2013-05-07	(1) Dourados	M	3A	15	Masculino	1985-11-11					12	34	TRAFICO POSSE DE ARMAS	2	13	PONTA PORA	MS	4		4	ENSINO MEDIO COMPLETO	1	2800	0	85	178	No	Yes	18	6		Yes	No	No	No	No	No	No	No	No	1-2 vezes na semana
2013-05-07	(1) Dourados	M	3A	21	Masculino	1970-04-20	2012-03-22				14	79	TRAFICO DE DROGAS	Yes		FATIMA DO SUL	MS	2		1	5 SERIE	1	600	4	72	170	No	No			Yes	Yes	Yes	Yes	Yes	No	No	No	No	No	Todos os dias	Todos os dias	1-2 vezes na semana	Todos os dias
2013-05-07	(1) Dourados	M	2B	40	Masculino	1977-01-23					6	14	QUEBRA DE ALBERGUE	Yes	13	PRESIDENTE PRUDENTE	SP	4		1	7 SERIE	1	3000	4	53	180	No	Yes	13	20		No	Yes	No	No	No	No	No	Yes	No		Todos os dias						Todos os dias
2013-05-07	(1) Dourados	M	2B	42	Masculino	1980-03-10					120	252	ASSALTO HOMICIDIO	2	12	LIMEIRA	SP	4		4	6 SERIE	2	1200	5	63	180	No	Yes	14	20		Yes	Yes	Yes	No	No	No	No	No	No	Todos os dias	Todos os dias	Todos os dias
2013-05-07	(1) Dourados	M	2B	33	Masculino	1990-04-03					5	.	TRAFICO	Yes	10	UMUARAMA	PR	2		4	ENSINO FUNDAMENTAL COMPLETO	1	4000	5	68	180	No	Yes	15	20		Yes	Yes	Yes	Yes	No	No	Yes	Yes	No	1-2 vezes na semana	Menos de uma vez na semana	Menos de uma vez na semana	1-2 vezes na semana			1-2 vezes na semana	1-2 vezes na semana
2013-05-07	(1) Dourados	M	2B	30	Masculino	1992-01-26					24	70	TRAFICO	Yes	11	TRES LAGOAS	MS	4		1	5 SERIE	2	1500	5	80	175	No	Yes	12	20		No	No	No	No	No	No	No	No	No
2013-05-07	(1) Dourados	M	2B	34	Masculino	1993-06-30					2	96	TRAFICO	Yes	12	NOVA ANDRADINA	MS	4		1	ENSINO FUNDAMENTAL COMPLETO	1		3			No	Yes	17	20		Yes	No	No	No	No	No	No	No	No	Todos os dias
2013-05-07	(1) Dourados	M	3A	18	Masculino	1970-09-19					28	36	TENTATIVA DE HOMICIDIO	Yes	12	BRASILEIRO	MS	4		3	6 SERIE	1	2100	0	68	174	No	Yes	18	20		No	No	No	No	No	No	No	No	No
2013-05-07	(1) Dourados	M	3A	20	Masculino						13	72	TRAFICO DE DROGAS	Yes	13	BRASILEIRO	MG	1		4	6 SERIE	1	6000	2	65	160	No	No			Yes	No	Yes	Yes	No	No	No	No	Yes	No		Todos os dias	1-2 vezes na semana					+ de 3 vezes na semana
2013-05-07	(1) Dourados	M	3A	22	Masculino	1985-09-06					26	180	TRAFICO	2	11	PARANHOS	MS	4		1	4 SERIE	1	700	2	72	175	Yes	No			No	No	No	No	No	No	No	No	No	No
2013-05-07	(1) Dourados	M	3B	29	Masculino	1985-06-16					18	96	TRAFICO DE DROGAS	Yes	9	DOURADOS	MS	2		4	1 ANO	1	2200	2	76	170	No	No			No	No	No	No	No	No	No	No	No	No
2013-05-07	(1) Dourados	M	3B	28	Masculino	1990-08-22					48	196	LATROCINIO	2	7	PONTA PORA	MS	4		4	6 SERIE	1	600	4	50	170	No	Yes	14	10		Yes	Yes	No	No	No	No	No	Yes	No	Menos de uma vez na semana	Todos os dias						Todos os dias
2013-05-08	(1) Dourados	M	LNA1	5	Masculino	1974-06-07					1	.	QUEBRA DE PENA	Yes	4	FATIMA DO SUL	MS	4		4	4 SERIE	1	1400	3	72	170	No	Yes	15	40		Yes	Yes	No	No	No	No	No	No	No	1-2 vezes na semana	Menos de uma vez na semana
2013-05-27	(2) Campo Grande	PTRAN	A	2	Masculino	1980-10-30					15	.	33	Yes	12	SAO PAULO	SP	1		4	EM COMPLETO	1	2200	1	74	175	No	No			No	No	No	No	No	No	No	No	No	No
2013-05-27	(2) Campo Grande	PRESIDIO DE TRANSITO	A	1	Masculino	1994-08-29					0	0	ASSALTO E RECEPTA�AO	Yes	38	CAMPO GRANDE	MS	2		3	7 SERIE	1	1300	1	68	182	No	Yes	13	100		Yes	Yes	Yes	No	No	No	No	Yes	No
2013-05-27	(2) Campo Grande	PTRAN	A	6	Masculino	1993-12-26					4	.	ASSALTO	Yes	12	CAMPO GRANDE	MS	4		1	5� SERIE	1	630		80	180	No	Yes	14	12		No	Yes	No	No	No	No	No	No	No		+ de 3 vezes na semana
2013-05-27	(2) Campo Grande	TRANSITO	2	6	Masculino	1994-01-27					2	.	ASSALTO	2	12	CAMPO GRANDE	MS	4		4	7 SERIE	1	1200	3	65	175	No	No			Yes	Yes	Yes	Yes	No	No	No	No	No	No	1-2 vezes na semana	Todos os dias	Menos de uma vez na semana
2013-05-27	(2) Campo Grande	PTRAN	A	1	Masculino	1988-09-21					0	.	FURTO	Yes	36	CAMPO GRANDE	MS	4		1	4� SERIE	1	350	3	76	178	No	Yes	12	3	No	No	Yes	No	No	No	No	No	No	No		Todos os dias
2013-05-07	(1) Dourados	M	2B	34	Masculino	1983-11-16	2012-05-11	Saída para comunidade	2013-10-17		12	156	ASSALTO	Yes	12	NAVIRAI	MS	4		1	1 ANO	2	670	5	75	180	No	Yes	15	10		Yes	Yes	Yes	Yes	No	Yes	Yes	Yes	No	+ de 3 vezes na semana	Todos os dias	1-2 vezes na semana	Todos os dias		Todos os dias	Todos os dias	Todos os dias
2013-05-07	(1) Dourados	M	2B	33	Masculino	1973-11-12					12	168	FURTO	Yes	10	CAMPO GRANDE	MS	4		3	ENSINO MEDIO COMPLETO	1	1000	3	88	187	Yes	Yes	17	4		Yes	Yes	No	No	No	No	Yes	Yes	No	+ de 3 vezes na semana	1-2 vezes na semana					Todos os dias	Menos de uma vez na semana
2013-05-07	(1) Dourados	M	2B	35	Masculino	1987-05-26					8	288	HOMICIDIO ASSALTO	Yes	11	AMAMBAI	MS	1		1	2 ANO	1	2000	1	69	169	No	No				Yes	Yes	Yes	No	No	No	Yes	Yes	No	+ de 3 vezes na semana	1-2 vezes na semana	1-2 vezes na semana				+ de 3 vezes na semana	+ de 3 vezes na semana
2013-05-07	(1) Dourados	M	2B	43	Masculino	1974-05-18					28	.	TRAFICO	Yes	13	DIORAMA	GO	4		4	6 SERIE	2	1000	3	59	166	No	No				Yes	Yes	Yes	Yes	No	Yes	Yes	Yes	No	1-2 vezes na semana	Todos os dias	1-2 vezes na semana	1-2 vezes na semana		1-2 vezes na semana	1-2 vezes na semana	1-2 vezes na semana
2013-05-07	(1) Dourados	M	2B	37	Masculino	1984-08-26					9	336	LATROCINIO	2	11	DOURADOS	MS	1		1	6 SERIE	2	1500		85	172	No	Yes	14	20		Yes	No	No	No	No	No	No	No	No	1-2 vezes na semana
2013-05-07	(1) Dourados	M	LNA4	16	Masculino	1992-10-12					12	.	ASSALTO	2	16	BRASILEIRO	MS	2		4	ENSINO FUNDAMENTAL COMPLETO	2		4	65	170	No	No			No	Yes	Yes	No	No	No	No	No	No	No	1-2 vezes na semana	1-2 vezes na semana
2013-05-07	(1) Dourados	M	3A	21	Masculino	1986-01-09					26	96	TRAFICO DE DROGAS	Yes	11	ITAQUIRAI	MS	4		3	ENSINO MEDIO COMPLETO	2	5000	2	76	176	No	No			No	Yes	No	No	No	No	No	No	No	No	1-2 vezes na semana
2013-05-07	(1) Dourados	M	3	22	Masculino	1993-06-20					12	123	ASSALTO	Yes	11	RIO BRILHANTE	MS	4		4	6 ANO	2	2000	0	77	172	No	Yes	14	20		Yes	Yes	No	No	No	No	No	Yes	No	+ de 3 vezes na semana	Todos os dias						Todos os dias
2013-05-07	(1) Dourados	M	3	26	Masculino	1967-10-04					48	144	HOMICIDIO	2	7	PEREIRA BARRETO	SP	4		1	8 ANO	1	4000	4	60	163	No	No			No	No	No	No	No	No	No	No	No	No
2013-05-27	(2) Campo Grande	TRANSITO	2A	3	Masculino	1975-01-25					9	.	HOMICIDIO	2	4	SIDROLANDIA	MS	4		1	4 ANO	1	1200	8	66	174	No	No			No	Yes	No	No	No	No	No	No	No	No	Menos de uma vez na semana
2013-05-27	(2) Campo Grande	PTRAN	A	8	Masculino	1970-11-20					3		ARTIGO 121	2	12	TERRA GOCHA	PR	4		3	1 GRAU ENSINO MEDIO	1	1400	3	63	163	No	Yes	20	14		Yes	No	No	No	No	No	No	No	No
2013-05-08	(1) Dourados	M	1A	36	Masculino	1964-10-21					20	200	ART 217 - ILICIACAO	2	4	DOURADOS	MS	1		1	ENSINO MEDIO	1	1500	3	107	180	No	No			Yes	Yes	No	No	No	No	No	No	No	No	1-2 vezes na semana
2013-05-08	(1) Dourados	M	LNA4	17	Masculino	1981-03-17					10		ART. 180, RECEPTACAO	2	10	BOTUCATU	SP	1		3	ENSINO FUNDAMENTAL	1	2000	3	68	160	No	Yes	16	5		Yes	Yes	No	No	No	No	No	No	No	+ de 3 vezes na semana	Todos os dias
2013-05-08	(1) Dourados	M	LNA4	16	Masculino	1993-07-27					25		ART. 180 - RECEPTACAO	2	16	JALES	SP	1		1	ENSINO MEDIO	1	3400	5	64	170	No	No				Yes	No	No	No	No	No	No	No	No	Menos de uma vez na semana
2013-05-08	(1) Dourados	M	2A	47	Masculino	1979-01-12					1	132	ASSALTO	Yes	17	BRASILEIRO	MS	1		1	4 ANO	1	1200	8	58	170	No	Yes	12	20		Yes	Yes	No	No	No	No	No	No	No	1-2 vezes na semana	Menos de uma vez na semana
2013-05-07	(1) Dourados	M	3A	17	Masculino	1991-11-24					20	115	FURTO	Yes	13	BRASILEIRO	MS	1		4	7 ANO	2	3000	2	90	180	No	Yes	13	10		No	Yes	No	No	No	No	No	Yes	No		1-2 vezes na semana						1-2 vezes na semana
2013-05-08	(1) Dourados	M	2A	47	Masculino	1977-09-07						.	ROUBO A MAO ARMADA	Yes	17	VARZEA GRANDE	MT	4		3	7 ANO	1	1400	1	84	168	Yes	Yes	13	30		Yes	No	Yes	Yes	No	No	Yes	No	No	Menos de uma vez na semana		1-2 vezes na semana				Todos os dias
2013-05-08	(1) Dourados	M	LNB3	13	Masculino	1984-08-16					3	.	TRAFICO DE DROGAS	2	10	DOURADOS	MS	4		1	3 ANO ENSINO MEDIO	1	1930	4	95	187	No	No			Yes	Yes	Yes	Yes	Yes	No	No	Yes	Yes	No	1-2 vezes na semana	1-2 vezes na semana	+ de 3 vezes na semana	1-2 vezes na semana			1-2 vezes na semana	Todos os dias
2013-05-08	(1) Dourados	M	LNB2	10	Masculino	1973-07-07					6	.	POSSE DE ARMAS	Yes	10	TIGRINHO	SC	1		1	3 ANO ENSINO FUNDAMENTAL	1	6800	4	100	185	No	No			Yes	Yes	No	No	No	No	No	No	No	No	Todos os dias
2013-05-08	(1) Dourados	M	LNB4	20	Masculino	1981-04-05					3	360	TRAFICO DE DROGAS	Yes	5	SAO PAULO	SP	4		1	1 ANO	1	1000	3	70	177	No	Yes	17	20		Yes	Yes	No	No	No	Yes	No	Yes	No	1-2 vezes na semana	Todos os dias				1-2 vezes na semana		Todos os dias
2013-05-07	(1) Dourados	M	3B	28	Masculino	1974-11-23					132	564	HOMICIDIO; ROUBO	Yes	7	BRASILEIRA	PR	2		3	4 ANO	1	1800	4	75	180	No	No			Yes	No	No	No	No	No	No	No	Yes	No								+ de 3 vezes na semana
	(1) Dourados	M	1A	34	Masculino	1981-05-27					26	364	TRAFICO	Yes	4	DOURADOS	MS	4		4	ENSINO FUNDAMENTAL	1	900	1	90	165	No	No			No	No	No	No	No	No	No	No	No	No
2013-05-08	(1) Dourados	M	1B	87	Masculino	1982-04-06					24	132	ART 57 ASSALTO	Yes	8	BONITO	MS	4		2	NAO TEM	1	800	4	60	165	Yes	Yes	8	4		No	No	No	No	No	No	No	No	No
2013-05-08	(1) Dourados	M	2B	6	Masculino	1965-01-20					11		ART. 33 - TRAFICO	Yes	10	FATIMA DO SUL	MS	1		4	ENSINO FUNDAMENTAL	1	1200	3	82	185	Yes	Yes	12	4		No	Yes	Yes	No	No	No	No	Yes	No		Todos os dias	Todos os dias					Menos de uma vez na semana
2013-05-08	(1) Dourados	M	2B	8	Masculino	1981-06-21					13		ART. 121 - HOMICIDIO	2	11	DOURADOS	MS	1		1	ENSINO FUNDAMENTAL	1	1200	6	81	187	No	Yes	14	20		Yes	Yes	Yes	No	No	No	Yes	Yes	No	Todos os dias	Todos os dias	Todos os dias				Todos os dias	Todos os dias
2013-05-08	(1) Dourados	M	LNB4	19	Masculino						36	144	QUEBRA DE SEMI-ABERTO	Yes	9	NOVA ANDRADINA	MS	4		4	2 ANO	1	600	2	66	162	No	Yes	10	10		Yes	Yes	No	No	No	No	No	Yes	No	Menos de uma vez na semana	1-2 vezes na semana						1-2 vezes na semana
2013-05-08	(1) Dourados	M	LNB2	9	Masculino	1989-02-16					1	.	TRAFICO	2	11	BRASILEIRO	MS	4		1	1 ANO ENSINO MEDIO	1	1300	3	130	178	No	Yes	16	20		Yes	No	No	No	No	No	No	No	No	Menos de uma vez na semana
2013-05-27	(2) Campo Grande	PTRAN	A	3	Masculino	1990-02-07					3	.	HOMICIDIO	2	12	CAMPO GRANDE	MS	4		3	7� SERIE	1	5000	4	69	170	No	Yes	15	15		Yes	No	No	No	No	No	No	No	No	1-2 vezes na semana
2013-05-27	(2) Campo Grande	TRANSITO	2	10	Masculino	1992-12-02					2	.	HOMICIDIO	Yes	12	CAMPO GRANDE	MS	4		1	6 ANO	1		2	63	170	No	No			Yes	Yes	Yes	No	No	No	No	No	Yes	No	Menos de uma vez na semana	Todos os dias						Todos os dias
2013-05-27	(2) Campo Grande	PETRAN	2	1	Masculino	1995-11-02					0	.	ARTIGO 180	Yes	9	CAMPO GRANDE	MS	4		4	2 ANO ENSINO MEDIO	1	800	6	68	168	No	No			Yes	No	Yes	No	No	No	No	No	No	No
2013-05-27	(2) Campo Grande	PTRAN	2	13	Masculino	1982-03-30					8	.	TRAFICO	Yes	12	ANAPOLIS	GO	4		1	3� SERIE	1	5000	4	77	174	No	No			Yes	Yes	Yes	Yes	Yes	No	Yes	Yes	No	No	Menos de uma vez na semana	Menos de uma vez na semana	Menos de uma vez na semana	Menos de uma vez na semana			Menos de uma vez na semana	Menos de uma vez na semana
2013-05-27	(2) Campo Grande	PTRAN		3	Masculino	1991-10-09							ARTIGO 55	2		POMPEU	MG	4		1	7� SERIE	1	800	4	75	180	No	Yes	15	5		No	No	No	No	No	No	No	No	No
2013-05-27	(2) Campo Grande	PTRAN	2	13	Masculino	1985-04-27					3	.	ARTIGO 33	Yes	12	RONDONOPOLIS	MT	4		1	1 ANO EM	1	1356	3	80	183	No	No			No	No	No	No	No	No	No	No	No	No
2013-05-27	(2) Campo Grande	PTRAN			Masculino	1975-11-04					0		ARTIGO 155	Yes		SANTOS	SP	2		4	MEDIO COMPLETO	1	1200		75	175	No	Yes	15	20		Yes	No	No	No	No	No	No	No	No	1-2 vezes na semana
2013-09-08	(1) Dourados	M	LNA	16	Masculino	1994-03-17					6	.	TRAFICO DE DROGAS	2	16	BRASILANDIA	MS	4		4	8 ANO	1	700	5	64	170	No	Yes	17	15		Yes	Yes	No	No	No	No	No	No	No	Menos de uma vez na semana	Todos os dias
2013-05-08	(1) Dourados	M	LNA4	17	Masculino	1992-02-20					14	.	TRAFICO DE DROGAS	Yes	10	JATEI	MS	1
2013-05-08	(1) Dourados	M	LNB1	5	Masculino	1977-05-03					1	.	HOMICIDIO		7	DOURADINA	MS	1		1	5 ANO	1	1200	4	90	163	No	Yes	13	40		Yes	No	Yes	No	No	No	No	No	No	Menos de uma vez na semana		1-2 vezes na semana
2013-05-08	(1) Dourados	M	1	9	Masculino	1969-07-29					14	210	HOMICIDIO	Yes	5	ANGELICA	MS	1		4	5 ANO	1	1400	4	74	172	No	Yes	14	20		Yes	No	No	No	No	No	No	No	No	Todos os dias
2013-05-08	(1) Dourados	M	3B	25	Masculino	1956-02-10					30	56	TRAFICO DE DROGAS	Yes	6	FATIMA DO SUL	MS	4		3	2 ANO	1	5000	4	70	161	Yes	Yes	7	10		Yes	No	Yes	Yes	No	No	Yes	No	No	Todos os dias		Todos os dias	Menos de uma vez na semana			Menos de uma vez na semana
2013-05-27	(2) Campo Grande	TRANSITO			Masculino	1995-05-05					0	0	ARTIGO 157	2		CAMPO GRANDE	MS	1		4	8 SERIE	2	850	4	62	160	No	No			No	No	No	No	No	No	No	No	No	No
2013-05-27	(2) Campo Grande	TRANSITO			Masculino	1986-05-02					0	.	TRAFICO	Yes		CAMPO GRANDE	MS	2		1	6 SERIE	1	600	4	66	170	No	Yes	17	20		Yes	No	Yes	No	No	No	No	No	No	Todos os dias		Todos os dias
2013-05-08	(1) Dourados	M	2A	47	Masculino	1984-08-05					3	264	ASSALTO	Yes	17	BRASILEIRO	SP	3		1	7 ANO	1	600	2	65	177	No	Yes	18	5		Yes	Yes	No	No	No	No	No	No	No	1-2 vezes na semana	Menos de uma vez na semana
2013-05-08	(1) Dourados	M	LNB3	12	Masculino	1985-09-05					10	.	TRAFICO	2	6	BRASILEIRO	CE	1		1	2 ANO	1	800	3	70	170	No	No			No	Yes	Yes	No	No	No	No	No	No	No	Menos de uma vez na semana	Menos de uma vez na semana
2013-05-08	(1) Dourados	M	LNB2	8	Masculino	1987-06-27					4	.	ASSALTO	2	11	BRASILEIRO	MS	1		1	2 ANO	1	2000	5	110	192	No	Yes	17	20		Yes	Yes	Yes	No	No	No	No	No	No	Todos os dias	Menos de uma vez na semana	Todos os dias
2013-05-08	(1) Dourados	M	LN	17	Masculino	1993-05-28					4	.	TRAFICO	2	9	BRASILEIRO	MS	1		4	6 ANO	2		2	63	175	No	No			Yes	Yes	Yes	No	Yes	No	No	No	No	No	Menos de uma vez na semana	Menos de uma vez na semana		Menos de uma vez na semana
2013-05-27	(2) Campo Grande	EM TRANSITO			Masculino	1983-09-24						.	TRAFICO	Yes	2	CAMPO GRANDE	MS	2		1	5 SERIE	1	1000	5	97	190	No	Yes	27	5		Yes	Yes	Yes	No	No	No	No	No	No	Todos os dias	Menos de uma vez na semana	+ de 3 vezes na semana
2013-05-08	(1) Dourados	M	1	64	Masculino	1970-08-22					36	180	HOMICIDIO, TENTATIVA E TRAFICO	Yes	4	BR	MS	4		3	1 ANO	1	2000	3	75	170	No	Yes	14	10		No	No	No	No	No	No	No	No	No
2013-05-08	(1) Dourados	M	LNA4	16	Masculino	1989-05-14					18	40	ASSALTO	Yes	16	NOVA ANDRADINA	MS	2		4	8 ANO	1	360	9	75	160	No	Yes	12	20		Yes	Yes	No	No	No	No	No	No	No	1-2 vezes na semana	Todos os dias
2013-05-08	(1) Dourados	M	LNA4	17	Masculino	1982-06-01					2	.	ASSALTO	2	10	PRESIDENTE PRUDENTE	SP	1		1	5 ANO	1	1300	5	69	171	No	No			No	Yes	No	No	No	No	No	No	No	No	1-2 vezes na semana
2013-05-08	(1) Dourados	M	LNB	5	Masculino	1987-05-20					1	.	HOMICIDIO	2	7	DOURADOS	MS	4		1	ENSINO MEDIO	1	2500	2	62	171	No	Yes	23	20		Yes	Yes	Yes	No	No	No	No	No	No	Todos os dias	Menos de uma vez na semana	Todos os dias
2013-05-08	(1) Dourados	M	LNB1	5	Masculino	1960-05-20						.	BRIGA	2	7	DOURADINA	MS	5	1	1	NAO ALFABETIZADO	1	540	9	69	165	No	No			No	No	No	No	No	No	No	No	No	No
2013-05-08	(1) Dourados	M	2A	9	Masculino	1978-07-26					48	528	ASSALTO	2	7	TRES LAGOAS	MS	4		1	4 ANO	1	700	4	80	178	No	No			Yes	Yes	Yes	No	No	No	No	No	Yes	No	1-2 vezes na semana	Todos os dias						Todos os dias
2013-05-08	(1) Dourados	M	2A	2	Masculino	1981-01-14					12	90	TRAFICO	2	7	CAMPINAS	SP	4		1	2 ANO ENSINO MEDIO	1	2500	5	100	194	Yes	Yes	15	20		No	No	No	No	No	No	No	No	No
2013-05-08	(1) Dourados	M	2A	1	Masculino	1988-12-16					36	140	ASSALTO, PORTE, HOMICIDIO	Yes	8	DOURADOS	MS	4		1	5 ANO	2	2000	8	60	180	No	Yes	14	10		Yes	No	No	No	No	No	No	No	No	Todos os dias
2013-05-08	(1) Dourados	M	1	36	Masculino	1975-05-08					30	136	TRAFICO	Yes	4	JUTI	MS	1		1	9 ANO	1	1800	3	95	172	No	No			No	No	No	No	No	No	No	No	No	No
2013-05-08	(1) Dourados	M	LNA4	17	Masculino	1992-12-17					21	.	HOMICIDIO	2	10	DOURADOS	MS	2		1	6 ANO	1	500	2	60	175	No	No			No	Yes	No	No	No	No	No	No	No	No	1-2 vezes na semana
2013-05-08	(1) Dourados	M	CD	11	Masculino	1992-06-27					5	.	TRAFICO	Yes	12	PARIQUERA ASSU	SP	4		4	2 ANO	2	1356	6	78	175	No	Yes	16	20	Yes	Yes	Yes	Yes	No	No	No	No	No	No	Todos os dias	Todos os dias	Todos os dias
2013-05-08	(1) Dourados	M	CD	11	Masculino	1973-02-04					6	.	TRAFICO	Yes	12	TRES LAGOAS	MS	4		4	4 ANO	1	1300	2	85	178	No	Yes	27	10	Yes	Yes	Yes	Yes	Yes	No	No	Yes	Yes	No	Todos os dias	Todos os dias	Todos os dias	Todos os dias			Todos os dias	Todos os dias
2013-05-08	(1) Dourados	M	CD	11	Masculino	1974-08-07					2	.	TRAFICO	Yes	12	PARAGUASSU PAULISTA	SP	4		1	5 ANO	1	1875	3	75	175	No	No			Yes	Yes	Yes	Yes	No	No	No	No	Yes	No	Todos os dias	Todos os dias	Todos os dias					Todos os dias
2013-05-08	(1) Dourados	M	CD	9	Masculino	1987-05-20					8	50	TRAFICO	Yes	10	CUIABA	MT	1		4	5 ANO	1	2000	3	74		No	Yes	11	20	Yes	Yes	Yes	No	No	No	No	No	No	No	Menos de uma vez na semana	1-2 vezes na semana
2013-05-08	(1) Dourados	M	2A	47	Masculino	1975-05-13						72	TRAFICO	Yes	15	SANTA HELENA	PR	1		1	5 ANO	1	1800	4	70	174	No	Yes	13	20	Yes	Yes	No	Yes	No	No	No	No	No	No	+ de 3 vezes na semana		+ de 3 vezes na semana
2013-05-08	(1) Dourados	M	2B	46	Masculino	1992-03-14					1	.	ROUBO	Yes	21	DOURADOS	MS	1		4	7 ANO	1	2000	6	55	165	No	No			Yes	No	No	Yes	Yes	No	No	No	No	No			1-2 vezes na semana	1-2 vezes na semana
2013-05-08	(1) Dourados	M	LN2B	6	Masculino	1994-08-15					5	.	ROUBO	2	10	ARARIPINA	PE	2		4	2 ANO	1	2034	4	62	163	No	Yes	15	20	Yes	Yes	Yes	Yes	No	No	No	No	No	No	1-2 vezes na semana	1-2 vezes na semana	1-2 vezes na semana
2013-05-08	(1) Dourados	M	LNB4	18	Masculino	1987-11-20					8	.	ASSALTO	Yes	7	PRESIDENTE PRUDENTE	SP	1		1	8 ANO	1	620	2	80	172	Yes	Yes	14	20	Yes	Yes	Yes	Yes	No	No	Yes	No	Yes	No	Menos de uma vez na semana	Todos os dias	1-2 vezes na semana			1-2 vezes na semana		Todos os dias
2013-05-08	(1) Dourados	M	LNB4	19	Masculino	1983-04-03					5	.	ASSALTO	2	9	LONDRINA	PR	4		1	8 ANO	1	800	2	55	175	No	Yes	13	20	Yes	Yes	No	No	No	No	No	No	No	No	Menos de uma vez na semana
2013-05-08	(1) Dourados	M	LNB4	3	Masculino	1993-11-01					2	.	ASSALTO 157	Yes	8	DOURADOS	MS	1		1	5 ANO	1	440	6		160	No	Yes	10	10	Yes	Yes	Yes	No	No	No	No	Yes	Yes	No	Menos de uma vez na semana	Todos os dias					Todos os dias	1-2 vezes na semana
2013-05-08	(1) Dourados	M	LNA3	13	Masculino	1983-12-09					1	.	TRAFICO	Yes	8	BELO HORIZONTE	MG	1		4	2 ANO	1	3000	2	86	170	No	No			Yes	Yes	Yes	No	No	No	No	No	No	No	Todos os dias	Todos os dias
2013-05-08	(1) Dourados	M	2B	46	Masculino	1987-03-10					24	93	TRAFICO E ASSALTO A MAO ARMADA	Yes	21	CAMPO GRANDE	MS	4		3	8 ANO	1	622	5	72	173	No	Yes	12	3		Yes	Yes	No	No	No	No	No	Yes	No	1-2 vezes na semana	Todos os dias						Todos os dias
2013-05-27	(2) Campo Grande	PTRAN	2	13	Masculino	1980-11-06					3		TRAFICO	Yes	12	CAMPO GRANDE	MS	1		4	1 ANO 2 GRAU	1	1000	4	67	178	No	No			Yes	Yes	Yes	No	No	No	No	No	No	No	+ de 3 vezes na semana	1-2 vezes na semana
2013-05-08	(1) Dourados	M	2B	46	Masculino	1970-07-21					2	192	TRAFICO DE DROGAS	Yes	21	CORUMBA	MS	4		4	8 ANO	1	2100	8	72	170	No	No			No	Yes	No	No	No	No	No	No	No	No	1-2 vezes na semana
2013-05-08	(1) Dourados	M	B2	46	Masculino	1991-04-19					18	60	TRAFICO DE DROGAS	Yes	21	NOVA ANDRADINA	MS	1		1	6 ANO	1	1200	3	78	168	No	Yes	15	20		Yes	Yes	Yes	No	No	No	No	Yes	No	Menos de uma vez na semana	+ de 3 vezes na semana	Menos de uma vez na semana					+ de 3 vezes na semana
2013-05-08	(1) Dourados	M	LNA1	5	Masculino	1992-07-30					1		TRAFICO	2	4	ARAU MOREIRA	MS	1		1	5 ANO	1	1600	4	60	170	Yes	No			No	Yes	No	Yes	No	No	No	No	No	No	Menos de uma vez na semana		+ de 3 vezes na semana
2013-05-08	(1) Dourados	M	LNA4	17	Masculino	1981-09-06					12	.	157 - CHEFE QUADRILHA		10	DOURADOS	MS	1		1	ENSINO SUPERIOR INCOMPLETO	1	1800	4	90	184	No	Yes	18	15		No	Yes	No	No	No	No	No	No	No		1-2 vezes na semana
2013-05-08	(1) Dourados	M	LNB4	18	Masculino	1978-11-09					3	.	ROUBO	2	7	ANTONIO JOAO	MS	4		1	4 ANO	1	1000	8	77	173	No	Yes	11	40		Yes	Yes	No	No	No	No	No	No	No	Todos os dias	Todos os dias
2013-05-08	(1) Dourados	M	LNA1	4	Masculino							.	PORTAR DOCUMENTO PUBLICO FALSO	2	5	AMAMBAI	MS	1		1	8 ANO	1	2000	4	78	178	No	No			Yes	Yes	Yes	No	Yes		No	No	Yes	No	+ de 3 vezes na semana	Todos os dias		1-2 vezes na semana				Todos os dias
2013-05-08	(1) Dourados	M	LNA3	15	Masculino	1989-05-10					1	.	HOMICIDIO	2	10	DOURADOS	MS	4		4	4 ANO	1	700	4	70	160	No	No			Yes	Yes	No	Yes	Yes	No	No	No	No	No	+ de 3 vezes na semana		1-2 vezes na semana	1-2 vezes na semana
2013-05-08	(1) Dourados	M	LNA	17	Masculino	1992-10-30					2		HOMICIDIO DOLOSO	2	10	CAMPO GRANDE	MS	2		1	8 ANO	1	5000	4	72	160	Yes	Yes	11	20		No	No	No	No	No	No	No	No	No
2013-05-08	(1) Dourados	M	LNA4	17	Masculino	1985-01-02					6	80	ASSALTO A MAO ARMADA	2	10	DOURADOS	MS	3		1	8 ANO	1	850	4	60	170	No	Yes	14	5		Yes	No	No	No	No	No	No	No	No	1-2 vezes na semana
2013-05-08	(1) Dourados	M	LNA4	16	Masculino	1989-12-27					30		ASSALTO	2	16	TRES LAGOAS	MS	1		1	1 ENSINO MEDIO	1	2000	2	70	172	No	No			No	No	No	No	No	No	No	No	No	No
2013-05-08	(1) Dourados	M	LN	2	Masculino	1979-10-25					6		TRAFICO	2	10	GOIANIA	GO	1		1	3 ANO ENSINO MEDIO	1	700	4	73	175	Yes	No			Yes	Yes	Yes	Yes	Yes	No	No	Yes	Yes	No	+ de 3 vezes na semana	Todos os dias	1-2 vezes na semana	+ de 3 vezes na semana			1-2 vezes na semana	+ de 3 vezes na semana
2013-05-08	(1) Dourados	M	2A	47	Masculino	1973-12-19					42	84	TRAFICO	Yes	17	PALOTINA	PR	4		4	5 ANO	1	545	8	58	163	No	Yes	17	20		No	No	No	No	No	No	No	No	No
2013-05-08	(1) Dourados	M	CD	2	Masculino	1993-10-10	2012-03-28				13	.	33 TRAFICO	2	6	DOURADOS	MS	2		1	9 ANO	1	2000	3	65	170	No	Yes	18	20		Yes	Yes	Yes	No	No	No	No	Yes	No	+ de 3 vezes na semana	1-2 vezes na semana	Menos de uma vez na semana					1-2 vezes na semana
[truncated: 1,383 more rows]
[truncated: 322 more columns]
